# Supplementary material for: Genetic Regulation of Monocyte MicroRNAs and Their Implication in Musculoskeletal Diseases: A Cross-Ancestry Expression Quantitative Trait Loci and Imputation Study
Source: Int J Mol Sci. 2026 Mar 20;27(6):2818. doi: 10.3390/ijms27062818 (PMC13026450; doi:10.3390/ijms27062818)
Supplement: Supplementary file 1 [file ijms-27-02818-s001.zip]

Archive with 2 entries (2 files):
- Supplementary File.pdf
- Supplementary Tables.xlsx
