# Supplementary material for: Genetic Regulation of Monocyte MicroRNAs and Their Implication in Musculoskeletal Diseases: A Cross-Ancestry Expression Quantitative Trait Loci and Imputation Study
Source: Int J Mol Sci. 2026 Mar 20;27(6):2818. doi: 10.3390/ijms27062818 (PMC13026450; doi:10.3390/ijms27062818)
Supplement: Supplementary file 1 [file ijms-27-02818-s001.zip › Supplementary Tables.xlsx]

## Sheet: Table S1
Table S1. Identified miRNAs with significant cis-miR-QTLs in CAU at FDR<5%
Pre-mirRNA	Mature miRNA	miRNA_Chr	miRNA_Start	miRNA_End	miRNA_Strand	Total_SNPs_in_cis	Distance	SNP	SNP_Chr	SNP_Start	SNP_End	N_df	P_val_nominal	Slope_regression	P_val_nominal_adjusted_direct	P_val_nominal_adjusted_fitted
hsa-mir-326	hsa-miR-326-5p	11	75335090	75335196	-	5532	-222362	rs673482	11	75557558	75557558	279	2.705e-05	-0.357444	0.0334967	0.0350465
hsa-mir-34a	hsa-miR-34a-5p	1	9151669	9151777	-	5828	-30003	rs79412885	1	9181780	9181780	279	1.47419e-05	0.860683	0.0238976	0.0244069
hsa-mir-3615	hsa-miR-3615	17	74748614	74748699	+	6312	24496	rs878906	17	74773195	74773195	279	2.7833e-06	-0.382478	0.00449955	0.00567246
hsa-mir-11401	hsa-miR-11401	16	87853897	87853964	+	9540	-3782	rs6540092	16	87850115	87850115	279	4.85785e-06	-0.391902	0.0151985	0.0162459
hsa-mir-3617	hsa-miR-3617-5p	20	45705081	45705191	-	6208	-84734	rs3746493	20	45789925	45789925	279	1.13129e-12	0.650556	9.999e-05	5.52114e-09
hsa-mir-365b	hsa-miR-365b-3p	17	31575412	31575521	+	5426	843842	rs75372503	17	32419363	32419363	279	3.1091e-05	-0.521707	0.0389961	0.0428086
hsa-mir-3667	hsa-miR-3667-3p	22	49543394	49543466	-	9792	-125882	rs3884944	22	49669348	49669348	279	1.98553e-18	0.703356	9.999e-05	2.5681e-14
hsa-mir-370	hsa-miR-370-3p	14	100911132	100911275	+	6461	136183	rs72700576	14	101047458	101047458	279	1.28619e-06	-1.04322	0.00249975	0.00258088
hsa-mir-377	hsa-miR-377-3p	14	101062025	101062139	+	6348	-14567	rs72700576	14	101047458	101047458	279	1.26527e-05	0.94436	0.0227977	0.0248311
hsa-mir-382	hsa-miR-382-3p	14	101054281	101054399	+	6352	-6823	rs72700576	14	101047458	101047458	279	3.26282e-09	1.26209	9.999e-05	1.16801e-05
hsa-mir-382	hsa-miR-382-5p	14	101054281	101054399	+	6352	-6823	rs72700576	14	101047458	101047458	279	2.12309e-09	1.27614	9.999e-05	5.56184e-06
hsa-mir-3945	hsa-mir-3945-p3	4	184851014	184851110	-	7910	5670	rs59674005	4	184845344	184845344	279	1.7072e-06	-0.450269	0.00479952	0.00474761
hsa-mir-409	hsa-miR-409-3p	14	101065293	101065405	+	6341	-17835	rs72700576	14	101047458	101047458	279	2.13229e-06	1.02225	0.00359964	0.00464698
hsa-mir-4326	hsa-miR-4326	20	63286809	63286866	+	6639	15675	rs7263455	20	63302541	63302541	279	2.8427e-07	0.395634	0.00089991	0.000845287
hsa-mir-433	hsa-miR-433-3p	14	100881878	100882006	+	6448	165452	rs72700576	14	101047458	101047458	279	1.80224e-08	-1.20422	9.999e-05	4.38009e-05
hsa-mir-4433b	hsa-miR-4433b-3p	2	64340748	64340848	-	5497	11406	rs75982381	2	64329342	64329342	279	3.90913e-27	0.9198	9.999e-05	1.11585e-22
hsa-mir-4433b	hsa-miR-4433b-5p	2	64340748	64340848	-	5497	-6700	rs2059631	2	64347548	64347548	279	6.83032e-08	0.438127	9.999e-05	0.000128943
hsa-mir-4440	hsa-mir-4440-p5	2	239068818	239068914	-	7606	-642614	rs4852108	2	239711528	239711528	279	7.12068e-06	0.497514	0.0177982	0.0192533
hsa-mir-4446	hsa-miR-4446-3p	3	113594849	113594958	+	6213	4655	rs12635864	3	113599613	113599613	279	9.8041e-06	0.37967	0.0164984	0.015436
hsa-mir-449a	hsa-miR-449a	5	55170533	55170622	-	6447	123258	rs78991678	5	55047275	55047275	279	2.36204e-06	-1.42033	0.00419958	0.0046141
hsa-mir-4523	hsa-miR-4523	17	29390663	29390730	+	3612	185998	rs55956743	17	29576728	29576728	279	3.39375e-06	2.05906	0.00289971	0.00311071
hsa-mir-4632	hsa-miR-4632-3p	1	12191714	12191773	+	5638	-9780	rs816050	1	12181934	12181934	279	2.67529e-05	-0.467832	0.040396	0.0445603
hsa-mir-4659a	hsa-miR-4659a-3p	8	6745165	6745244	+	10011	185294	rs2012832	8	6930538	6930538	279	1.06887e-05	0.398637	0.0316968	0.0338285
hsa-mir-4662a	hsa-miR-4662a-5p	8	124821986	124822051	+	6383	-99775	rs7813709	8	124722211	124722211	279	1.82529e-05	0.50838	0.0245975	0.029674
hsa-mir-4664	hsa-miR-4664-5p	8	143733084	143733153	-	3934	-285112	rs928094834	8	144018265	144018265	279	4.47259e-06	-0.95915	0.00489951	0.0057057
hsa-mir-4707	hsa-miR-4707-3p	14	22956951	22957029	-	7216	-32918	rs11624528	14	22989947	22989947	279	3.72885e-21	0.697707	9.999e-05	3.76597e-17
hsa-mir-4738	hsa-miR-4738-3p	17	75784513	75784621	-	5339	180379	rs11655992	17	75604134	75604134	279	2.10483e-05	0.641043	0.0350965	0.0362409
hsa-mir-4750	hsa-miR-4750-5p	19	49888176	49888230	+	6685	-852768	rs11083958	19	49035408	49035408	279	5.912e-06	0.45866	0.0133987	0.0131322
hsa-mir-485	hsa-miR-485-3p	14	101055408	101055515	+	6353	-7950	rs72700576	14	101047458	101047458	279	2.21954e-05	0.918315	0.0408959	0.0432761
hsa-mir-487a	hsa-miR-487a-3p	14	101052424	101052540	+	6354	-4966	rs72700576	14	101047458	101047458	279	1.80112e-08	1.20424	9.999e-05	3.69033e-05
hsa-mir-490	hsa-miR-490-3p	7	136903168	136903294	+	5813	-16208	rs10242108	7	136886960	136886960	279	1.4714e-05	-0.34769	0.0186981	0.0217605
hsa-mir-496	hsa-miR-496	14	101060559	101060674	+	6348	-13101	rs72700576	14	101047458	101047458	279	9.47896e-07	1.05566	0.00219978	0.00233583
hsa-mir-1249	hsa-miR-1249-5p	22	45200922	45201058	-	8085	148800	rs149146759	22	45052122	45052122	279	9.1912e-06	1.23523	0.0272973	0.0269173
hsa-mir-1250	hsa-miR-1250-5p	17	81133197	81133308	-	7167	1147	rs4969253	17	81132050	81132050	279	1.35789e-07	-0.554108	0.00039996	0.000376645
hsa-mir-1255a	hsa-mir-1255a-p3	4	101330296	101330414	-	6148	15314	rs2044042	4	101314982	101314982	279	2.17967e-10	-0.577029	9.999e-05	7.3103e-07
hsa-mir-1255a	hsa-miR-1255a	4	101330296	101330414	-	6148	20429	rs2850366	4	101309867	101309867	279	1.8853e-21	-0.843167	9.999e-05	6.46796e-17
hsa-mir-5187	hsa-miR-5187-5p	1	161227187	161227261	+	5892	153302	rs138734661	1	161380563	161380563	279	1.64825e-05	-0.842355	0.0242976	0.0268639
hsa-mir-5189	hsa-miR-5189-3p	16	88468919	88469031	+	9156	5701	rs7196578	16	88474732	88474732	279	1.14588e-12	-0.603688	9.999e-05	8.40786e-09
hsa-mir-5189	hsa-miR-5189-5p	16	88468919	88469031	+	9156	-85	rs55823018	16	88468834	88468834	279	3.52257e-12	-0.610036	9.999e-05	2.69362e-08
hsa-mir-544b	hsa-miR-544b	3	124732440	124732516	+	5607	22312	rs4677941	3	124754828	124754828	279	5.30033e-17	0.941894	9.999e-05	4.78979e-13
hsa-mir-544b	hsa-mir-544b-p5	3	124732440	124732516	+	5607	22312	rs4677941	3	124754828	124754828	279	1.12352e-18	0.985151	9.999e-05	2.44137e-14
hsa-mir-548a-3	hsa-miR-548a-3p	8	104484370	104484465	-	6141	-144128	rs75999553	8	104628593	104628593	279	1.0876e-09	-0.829326	9.999e-05	3.12242e-06
hsa-mir-548ab	hsa-miR-548ab	3	103524034	103524116	-	7066	-529092	rs72984919	3	104053208	104053208	279	2.90728e-05	1.47338	0.0351965	0.0357778
hsa-mir-125a	hsa-miR-125a-5p	19	51693249	51693355	+	8338	66878	rs10853842	19	51760233	51760233	279	8.39971e-06	-0.394945	0.0193981	0.0226293
hsa-mir-548j	hsa-miR-548ap-5p	22	26555213	26555323	-	7909	0	rs4822739	22	26555219	26555219	279	1.35623e-06	0.918983	0.00369963	0.00363132
hsa-mir-548at	hsa-miR-548at-5p	17	42494774	42494830	+	4404	150613	rs11654121	17	42645443	42645443	279	1.05469e-05	-0.446298	0.00889911	0.0113672
hsa-mir-548ah	hsa-miR-548av-3p	4	76575542	76575650	+	6916	383390	rs6833311	4	76959040	76959040	279	2.90733e-06	0.37988	0.0049995	0.00507332
hsa-mir-548o-2	hsa-miR-548av-3p	20	38516538	38516647	+	5797	-132083	rs74272928	20	38384455	38384455	279	1.91214e-07	-0.952711	0.00119988	0.000418197
hsa-mir-548o	hsa-miR-548av-3p	7	102405743	102405855	-	5352	602865	rs6944640	7	101802878	101802878	279	2.76892e-05	-0.359048	0.0358964	0.038491
hsa-mir-548j	hsa-miR-548j-3p	22	26555213	26555323	-	7909	0	rs4822739	22	26555219	26555219	279	5.88662e-07	0.948745	0.00149985	0.00186166
hsa-mir-548z	hsa-miR-548z	12	64622510	64622605	-	5218	-163171	rs61932699	12	64785776	64785776	279	2.84014e-05	1.26502	0.0347965	0.0346203
hsa-mir-550a-3	hsa-miR-550a-3-5p	7	29680735	29680828	-	6233	41314	rs1100622	7	29639421	29639421	279	1.26689e-05	-0.416062	0.020098	0.0238404
hsa-mir-556	hsa-miR-556-5p	1	162342531	162342640	+	6508	-823431	rs12562005	1	161519100	161519100	279	1.35239e-05	1.63436	0.0232977	0.0249842
hsa-mir-5586	hsa-miR-5586-3p	14	59646963	59647020	-	5819	91244	rs7492659	14	59555719	59555719	279	2.31717e-05	-0.709116	0.0263974	0.0290699
hsa-mir-1268a	hsa-miR-1268a	15	22225279	22225329	-	1910	579441	rs1392083218	15	21645838	21645838	279	1.14672e-05	0.993138	0.00669933	0.00930343
hsa-mir-5683	hsa-miR-5683	6	6169335	6169409	+	7876	14	rs7769202	6	6169423	6169423	279	1.81131e-06	0.419948	0.00389961	0.00492989
hsa-mir-570	hsa-miR-570-3p	3	195699402	195699497	+	7862	201633	rs4927790	3	195901130	195901130	279	1.41368e-05	0.42303	0.0368963	0.0364526
hsa-mir-582	hsa-miR-582-3p	5	59703579	59703731	-	5528	-545095	rs4235479	5	60248826	60248826	279	2.04381e-12	-0.547407	9.999e-05	1.06835e-08
hsa-mir-582	hsa-miR-582-5p	5	59703579	59703731	-	5528	-545095	rs4235479	5	60248826	60248826	279	4.8034e-14	-0.58303	9.999e-05	3.9893e-10
hsa-mir-584	hsa-miR-584-5p	5	149062305	149062415	-	6087	547	rs36047	5	149061758	149061758	279	6.34776e-15	0.690403	9.999e-05	2.24354e-11
hsa-mir-605	hsa-miR-605-5p	10	51299574	51299655	+	6429	567079	rs12570531	10	51866734	51866734	279	1.10676e-05	-0.373669	0.0167983	0.018404
hsa-mir-127	hsa-miR-127-3p	14	100882966	100883090	+	6447	164368	rs72700576	14	101047458	101047458	279	2.02299e-08	-1.20019	9.999e-05	4.97013e-05
hsa-mir-618	hsa-miR-618	12	80935734	80935833	-	4874	0	rs2682818	12	80935757	80935757	279	4.39424e-06	-0.627135	0.0049995	0.00575239
hsa-mir-1270	hsa-miR-1270	19	20399273	20399354	-	4584	-11782	rs1811293	19	20411136	20411136	279	9.71698e-07	-0.416604	0.00139986	0.00127381
hsa-mir-625	hsa-miR-625-3p	14	65471103	65471186	+	5691	-157917	rs4899172	14	65313186	65313186	279	7.24627e-12	0.579886	9.999e-05	2.8611e-08
hsa-mir-625	hsa-miR-625-5p	14	65471103	65471186	+	5691	-157917	rs4899172	14	65313186	65313186	279	1.01102e-09	0.521225	9.999e-05	3.106e-06
hsa-mir-654	hsa-miR-654-5p	14	101040200	101040307	+	6364	69400	rs1984130	14	101109707	101109707	279	2.40066e-05	-0.361891	0.0420958	0.0433775
hsa-mir-6724-2	hsa-miR-6724-5p	21	8205316	8205406	+	4636	552856	rs371337498	21	8758262	8758262	279	2.7077e-05	0.834572	0.0494951	0.0496169
hsa-mir-6736	hsa-miR-6736-5p	1	145850588	145850645	-	2230	922200	rs117146286	1	144928388	144928388	279	1.65254e-05	-1.43299	0.0107989	0.0118788
hsa-mir-6741	hsa-miR-6741-3p	1	225922081	225922142	-	5313	-245822	rs12411261	1	226167964	226167964	279	9.26522e-06	-0.859404	0.0136986	0.0144316
hsa-mir-6743	hsa-miR-6743-3p	11	209337	209406	+	2095	162819	rs79491678	11	372225	372225	279	4.82894e-05	0.48182	0.0431957	0.0424691
hsa-mir-1278	hsa-miR-1278	1	193136483	193136590	+	5338	-726289	rs79401449	1	192410194	192410194	279	1.32884e-05	-1.26089	0.0158984	0.0154041
hsa-mir-6747	hsa-miR-6747-3p	11	62567012	62567071	-	5541	-26723	rs79825424	11	62593794	62593794	279	1.71482e-05	-0.756632	0.0223978	0.0241797
hsa-mir-6791	hsa-miR-6791-3p	19	6736713	6736778	-	8164	169947	rs6510908	19	6566766	6566766	279	6.76877e-06	-0.556703	0.0182982	0.0183684
hsa-mir-1287	hsa-miR-1287-5p	10	98395206	98395312	-	5146	-13033	rs942808	10	98408345	98408345	279	4.1682e-10	0.55634	9.999e-05	1.0262e-06
hsa-mir-7-2	hsa-miR-7-5p	15	88611826	88611934	+	6537	-292860	rs149228841	15	88318966	88318966	279	1.11736e-05	-1.22397	0.0194981	0.019919
hsa-mir-708	hsa-miR-708-3p	11	79402011	79402125	-	6762	-6070	rs61882555	11	79408195	79408195	279	5.25757e-13	0.786291	9.999e-05	2.35228e-09
hsa-mir-708	hsa-miR-708-5p	11	79402011	79402125	-	6762	-6070	rs61882555	11	79408195	79408195	279	8.48941e-15	0.839356	9.999e-05	5.23127e-11
hsa-mir-7110	hsa-miR-7110-3p	3	123161795	123161879	+	5544	-34971	rs920900	3	123126824	123126824	279	1.91119e-05	-0.370413	0.0229977	0.0242106
hsa-mir-1292	hsa-miR-1292-5p	20	2652778	2652842	+	6863	-222658	rs2076650	20	2430120	2430120	279	2.31978e-05	0.342982	0.0449955	0.0460778
hsa-mir-7854	hsa-miR-7854-3p	16	81533903	81533966	+	9529	-2267	rs28495808	16	81531636	81531636	279	2.34473e-13	-0.663125	9.999e-05	1.51156e-09
hsa-mir-1294	hsa-miR-1294	5	154347107	154347247	+	6518	0	rs13186787	5	154347209	154347209	279	7.11204e-06	1.20676	0.0128987	0.0131553
hsa-mir-8485	hsa-mir-8485-p5	2	50696177	50696262	-	7509	-184805	rs983937	2	50881067	50881067	279	2.6505e-05	-0.880998	0.0389961	0.0402494
hsa-mir-941-3	hsa-miR-941	20	63919506	63919576	+	4029	-12397	rs4809246	20	63907109	63907109	279	1.20732e-05	-0.551994	0.0189981	0.0196031
hsa-mir-96	hsa-miR-96-5p	7	129774686	129774784	-	5282	128090	rs6949152	7	129646596	129646596	279	1.19697e-05	0.473691	0.0182982	0.0191124
hsa-mir-1843	hsa-miR-1843b-5p	1	175968371	175968479	-	5949	-276948	rs141874804	1	176245427	176245427	279	4.27228e-06	-1.3285	0.00659934	0.0072096
hsa-mir-1303	hsa-miR-1303	5	154685777	154685861	+	6846	23196	rs73276703	5	154709057	154709057	279	1.18516e-05	-0.364094	0.0205979	0.0216353
hsa-mir-1307	hsa-miR-1307-5p	10	103394254	103394401	-	4661	153642	rs7894240	10	103240612	103240612	279	6.18801e-06	-0.367568	0.00749925	0.00866322
hsa-mir-130a	hsa-miR-130a-3p	11	57641199	57641286	+	5538	153411	rs11229130	11	57794697	57794697	279	5.18819e-06	0.407747	0.00529947	0.00551206
hsa-mir-130b	hsa-miR-130b-5p	22	21653285	21653395	+	5327	50902	rs861813	22	21704297	21704297	279	9.35785e-06	0.35315	0.0160984	0.015793
hsa-mir-132	hsa-miR-132-3p	17	2049909	2050008	-	5066	-58794	rs117265681	17	2108802	2108802	279	1.95136e-05	0.931139	0.0325967	0.0340175
hsa-mir-133a-1	hsa-miR-133a-3p	18	21825699	21825785	-	4340	202461	rs35826246	18	21623238	21623238	279	2.28582e-05	-0.965028	0.0177982	0.0185291
hsa-mir-133a-2	hsa-miR-133a-3p	20	62564900	62565024	+	7634	-19105	rs57444278	20	62545795	62545795	279	3.33262e-10	0.594574	9.999e-05	1.29701e-06
hsa-mir-133a-2	hsa-miR-133a-5p	20	62564900	62565024	+	7634	-21215	rs930616768	20	62543685	62543685	279	3.94311e-11	0.865091	9.999e-05	1.72795e-07
hsa-mir-134	hsa-miR-134-3p	14	101054685	101054764	+	6351	-7227	rs72700576	14	101047458	101047458	279	1.2995e-07	1.13295	0.00029997	0.000335029
hsa-mir-1343	hsa-miR-1343-3p	11	34941830	34941923	+	6857	-5369	rs2956128	11	34936461	34936461	279	4.45496e-09	-0.6185	9.999e-05	1.04177e-05
hsa-let-7i	hsa-let-7i-3p	12	62603672	62603778	+	6938	-573604	rs348690	12	62030068	62030068	279	2.73254e-05	0.370257	0.0405959	0.0425051
hsa-mir-139	hsa-miR-139-5p	11	72615034	72615143	-	5692	-6002	rs35374828	11	72621145	72621145	279	3.11315e-05	-1.12215	0.0367963	0.0391575
hsa-mir-142	hsa-miR-142-3p	17	58331216	58331325	-	4997	691896	rs12603979	17	57639320	57639320	279	1.87294e-05	-0.353875	0.0255974	0.026263
hsa-mir-143	hsa-miR-143-3p	5	149428919	149429023	+	6059	-151379	rs115059574	5	149277540	149277540	279	1.14391e-05	1.32405	0.0228977	0.0216383
hsa-mir-1-1	hsa-miR-1-3p	20	62554301	62554390	+	7648	-5698	rs60640728	20	62548603	62548603	279	5.45347e-08	0.563407	9.999e-05	0.000180218
hsa-mir-146a	hsa-miR-146a-3p	5	160485353	160485460	+	7390	1773	rs4921290	5	160487233	160487233	279	3.15291e-06	0.442625	0.00639936	0.00705165
hsa-mir-146a	hsa-miR-146a-5p	5	160485353	160485460	+	7390	-723774	rs112010325	5	159761579	159761579	279	8.24625e-06	-1.28108	0.0146985	0.016307
hsa-mir-100	hsa-miR-100-5p	11	122152230	122152311	-	6469	-396888	rs9633954	11	122549199	122549199	279	4.80515e-12	0.572837	9.999e-05	1.84467e-08
hsa-mir-152	hsa-miR-152-5p	17	48037155	48037263	-	5167	407904	rs34692262	17	47629251	47629251	279	5.28808e-06	1.10827	0.00709929	0.00732095
hsa-mir-154	hsa-miR-154-3p	14	101059756	101059838	+	6349	-12298	rs72700576	14	101047458	101047458	279	7.8449e-08	1.15165	0.00059994	0.000222259
hsa-mir-17	hsa-miR-17-5p	13	91350606	91350689	+	6671	664789	rs7339037	13	92015478	92015478	279	2.55643e-06	2.07682	0.00349965	0.00431423
hsa-mir-181a-2	hsa-miR-181a-2-3p	9	124692443	124692551	+	4830	-789339	rs368977208	9	123903104	123903104	279	8.47032e-06	-1.18916	0.00809919	0.0100191
hsa-mir-181a-1	hsa-miR-181a-3p	1	198859045	198859153	-	5087	-176427	rs2360962	1	199035580	199035580	279	4.28821e-10	0.569502	9.999e-05	1.03349e-06
hsa-mir-181a-1	hsa-miR-181a-5p	1	198859045	198859153	-	5087	-176427	rs2360962	1	199035580	199035580	279	1.94718e-06	0.440395	0.00289971	0.00270698
hsa-mir-181a-2	hsa-miR-181a-5p	9	124692443	124692551	+	4830	-780301	rs55637603	9	123912142	123912142	279	2.12549e-05	1.49749	0.0189981	0.0212911
hsa-mir-181b-1	hsa-miR-181b-5p	1	198858874	198858982	-	5087	-148381	rs12239179	1	199007363	199007363	279	1.99638e-06	0.446907	0.00269973	0.00287832
hsa-mir-183	hsa-miR-183-5p	7	129774906	129775014	-	5282	-11056	rs10224663	7	129786070	129786070	279	9.93415e-08	0.435297	0.00039996	0.000212583
hsa-mir-1908	hsa-miR-1908-3p	11	61815162	61815240	-	4530	-28998	rs117983270	11	61844238	61844238	279	6.39241e-06	1.07755	0.00929907	0.00979762
hsa-mir-1908	hsa-miR-1908-5p	11	61815162	61815240	-	4530	978	rs174559	11	61814184	61814184	279	1.44604e-21	0.810768	9.999e-05	2.78549e-17
hsa-mir-193a	hsa-miR-193a-5p	17	31559981	31560090	+	5390	212016	rs7215931	17	31772106	31772106	279	4.057e-06	0.470223	0.00669933	0.00645139
hsa-mir-195	hsa-miR-195-5p	17	7017615	7017707	-	6212	-30619	rs2920422	17	7048326	7048326	279	1.21993e-05	-0.520778	0.0233977	0.0271625
hsa-mir-197	hsa-miR-197-3p	1	109598875	109598979	+	5570	-875310	rs10494095	1	108723565	108723565	279	2.96091e-06	0.496958	0.00629937	0.00550857
hsa-mir-199a-1	hsa-miR-199a-3p	19	10817390	10817519	-	5610	700943	rs11670536	19	10116447	10116447	279	8.25458e-06	-0.568972	0.0154985	0.0154566
hsa-mir-200a	hsa-miR-200a-3p	1	1167847	1167956	+	4860	-8097	rs61768477	1	1159750	1159750	279	1.78733e-06	0.442491	0.00229977	0.00286256
hsa-mir-200b	hsa-miR-200b-3p	1	1167093	1167202	+	4859	-19314	rs11579425	1	1147779	1147779	279	8.72309e-06	0.452716	0.010199	0.0122553
hsa-mir-204	hsa-miR-204-5p	9	70809976	70810084	-	5962	-330712	rs4745057	9	71140796	71140796	279	1.50583e-06	0.452987	0.00179982	0.00266458
hsa-mir-20a	hsa-miR-20a-5p	13	91351049	91351152	+	6673	664326	rs7339037	13	92015478	92015478	279	2.57088e-07	2.26614	0.00069993	0.000526067
hsa-mir-2355	hsa-miR-2355-3p	2	207109951	207110119	-	5583	1578	rs1269416	2	207108373	207108373	279	8.19201e-07	0.534371	0.00149985	0.00164599
hsa-mir-23b	hsa-miR-23b-3p	9	95085200	95085304	+	5967	-56027	rs4744424	9	95029173	95029173	279	2.96457e-08	0.732801	9.999e-05	6.97737e-05
hsa-mir-26b	hsa-miR-26b-5p	2	218402630	218402749	+	5163	204853	rs611203	2	218607602	218607602	279	7.24336e-07	-0.395546	0.00089991	0.00108553
hsa-mir-27b	hsa-miR-27b-3p	9	95085416	95085581	+	5967	483334	rs138141317	9	95568915	95568915	279	4.73404e-06	-0.878973	0.00649935	0.00723416
hsa-mir-29b-2	hsa-miR-29b-2-5p	1	207802439	207802527	-	5681	473819	rs6699517	1	207328620	207328620	279	1.33394e-05	1.21346	0.0159984	0.0196427
hsa-mir-3074	hsa-miR-3074-5p	9	95086003	95086109	-	5967	-10570	rs9299428	9	95096679	95096679	279	4.92536e-08	0.428769	9.999e-05	0.000108694
hsa-mir-30d	hsa-miR-30d-5p	8	134804868	134804956	-	7495	132473	rs71528371	8	134672395	134672395	279	6.48733e-06	0.575294	0.0114989	0.0125726
hsa-mir-3157	hsa-miR-3157-3p	10	96064316	96064399	-	5844	-434647	rs12569438	10	96499046	96499046	279	1.19689e-05	0.478565	0.0154985	0.0182095
hsa-mir-3161	hsa-miR-3161	11	48096783	48096858	+	7742	-9184	rs6485808	11	48087599	48087599	279	1.59625e-22	0.872629	9.999e-05	3.28599e-19
hsa-mir-3188	hsa-miR-3188	19	18282078	18282161	+	6193	5657	rs11086102	19	18287818	18287818	279	9.57563e-10	-0.515548	9.999e-05	3.3574e-06
hsa-mir-323b	hsa-miR-323b-3p	14	101056191	101056306	+	6352	5467	rs6575812	14	101061773	101061773	279	3.63611e-10	-0.626626	9.999e-05	1.45559e-06
hsa-mir-335	hsa-miR-335-3p	7	130496112	130496215	+	5468	-77707	rs3823582	7	130418405	130418405	279	1.53493e-09	-0.794482	9.999e-05	5.37682e-06
hsa-mir-337	hsa-miR-337-3p	14	100874494	100874603	+	6441	172855	rs72700576	14	101047458	101047458	279	3.37125e-07	-1.09664	0.00069993	0.000819996

## Sheet: Table S2
Table S2. Identified miRNAs with significant cis-miR-QTLs in AA at FDR<5%
Pre-mirRNA	Mature miRNA	miRNA_Chr	miRNA_Start	miRNA_End	miRNA_Strand	Total_SNPs_in_cis	Distance	SNP	SNP_Chr	SNP_Start	SNP_End	N_df	P_val_nominal	Slope_regression	P_val_nominal_adjusted_direct	P_val_nominal_adjusted_fitted	列1	列2	列3	列4	列5	列6	列7	列8	列9	列10	列11	列12	列13	列14	列15	列16	列17	列18	列19	列20	列21	列22	列23	列24	列25	列26	列27	列28	列29	列30	列31	列32	列33
hsa-mir-339	hsa-miR-339-3p	7	1022934	1023045	-	8050	-6157	rs116564934	7	1029202	1029202	168	2.2805e-08	-1.38181	0.00039996	9.84275e-05
hsa-mir-339	hsa-miR-339-5p	7	1022934	1023045	-	8050	214552	rs13244379	7	808382	808382	168	1.26143e-06	0.941019	0.0049995	0.00492221
hsa-mir-33a	hsa-miR-33a-3p	22	41900933	41901024	+	5116	383721	rs77979590	22	42284745	42284745	168	1.76409e-05	-0.895494	0.0340966	0.0348405
hsa-mir-11400	hsa-miR-11400	7	142474528	142474603	+	2233	-1001	rs2734165	7	142473527	142473527	168	5.088e-06	0.48286	0.00389961	0.00420863
hsa-mir-34c	hsa-miR-34c-5p	11	111513432	111513538	+	5355	-16110	rs489078	11	111497322	111497322	168	5.49627e-07	0.970289	0.00079992	0.00127924
hsa-mir-3615	hsa-miR-3615	17	74748614	74748699	+	6312	22727	rs3744208	17	74771426	74771426	168	3.96149e-06	-0.452743	0.009999	0.0112552
hsa-mir-370	hsa-miR-370-3p	14	100911132	100911275	+	6461	-894113	rs1212252	14	100017019	100017019	168	6.4254e-06	0.789461	0.0183982	0.0185723
hsa-mir-376b	hsa-miR-376b-5p	14	101040427	101040543	+	6361	145036	rs963923	14	101185579	101185579	168	1.71716e-05	0.505458	0.0454955	0.0489146
hsa-mir-376c	hsa-miR-376c-5p	14	101039663	101039777	+	6364	145802	rs963923	14	101185579	101185579	168	1.71716e-05	0.505458	0.0473953	0.0491289
hsa-mir-1197	hsa-miR-1197	14	101025551	101025673	+	6385	-875076	rs11624002	14	100150475	100150475	168	1.1766e-05	-1.13607	0.0322968	0.0333102
hsa-mir-3928	hsa-miR-3928-3p	22	31160063	31160119	-	5832	6894	rs4820945	22	31153169	31153169	168	6.38164e-06	-0.531053	0.0107989	0.0139069
hsa-mir-4326	hsa-miR-4326	20	63286809	63286866	+	6639	15675	rs7263455	20	63302541	63302541	168	1.29892e-05	0.441335	0.0419958	0.0428148
hsa-mir-4433b	hsa-miR-4433b-3p	2	64340748	64340848	-	5497	37136	rs12475531	2	64303612	64303612	168	1.01114e-05	0.94231	0.020098	0.0218419
hsa-mir-4440	hsa-miR-4440	2	239068818	239068914	-	7606	-515368	rs11124209	2	239584282	239584282	168	1.20705e-05	0.521988	0.0421958	0.0436695
hsa-mir-12136	hsa-miR-12136	1	632616	632685	-	3382	-944043	rs147535511	1	1576728	1576728	168	1.79419e-05	-1.60688	0.0256974	0.0278986
hsa-mir-4446	hsa-miR-4446-3p	3	113594849	113594958	+	6213	4655	rs12635864	3	113599613	113599613	168	1.35953e-05	0.576794	0.0250975	0.0293112
hsa-mir-4632	hsa-miR-4632-3p	1	12191714	12191773	+	5638	-1334	rs680480	1	12190380	12190380	168	2.96091e-07	-0.645804	0.00059994	0.000738971
hsa-mir-4742	hsa-miR-4742-5p	1	224398220	224398331	-	5744	-802729	rs6426058	1	225201060	225201060	168	1.65785e-05	-0.593666	0.0319968	0.0329508
hsa-mir-4799	hsa-miR-4799-5p	4	147782596	147782668	+	5026	0	rs72955519	4	147782619	147782619	168	6.12161e-07	-1.15319	0.00109989	0.00130216
hsa-mir-1250	hsa-miR-1250-5p	17	81133197	81133308	-	7167	-20057	rs9652895	17	81153365	81153365	168	7.93043e-07	0.534064	0.00279972	0.00259002
hsa-mir-1255a	hsa-miR-1255a	4	101330296	101330414	-	6148	20429	rs2850366	4	101309867	101309867	168	5.17056e-07	-0.639	0.00059994	0.00141362
hsa-mir-5189	hsa-miR-5189-3p	16	88468919	88469031	+	9156	-85	rs55823018	16	88468834	88468834	168	2.20818e-06	-0.487821	0.0107989	0.011615
hsa-mir-5189	hsa-miR-5189-5p	16	88468919	88469031	+	9156	-85	rs55823018	16	88468834	88468834	168	2.53429e-06	-0.48512	0.0117988	0.0124704
hsa-mir-544b	hsa-miR-544b	3	124732440	124732516	+	5607	5909	rs13061561	3	124738425	124738425	168	3.92851e-13	1.00943	9.999e-05	1.46977e-09
hsa-mir-544b	hsa-mir-544b-p5	3	124732440	124732516	+	5607	-1003	rs9840078	3	124731437	124731437	168	1.91939e-12	0.978073	9.999e-05	8.9269e-09
hsa-mir-548a-3	hsa-miR-548a-3p	8	104484370	104484465	-	6141	-26836	rs71520891	8	104511301	104511301	168	4.97214e-06	-1.00901	0.00869913	0.00978273
hsa-mir-548ag-2	hsa-miR-548ag	20	60564563	60564625	+	7813	667382	rs73140516	20	61232007	61232007	168	1.03695e-05	1.93991	0.0336966	0.0340766
hsa-mir-548j	hsa-miR-548ap-5p	22	26555213	26555323	-	7909	0	rs4822739	22	26555219	26555219	168	6.868e-08	0.76293	0.00019998	0.000283162
hsa-mir-548ar	hsa-miR-548ar-3p	13	114244506	114244561	+	3453	-600881	rs60230524	13	113643625	113643625	168	5.1662e-06	-1.12743	0.00679932	0.00837811
hsa-mir-548o	hsa-miR-548av-3p	7	102405743	102405855	-	5352	880022	rs145445871	7	101525721	101525721	168	4.0014e-06	1.24381	0.00879912	0.00904364
hsa-mir-548ah	hsa-miR-548av-3p	4	76575542	76575650	+	6916	897473	rs72860458	4	77473123	77473123	168	9.22589e-06	-0.934108	0.0181982	0.0209
hsa-mir-548f-3	hsa-miR-548f-3p	5	110513828	110513936	-	6733	190056	rs75376396	5	110323772	110323772	168	3.61484e-06	1.05227	0.00819918	0.00875603
hsa-mir-548h-2	hsa-mir-548h-2-p3	16	11306441	11306527	-	7912	192174	rs74821031	16	11114267	11114267	168	3.14796e-06	-0.992086	0.010199	0.0112389
hsa-mir-548l	hsa-miR-548l	11	94466496	94466580	-	6314	50313	rs2508678	11	94416183	94416183	168	2.13175e-06	-0.484963	0.00459954	0.00599586
hsa-mir-570	hsa-miR-570-3p	3	195699402	195699497	+	7862	-653828	rs2676882	3	195045574	195045574	168	2.39861e-06	-0.548813	0.00819918	0.00832568
hsa-mir-580	hsa-miR-580-3p	5	36147893	36147988	-	6118	549001	rs115046632	5	35598892	35598892	168	2.23819e-05	0.839572	0.0456954	0.0472658
hsa-mir-582	hsa-miR-582-3p	5	59703579	59703731	-	5528	-548447	rs7734400	5	60252178	60252178	168	3.13048e-07	-0.563514	0.00039996	0.000770301
hsa-mir-582	hsa-miR-582-5p	5	59703579	59703731	-	5528	-548447	rs7734400	5	60252178	60252178	168	1.2882e-11	-0.72496	9.999e-05	3.93863e-08
hsa-mir-584	hsa-miR-584-5p	5	149062305	149062415	-	6087	-13156	rs250667	5	149075571	149075571	168	1.33217e-05	0.474528	0.029997	0.0316056
hsa-mir-589	hsa-miR-589-5p	7	5495805	5495917	-	8424	-11612	rs79651165	7	5507529	5507529	168	1.37344e-06	1.29823	0.00539946	0.00575898
hsa-mir-590	hsa-miR-590-3p	7	74191194	74191303	+	3545	-13168	rs111777266	7	74178026	74178026	168	1.75539e-08	-1.2027	9.999e-05	3.31298e-05
hsa-mir-590	hsa-miR-590-5p	7	74191194	74191303	+	3545	-13168	rs111777266	7	74178026	74178026	168	9.38553e-06	-0.962593	0.0120988	0.0134435
hsa-mir-618	hsa-miR-618	12	80935734	80935833	-	4874	0	rs2682818	12	80935757	80935757	168	3.90527e-13	-0.792199	9.999e-05	1.29349e-09
hsa-mir-625	hsa-miR-625-3p	14	65471103	65471186	+	5691	-157917	rs4899172	14	65313186	65313186	168	7.82396e-09	0.610089	9.999e-05	2.08035e-05
hsa-mir-625	hsa-miR-625-5p	14	65471103	65471186	+	5691	-157917	rs4899172	14	65313186	65313186	168	1.52389e-06	0.515765	0.00389961	0.00372501
hsa-mir-627	hsa-miR-627-5p	15	42199571	42199666	-	4918	-80020	rs116472242	15	42279686	42279686	168	6.1713e-06	1.18287	0.00719928	0.00968299
hsa-mir-629	hsa-miR-629-3p	15	70079358	70079468	-	5698	647766	rs59029275	15	69431592	69431592	168	2.89083e-06	-1.26179	0.00649935	0.00678842
hsa-mir-641	hsa-miR-641	19	40282536	40282646	-	6089	15125	rs873143	19	40267411	40267411	168	2.01512e-09	0.73232	9.999e-05	5.71422e-06
hsa-mir-1271	hsa-miR-1271-5p	5	176367943	176368048	+	5285	-75605	rs73805774	5	176292338	176292338	168	9.73403e-07	-1.17513	0.0019998	0.00240426
hsa-mir-1273c	hsa-miR-1273c	6	154853361	154853436	+	7265	219548	rs113821036	6	155072984	155072984	168	9.43673e-06	1.47002	0.0287971	0.0304337
hsa-mir-671	hsa-miR-671-5p	7	151238422	151238541	+	7635	345328	rs6953900	7	151583869	151583869	168	6.30073e-06	0.544805	0.0224978	0.0233741
hsa-mir-6813	hsa-miR-6813-3p	20	64076956	64077010	-	3353	817242	rs6122109	20	63259714	63259714	168	4.58874e-06	-0.537696	0.00729927	0.00765387
hsa-mir-6819	hsa-miR-6819-3p	22	36286848	36286907	-	5434	-349093	rs146803383	22	36636000	36636000	168	6.81331e-07	-1.11071	0.00159984	0.00190859
hsa-mir-6837	hsa-miR-6837-5p	7	44051767	44051829	+	5522	-889804	rs10277623	7	43161963	43161963	168	1.52035e-05	0.523133	0.030497	0.0324516
hsa-mir-708	hsa-miR-708-3p	11	79402011	79402125	-	6762	-41495	rs61884098	11	79443620	79443620	168	1.83322e-06	1.03175	0.00539946	0.0059525
hsa-mir-708	hsa-miR-708-5p	11	79402011	79402125	-	6762	20569	rs12269882	11	79381442	79381442	168	1.9352e-08	0.693416	9.999e-05	6.00034e-05
hsa-mir-7110	hsa-miR-7110-3p	3	123161795	123161879	+	5544	73974	rs79522564	3	123235853	123235853	168	1.92184e-05	0.745804	0.0327967	0.0353842
hsa-mir-7704	hsa-miR-7704	2	176188844	176188901	+	5790	224838	rs2139615	2	176413739	176413739	168	7.23747e-06	-0.560428	0.0129987	0.0160731
hsa-mir-7854	hsa-miR-7854-3p	16	81533903	81533966	+	9529	-2267	rs28495808	16	81531636	81531636	168	1.73355e-06	-0.594275	0.00679932	0.00819758
hsa-mir-885	hsa-miR-885-5p	3	10394482	10394590	-	5984	-417373	rs73131947	3	10811963	10811963	168	1.21286e-06	1.16584	0.00309969	0.00376009
hsa-mir-933	hsa-miR-933	2	175167634	175167709	-	5081	-737005	rs4972497	2	175904714	175904714	168	1.71135e-05	-0.797904	0.0309969	0.0328944
hsa-mir-941-3	hsa-miR-941	20	63919506	63919576	+	4029	-9511	rs817385	20	63909995	63909995	168	2.6745e-09	-0.572542	9.999e-05	6.58045e-06
hsa-mir-618	hsa-mir-618-p3	12	80935734	80935833	-	4874	1429	rs17007711	12	80934305	80934305	168	1.55375e-07	-0.636031	0.00029997	0.000333865
hsa-mir-1843	hsa-miR-1843b-3p	1	175968371	175968479	-	5949	-81941	rs6665578	1	176050420	176050420	168	7.22772e-07	-1.07452	0.00169983	0.00151776
hsa-mir-1843	hsa-miR-1843b-5p	1	175968371	175968479	-	5949	-81941	rs6665578	1	176050420	176050420	168	1.87622e-06	-1.03634	0.00349965	0.00407623
hsa-mir-1304	hsa-miR-1304-3p	11	93733656	93733764	-	6661	65202	rs7939847	11	93668454	93668454	168	8.03042e-06	0.524196	0.0164984	0.0189677
hsa-mir-130b	hsa-miR-130b-5p	22	21653285	21653395	+	5327	-1887	rs374659	22	21651398	21651398	168	1.30353e-06	0.548682	0.0029997	0.00305081
hsa-mir-1343	hsa-miR-1343-3p	11	34941830	34941923	+	6857	-37284	rs1117051	11	34904546	34904546	168	5.47536e-12	-0.775567	9.999e-05	2.37056e-08
hsa-mir-148b	hsa-miR-148b-5p	12	54337209	54337320	+	5747	269185	rs1610839	12	54606505	54606505	168	3.06606e-06	-0.496342	0.00659934	0.00716149
hsa-mir-100	hsa-miR-100-5p	11	122152230	122152311	-	6469	894396	rs4423192	11	121257834	121257834	168	1.91438e-05	0.465391	0.0486951	0.0485587
hsa-mir-153-2	hsa-miR-153-3p	7	157574322	157574437	-	6828	-963591	rs77715906	7	158538028	158538028	168	1.36955e-05	-0.917031	0.0383962	0.0371971
hsa-mir-199a-1	hsa-miR-199a-5p	19	10817390	10817519	-	5610	857566	rs13822	19	9959824	9959824	168	1.02252e-05	-0.463396	0.0239976	0.0261967
hsa-mir-204	hsa-miR-204-5p	9	70809976	70810084	-	5962	-212377	rs10116649	9	71022461	71022461	168	1.1936e-06	0.822184	0.00289971	0.00347319
hsa-mir-2110	hsa-miR-2110	10	114174081	114174192	-	5815	109924	rs12571953	10	114064157	114064157	168	1.19834e-05	-0.774231	0.0249975	0.0268004
hsa-mir-2277	hsa-miR-2277-3p	5	93620697	93620788	-	4100	-14049	rs148910900	5	93634837	93634837	168	1.2176e-06	-0.821562	0.00159984	0.00186999
hsa-mir-2277	hsa-miR-2277-5p	5	93620697	93620788	-	4100	-9074	rs7703845	5	93629862	93629862	168	2.6064e-09	-0.999893	9.999e-05	4.19517e-06
hsa-mir-23a	hsa-miR-23a-5p	19	13836583	13836660	-	5829	243366	rs114320050	19	13593217	13593217	168	1.37769e-05	-1.02637	0.0370963	0.0385398
hsa-mir-23b	hsa-miR-23b-3p	9	95085200	95085304	+	5967	-54790	rs4744425	9	95030410	95030410	168	1.69862e-06	0.593591	0.00329967	0.00385497
hsa-mir-24-2	hsa-miR-24-2-5p	19	13836269	13836371	-	5832	-591752	rs114451500	19	14428123	14428123	168	2.73365e-06	-1.88229	0.00769923	0.00805614
hsa-mir-2467	hsa-miR-2467-5p	2	239351725	239351804	-	8106	165754	rs79493054	2	239185971	239185971	168	1.13376e-05	0.868632	0.0406959	0.042089
hsa-mir-27b	hsa-miR-27b-3p	9	95085416	95085581	+	5967	2064	rs6479598	9	95087645	95087645	168	5.11049e-06	0.459124	0.010399	0.0116565
hsa-mir-301b	hsa-miR-301b-5p	22	21652975	21653067	+	5327	-716903	rs8140283	22	20936072	20936072	168	1.60227e-05	-0.471414	0.0340966	0.0347152
hsa-mir-30a	hsa-miR-30a-5p	6	71403544	71403627	-	6731	60394	rs12333098	6	71343150	71343150	168	8.59229e-06	0.77164	0.0162984	0.0178015
hsa-mir-10399	hsa-miR-10399-3p	7	139044101	139044157	-	6475	-7452	rs34625081	7	139051609	139051609	168	1.81674e-09	-1.41781	9.999e-05	6.15259e-06
hsa-mir-3127	hsa-miR-3127-3p	2	96798269	96798378	+	2603	-21188	rs62152767	2	96777081	96777081	168	5.0982e-05	0.713834	0.0465953	0.0483033
hsa-mir-3130-1	hsa-miR-3130-5p	2	206783235	206783308	-	5573	344813	rs12694055	2	206438422	206438422	168	8.19863e-06	-0.540811	0.0169983	0.0181729
hsa-mir-3157	hsa-miR-3157-3p	10	96064316	96064399	-	5844	-414564	rs4919024	10	96478963	96478963	168	2.01716e-05	0.472875	0.0388961	0.0426828
hsa-mir-3161	hsa-miR-3161	11	48096783	48096858	+	7742	30196	rs905477	11	48127054	48127054	168	1.37605e-10	0.633189	9.999e-05	5.06675e-07
hsa-mir-3188	hsa-miR-3188	19	18282078	18282161	+	6193	11965	rs4808779	19	18294126	18294126	168	2.11664e-07	-0.54997	0.00039996	0.000717152
hsa-mir-320d-1	hsa-miR-320d	13	40727817	40727887	-	5838	-791180	rs4941400	13	41519067	41519067	168	1.10729e-05	0.476118	0.0229977	0.025961
hsa-mir-10a	hsa-miR-10a-3p	17	48579839	48579952	-	5005	-299928	rs58575082	17	48879880	48879880	168	2.49347e-05	1.00835	0.0447955	0.0495642
hsa-mir-335	hsa-miR-335-3p	7	130496112	130496215	+	5468	-73564	rs11767357	7	130422548	130422548	168	1.34862e-07	-0.571506	9.999e-05	0.000346069
[truncated: 5,000 more columns]

## Sheet: Table S3
Table S3. Identified conditional independent cis-miR-QTLs in CAU
Pre-mirRNA	Mature miRNA	miRNA_Chr	miRNA_Start	miRNA_End	miRNA_Strand	Total_SNPs_in_cis	Distance	SNP	SNP_Chr	SNP_Start	SNP_End	Rank_of_the_association	Forward_nominal_P_val	Forward_regression_slope	Is_Forward_Top_variant	Is_Forward_P_below_threshold	Backward_nominal_P_val	Backward_regression_slope	Is_Backward_Top_variant	Is_Backward_P_below_threshold
hsa-mir-3617	hsa-miR-3617-5p	20	45705081	45705191	-	6208	45652	rs4377391	20	45659429	45659429	0	7.92693e-06	0.41335	0	1	7.92693e-06	0.41335	0	1
hsa-mir-3617	hsa-miR-3617-5p	20	45705081	45705191	-	6208	3592	rs67705533	20	45701489	45701489	0	1.57287e-05	0.406012	0	1	1.57287e-05	0.406012	0	1
hsa-mir-3617	hsa-miR-3617-5p	20	45705081	45705191	-	6208	668	rs980984	20	45704413	45704413	0	1.75066e-06	0.425143	0	1	1.75066e-06	0.425143	0	1
hsa-mir-3617	hsa-miR-3617-5p	20	45705081	45705191	-	6208	-3094	rs6017653	20	45708285	45708285	0	3.09755e-11	0.577199	0	1	3.09755e-11	0.577199	0	1
hsa-mir-3617	hsa-miR-3617-5p	20	45705081	45705191	-	6208	-3856	rs232286	20	45709047	45709047	0	1.19691e-10	0.56817	0	1	1.19691e-10	0.56817	0	1
hsa-mir-3617	hsa-miR-3617-5p	20	45705081	45705191	-	6208	-3962	rs6094202	20	45709153	45709153	0	3.25259e-08	0.486574	0	1	3.25259e-08	0.486574	0	1
hsa-mir-3617	hsa-miR-3617-5p	20	45705081	45705191	-	6208	-6201	rs1586437	20	45711392	45711392	0	2.01461e-10	0.55449	0	1	2.01461e-10	0.55449	0	1
hsa-mir-3617	hsa-miR-3617-5p	20	45705081	45705191	-	6208	-7017	rs6032460	20	45712208	45712208	0	1.48731e-10	0.561644	0	1	1.48731e-10	0.561644	0	1
hsa-mir-3617	hsa-miR-3617-5p	20	45705081	45705191	-	6208	-9119	rs1601715	20	45714310	45714310	0	4.53845e-09	0.510594	0	1	4.53845e-09	0.510594	0	1
hsa-mir-3617	hsa-miR-3617-5p	20	45705081	45705191	-	6208	-13430	rs2868344	20	45718621	45718621	0	1.2789e-07	0.464737	0	1	1.2789e-07	0.464737	0	1
hsa-mir-3617	hsa-miR-3617-5p	20	45705081	45705191	-	6208	-66601	rs377770	20	45771792	45771792	0	1.11455e-06	0.529744	0	1	1.11455e-06	0.529744	0	1
hsa-mir-3617	hsa-miR-3617-5p	20	45705081	45705191	-	6208	-89003	rs113562688	20	45794194	45794194	0	4.31999e-06	0.583829	0	1	4.31999e-06	0.583829	0	1
hsa-mir-3617	hsa-miR-3617-5p	20	45705081	45705191	-	6208	-93588	rs12480887	20	45798779	45798779	0	9.16855e-06	0.554747	0	1	9.16855e-06	0.554747	0	1
hsa-mir-3617	hsa-miR-3617-5p	20	45705081	45705191	-	6208	-112270	rs3848711	20	45817461	45817461	0	6.92982e-06	-0.395282	0	1	6.92982e-06	-0.395282	0	1
hsa-mir-3617	hsa-miR-3617-5p	20	45705081	45705191	-	6208	-174381	rs6104385	20	45879572	45879572	0	2.74975e-06	-0.400153	0	1	2.74975e-06	-0.400153	0	1
hsa-mir-3617	hsa-miR-3617-5p	20	45705081	45705191	-	6208	-174910	rs11699781	20	45880101	45880101	0	1.74951e-05	-0.375638	0	1	1.74951e-05	-0.375638	0	1
hsa-mir-3617	hsa-miR-3617-5p	20	45705081	45705191	-	6208	-190683	rs6104390	20	45895874	45895874	0	9.96866e-06	-0.387359	0	1	9.96866e-06	-0.387359	0	1
hsa-mir-3617	hsa-miR-3617-5p	20	45705081	45705191	-	6208	-26637	rs462038	20	45731828	45731828	0	4.21647e-11	0.622424	0	1	4.21647e-11	0.622424	0	1
hsa-mir-3617	hsa-miR-3617-5p	20	45705081	45705191	-	6208	-39479	rs6104320	20	45744670	45744670	0	1.35062e-06	0.41599	0	1	1.35062e-06	0.41599	0	1
hsa-mir-3617	hsa-miR-3617-5p	20	45705081	45705191	-	6208	-39518	rs6032501	20	45744709	45744709	0	2.07645e-09	0.518468	0	1	2.07645e-09	0.518468	0	1
hsa-mir-3617	hsa-miR-3617-5p	20	45705081	45705191	-	6208	-40063	rs455451	20	45745254	45745254	0	2.65238e-10	0.560819	0	1	2.65238e-10	0.560819	0	1
hsa-mir-3617	hsa-miR-3617-5p	20	45705081	45705191	-	6208	-40976	rs426384	20	45746167	45746167	0	1.82393e-09	0.545606	0	1	1.82393e-09	0.545606	0	1
hsa-mir-3617	hsa-miR-3617-5p	20	45705081	45705191	-	6208	-41314	rs438865	20	45746505	45746505	0	7.83813e-10	0.53277	0	1	7.83813e-10	0.53277	0	1
hsa-mir-3617	hsa-miR-3617-5p	20	45705081	45705191	-	6208	-41784	rs458070	20	45746975	45746975	0	2.01893e-09	0.513069	0	1	2.01893e-09	0.513069	0	1
hsa-mir-3617	hsa-miR-3617-5p	20	45705081	45705191	-	6208	-41785	rs465246	20	45746976	45746976	0	8.10154e-10	0.526073	0	1	8.10154e-10	0.526073	0	1
hsa-mir-3617	hsa-miR-3617-5p	20	45705081	45705191	-	6208	-43046	rs400622	20	45748237	45748237	0	6.3224e-10	0.543051	0	1	6.3224e-10	0.543051	0	1
hsa-mir-3617	hsa-miR-3617-5p	20	45705081	45705191	-	6208	-43066	rs456212	20	45748257	45748257	0	4.44882e-10	0.546269	0	1	4.44882e-10	0.546269	0	1
hsa-mir-3617	hsa-miR-3617-5p	20	45705081	45705191	-	6208	-43209	rs376206	20	45748400	45748400	0	1.11035e-10	0.559934	0	1	1.11035e-10	0.559934	0	1
hsa-mir-3617	hsa-miR-3617-5p	20	45705081	45705191	-	6208	-43938	rs460096	20	45749129	45749129	0	2.45474e-10	0.548728	0	1	2.45474e-10	0.548728	0	1
hsa-mir-3617	hsa-miR-3617-5p	20	45705081	45705191	-	6208	-44229	rs459955	20	45749420	45749420	0	7.67249e-09	0.507939	0	1	7.67249e-09	0.507939	0	1
hsa-mir-3617	hsa-miR-3617-5p	20	45705081	45705191	-	6208	-44381	rs462145	20	45749572	45749572	0	9.78698e-10	0.532468	0	1	9.78698e-10	0.532468	0	1
hsa-mir-3617	hsa-miR-3617-5p	20	45705081	45705191	-	6208	-44519	rs460733	20	45749710	45749710	0	3.05879e-10	0.560352	0	1	3.05879e-10	0.560352	0	1
hsa-mir-3617	hsa-miR-3617-5p	20	45705081	45705191	-	6208	-44747	rs380421	20	45749938	45749938	0	5.96464e-10	0.553745	0	1	5.96464e-10	0.553745	0	1
hsa-mir-3617	hsa-miR-3617-5p	20	45705081	45705191	-	6208	-46439	rs382558	20	45751630	45751630	0	1.96178e-10	0.572348	0	1	1.96178e-10	0.572348	0	1
hsa-mir-3617	hsa-miR-3617-5p	20	45705081	45705191	-	6208	-46486	rs382515	20	45751677	45751677	0	2.09711e-10	0.56316	0	1	2.09711e-10	0.56316	0	1
hsa-mir-3617	hsa-miR-3617-5p	20	45705081	45705191	-	6208	-46517	rs405247	20	45751708	45751708	0	8.29432e-11	0.573337	0	1	8.29432e-11	0.573337	0	1
hsa-mir-3617	hsa-miR-3617-5p	20	45705081	45705191	-	6208	-46641	rs454874	20	45751832	45751832	0	1.3671e-09	0.540116	0	1	1.3671e-09	0.540116	0	1
hsa-mir-3617	hsa-miR-3617-5p	20	45705081	45705191	-	6208	-47785	rs390409	20	45752976	45752976	0	1.88746e-09	0.528172	0	1	1.88746e-09	0.528172	0	1
hsa-mir-3617	hsa-miR-3617-5p	20	45705081	45705191	-	6208	-48085	rs1739126	20	45753276	45753276	0	2.39055e-09	0.523392	0	1	2.39055e-09	0.523392	0	1
hsa-mir-3617	hsa-miR-3617-5p	20	45705081	45705191	-	6208	-48143	rs1711189	20	45753334	45753334	0	6.57498e-10	0.533159	0	1	6.57498e-10	0.533159	0	1
hsa-mir-3617	hsa-miR-3617-5p	20	45705081	45705191	-	6208	-50074	rs425412	20	45755265	45755265	0	5.35613e-09	0.517961	0	1	5.35613e-09	0.517961	0	1
hsa-mir-3617	hsa-miR-3617-5p	20	45705081	45705191	-	6208	-50232	rs403199	20	45755423	45755423	0	4.52826e-08	0.463028	0	1	4.52826e-08	0.463028	0	1
hsa-mir-3617	hsa-miR-3617-5p	20	45705081	45705191	-	6208	-50942	rs683179	20	45756133	45756133	0	7.42689e-11	0.543916	0	1	7.42689e-11	0.543916	0	1
hsa-mir-3617	hsa-miR-3617-5p	20	45705081	45705191	-	6208	-50974	rs683140	20	45756165	45756165	0	3.09717e-10	0.545583	0	1	3.09717e-10	0.545583	0	1
hsa-mir-3617	hsa-miR-3617-5p	20	45705081	45705191	-	6208	-51098	rs6073895	20	45756289	45756289	0	9.26221e-09	0.5008	0	1	9.26221e-09	0.5008	0	1
hsa-mir-3617	hsa-miR-3617-5p	20	45705081	45705191	-	6208	-51451	rs2675561	20	45756642	45756642	0	6.1863e-08	0.463461	0	1	6.1863e-08	0.463461	0	1
hsa-mir-3617	hsa-miR-3617-5p	20	45705081	45705191	-	6208	-51483	rs2747532	20	45756674	45756674	0	4.94664e-09	0.50119	0	1	4.94664e-09	0.50119	0	1
hsa-mir-3617	hsa-miR-3617-5p	20	45705081	45705191	-	6208	-51523	rs12151910	20	45756714	45756714	0	8.4928e-09	0.493792	0	1	8.4928e-09	0.493792	0	1
hsa-mir-3617	hsa-miR-3617-5p	20	45705081	45705191	-	6208	-51559	rs1711203	20	45756750	45756750	0	5.48733e-12	0.601309	0	1	5.48733e-12	0.601309	0	1
hsa-mir-3617	hsa-miR-3617-5p	20	45705081	45705191	-	6208	-51751	rs669119	20	45756942	45756942	0	1.0451e-09	0.531615	0	1	1.0451e-09	0.531615	0	1
hsa-mir-3617	hsa-miR-3617-5p	20	45705081	45705191	-	6208	-53879	rs6514057	20	45759070	45759070	0	1.59591e-11	0.567035	0	1	1.59591e-11	0.567035	0	1
hsa-mir-3617	hsa-miR-3617-5p	20	45705081	45705191	-	6208	-54194	rs428687	20	45759385	45759385	0	3.67437e-09	0.513122	0	1	3.67437e-09	0.513122	0	1
hsa-mir-3617	hsa-miR-3617-5p	20	45705081	45705191	-	6208	-54243	rs424815	20	45759434	45759434	0	1.23886e-10	0.542098	0	1	1.23886e-10	0.542098	0	1
hsa-mir-3617	hsa-miR-3617-5p	20	45705081	45705191	-	6208	-54889	rs6073900	20	45760080	45760080	0	3.42765e-06	0.474842	0	1	3.42765e-06	0.474842	0	1
hsa-mir-3617	hsa-miR-3617-5p	20	45705081	45705191	-	6208	-54989	rs145873752	20	45760180	45760180	0	9.81866e-08	0.451869	0	1	9.81866e-08	0.451869	0	1
hsa-mir-3617	hsa-miR-3617-5p	20	45705081	45705191	-	6208	-55891	rs11086978	20	45761082	45761082	0	3.42312e-09	0.482787	0	1	3.42312e-09	0.482787	0	1
hsa-mir-3617	hsa-miR-3617-5p	20	45705081	45705191	-	6208	-55922	rs11905827	20	45761113	45761113	0	3.52479e-09	0.483275	0	1	3.52479e-09	0.483275	0	1
hsa-mir-3617	hsa-miR-3617-5p	20	45705081	45705191	-	6208	-56316	rs590953	20	45761507	45761507	0	4.74098e-06	0.425771	0	1	4.74098e-06	0.425771	0	1
hsa-mir-3617	hsa-miR-3617-5p	20	45705081	45705191	-	6208	-56340	rs73620987	20	45761531	45761531	0	4.83355e-06	0.429263	0	1	4.83355e-06	0.429263	0	1
hsa-mir-3617	hsa-miR-3617-5p	20	45705081	45705191	-	6208	-56503	rs590391	20	45761694	45761694	0	3.13447e-08	0.492647	0	1	3.13447e-08	0.492647	0	1
hsa-mir-3617	hsa-miR-3617-5p	20	45705081	45705191	-	6208	-57880	rs436804	20	45763071	45763071	0	1.39092e-05	0.39968	0	1	1.39092e-05	0.39968	0	1
hsa-mir-3617	hsa-miR-3617-5p	20	45705081	45705191	-	6208	-68285	rs6073905	20	45773476	45773476	0	1.0503e-10	0.589278	0	1	1.0503e-10	0.589278	0	1
hsa-mir-3617	hsa-miR-3617-5p	20	45705081	45705191	-	6208	-68314	rs6032524	20	45773505	45773505	0	6.16013e-08	0.502042	0	1	6.16013e-08	0.502042	0	1
hsa-mir-3617	hsa-miR-3617-5p	20	45705081	45705191	-	6208	-68441	rs6073906	20	45773632	45773632	0	2.59969e-10	0.558181	0	1	2.59969e-10	0.558181	0	1
hsa-mir-3617	hsa-miR-3617-5p	20	45705081	45705191	-	6208	-69039	rs2664529	20	45774230	45774230	0	4.48827e-12	0.642828	0	1	4.48827e-12	0.642828	0	1
hsa-mir-3617	hsa-miR-3617-5p	20	45705081	45705191	-	6208	-69880	rs2064504	20	45775071	45775071	0	1.69858e-10	0.584012	0	1	1.69858e-10	0.584012	0	1
hsa-mir-3617	hsa-miR-3617-5p	20	45705081	45705191	-	6208	-70827	rs6124742	20	45776018	45776018	0	4.97449e-12	0.631005	0	1	4.97449e-12	0.631005	0	1
hsa-mir-3617	hsa-miR-3617-5p	20	45705081	45705191	-	6208	-75299	rs6073910	20	45780490	45780490	0	1.30373e-07	0.507503	0	1	1.30373e-07	0.507503	0	1
hsa-mir-3617	hsa-miR-3617-5p	20	45705081	45705191	-	6208	-77103	rs567348	20	45782294	45782294	0	2.59651e-08	0.51586	0	1	2.59651e-08	0.51586	0	1
hsa-mir-3617	hsa-miR-3617-5p	20	45705081	45705191	-	6208	-77478	rs6065892	20	45782669	45782669	0	2.49361e-07	0.482399	0	1	2.49361e-07	0.482399	0	1
hsa-mir-3617	hsa-miR-3617-5p	20	45705081	45705191	-	6208	-78633	rs6032530	20	45783824	45783824	0	1.68547e-11	0.616269	0	1	1.68547e-11	0.616269	0	1
hsa-mir-3617	hsa-miR-3617-5p	20	45705081	45705191	-	6208	-79580	rs6032532	20	45784771	45784771	0	3.8296e-12	0.638723	0	1	3.8296e-12	0.638723	0	1
hsa-mir-3617	hsa-miR-3617-5p	20	45705081	45705191	-	6208	-81630	rs6032534	20	45786821	45786821	0	7.44378e-10	0.542708	0	1	7.44378e-10	0.542708	0	1
hsa-mir-3617	hsa-miR-3617-5p	20	45705081	45705191	-	6208	-81719	rs6017692	20	45786910	45786910	0	3.82708e-07	0.473417	0	1	3.82708e-07	0.473417	0	1
hsa-mir-3617	hsa-miR-3617-5p	20	45705081	45705191	-	6208	-83504	rs6032535	20	45788695	45788695	0	3.17462e-12	0.615418	0	1	3.17462e-12	0.615418	0	1
hsa-mir-3617	hsa-miR-3617-5p	20	45705081	45705191	-	6208	-83533	rs6032536	20	45788724	45788724	0	1.62832e-08	0.529884	0	1	1.62832e-08	0.529884	0	1
hsa-mir-3617	hsa-miR-3617-5p	20	45705081	45705191	-	6208	-83813	rs6032537	20	45789004	45789004	0	8.75264e-08	0.51224	0	1	8.75264e-08	0.51224	0	1
hsa-mir-3617	hsa-miR-3617-5p	20	45705081	45705191	-	6208	-83845	rs6032538	20	45789036	45789036	0	6.7142e-09	0.547329	0	1	6.7142e-09	0.547329	0	1
hsa-mir-3617	hsa-miR-3617-5p	20	45705081	45705191	-	6208	-84047	rs6065893	20	45789238	45789238	0	9.36149e-12	0.61036	0	1	9.36149e-12	0.61036	0	1
hsa-mir-3617	hsa-miR-3617-5p	20	45705081	45705191	-	6208	-84641	rs411945	20	45789832	45789832	0	2.94271e-08	0.53444	0	1	2.94271e-08	0.53444	0	1
hsa-mir-3617	hsa-miR-3617-5p	20	45705081	45705191	-	6208	-84734	rs3746493	20	45789925	45789925	0	1.13129e-12	0.650556	1	1	1.13129e-12	0.650556	1	1
hsa-mir-3617	hsa-miR-3617-5p	20	45705081	45705191	-	6208	-85116	rs3746494	20	45790307	45790307	0	1.58283e-11	0.60922	0	1	1.58283e-11	0.60922	0	1
hsa-mir-3617	hsa-miR-3617-5p	20	45705081	45705191	-	6208	-86278	rs6104345	20	45791469	45791469	0	4.43156e-07	0.444763	0	1	4.43156e-07	0.444763	0	1
hsa-mir-3617	hsa-miR-3617-5p	20	45705081	45705191	-	6208	-88543	rs6032544	20	45793734	45793734	0	2.57285e-10	0.547121	0	1	2.57285e-10	0.547121	0	1
hsa-mir-3617	hsa-miR-3617-5p	20	45705081	45705191	-	6208	-89325	rs6104348	20	45794516	45794516	0	2.67497e-11	0.59716	0	1	2.67497e-11	0.59716	0	1
hsa-mir-3617	hsa-miR-3617-5p	20	45705081	45705191	-	6208	-89326	rs6104349	20	45794517	45794517	0	9.90318e-12	0.606817	0	1	9.90318e-12	0.606817	0	1
hsa-mir-3617	hsa-miR-3617-5p	20	45705081	45705191	-	6208	-90969	rs2077004	20	45796160	45796160	0	1.31758e-07	0.505758	0	1	1.31758e-07	0.505758	0	1
hsa-mir-3617	hsa-miR-3617-5p	20	45705081	45705191	-	6208	-92007	rs6032548	20	45797198	45797198	0	3.46357e-12	0.643443	0	1	3.46357e-12	0.643443	0	1
hsa-mir-3617	hsa-miR-3617-5p	20	45705081	45705191	-	6208	-101036	rs2138546	20	45806227	45806227	0	3.6936e-07	0.45378	0	1	3.6936e-07	0.45378	0	1
hsa-mir-3617	hsa-miR-3617-5p	20	45705081	45705191	-	6208	-104469	rs399672	20	45809660	45809660	0	7.43142e-08	0.50614	0	1	7.43142e-08	0.50614	0	1
hsa-mir-3617	hsa-miR-3617-5p	20	45705081	45705191	-	6208	-106860	rs368622	20	45812051	45812051	0	2.96437e-08	0.488272	0	1	2.96437e-08	0.488272	0	1
hsa-mir-3617	hsa-miR-3617-5p	20	45705081	45705191	-	6208	-111846	rs6104355	20	45817037	45817037	0	9.26871e-08	0.471251	0	1	9.26871e-08	0.471251	0	1
hsa-mir-3617	hsa-miR-3617-5p	20	45705081	45705191	-	6208	-112239	rs445503	20	45817430	45817430	0	6.65559e-07	0.433711	0	1	6.65559e-07	0.433711	0	1
hsa-mir-3617	hsa-miR-3617-5p	20	45705081	45705191	-	6208	-114092	rs379059	20	45819283	45819283	0	1.32654e-05	0.387765	0	1	1.32654e-05	0.387765	0	1
hsa-mir-3617	hsa-miR-3617-5p	20	45705081	45705191	-	6208	-116369	rs811657	20	45821560	45821560	0	4.06092e-06	0.412906	0	1	4.06092e-06	0.412906	0	1
hsa-mir-3617	hsa-miR-3617-5p	20	45705081	45705191	-	6208	-116521	rs13037551	20	45821712	45821712	0	6.73061e-06	0.409072	0	1	6.73061e-06	0.409072	0	1
hsa-mir-3617	hsa-miR-3617-5p	20	45705081	45705191	-	6208	-119825	rs370237	20	45825016	45825016	0	6.31835e-06	0.410475	0	1	6.31835e-06	0.410475	0	1
hsa-mir-3617	hsa-miR-3617-5p	20	45705081	45705191	-	6208	-121148	rs437122	20	45826339	45826339	0	8.65425e-07	0.453168	0	1	8.65425e-07	0.453168	0	1
hsa-mir-3617	hsa-miR-3617-5p	20	45705081	45705191	-	6208	-121346	rs380973	20	45826537	45826537	0	8.8199e-06	0.397754	0	1	8.8199e-06	0.397754	0	1
hsa-mir-3617	hsa-miR-3617-5p	20	45705081	45705191	-	6208	-122825	rs380397	20	45828016	45828016	0	3.21416e-07	0.464076	0	1	3.21416e-07	0.464076	0	1
hsa-mir-3617	hsa-miR-3617-5p	20	45705081	45705191	-	6208	-124703	rs2742654	20	45829894	45829894	0	2.72783e-06	0.422333	0	1	2.72783e-06	0.422333	0	1
hsa-mir-3617	hsa-miR-3617-5p	20	45705081	45705191	-	6208	-124741	rs8116061	20	45829932	45829932	0	3.28029e-06	0.421245	0	1	3.28029e-06	0.421245	0	1
hsa-mir-3617	hsa-miR-3617-5p	20	45705081	45705191	-	6208	-125353	rs386155	20	45830544	45830544	0	1.99785e-07	0.467744	0	1	1.99785e-07	0.467744	0	1
hsa-mir-3617	hsa-miR-3617-5p	20	45705081	45705191	-	6208	-132440	rs4337538	20	45837631	45837631	0	5.32868e-06	0.412596	0	1	5.32868e-06	0.412596	0	1
hsa-mir-3617	hsa-miR-3617-5p	20	45705081	45705191	-	6208	-134682	rs197670	20	45839873	45839873	0	1.94175e-05	0.386255	0	1	1.94175e-05	0.386255	0	1
hsa-mir-3617	hsa-miR-3617-5p	20	45705081	45705191	-	6208	-135101	rs197669	20	45840292	45840292	0	1.96551e-05	0.388428	0	1	1.96551e-05	0.388428	0	1
hsa-mir-3617	hsa-miR-3617-5p	20	45705081	45705191	-	6208	-136846	rs3848713	20	45842037	45842037	0	2.66354e-07	0.467688	0	1	2.66354e-07	0.467688	0	1
hsa-mir-3617	hsa-miR-3617-5p	20	45705081	45705191	-	6208	-141583	rs174745	20	45846774	45846774	0	1.64715e-07	0.477966	0	1	1.64715e-07	0.477966	0	1
hsa-mir-3617	hsa-miR-3617-5p	20	45705081	45705191	-	6208	-141776	rs197662	20	45846967	45846967	0	5.11207e-08	0.496397	0	1	5.11207e-08	0.496397	0	1
hsa-mir-3617	hsa-miR-3617-5p	20	45705081	45705191	-	6208	-171345	rs6032570	20	45876536	45876536	0	1.08812e-05	0.391956	0	1	1.08812e-05	0.391956	0	1
hsa-mir-3617	hsa-miR-3617-5p	20	45705081	45705191	-	6208	-175932	rs3746499	20	45881123	45881123	0	7.894e-06	0.394846	0	1	7.894e-06	0.394846	0	1
hsa-mir-3617	hsa-miR-3617-5p	20	45705081	45705191	-	6208	-176984	rs4812974	20	45882175	45882175	0	4.24912e-07	0.45862	0	1	4.24912e-07	0.45862	0	1
hsa-mir-3617	hsa-miR-3617-5p	20	45705081	45705191	-	6208	-179459	rs6094223	20	45884650	45884650	0	1.93042e-06	0.4155	0	1	1.93042e-06	0.4155	0	1
hsa-mir-3617	hsa-miR-3617-5p	20	45705081	45705191	-	6208	-183530	rs1516580	20	45888721	45888721	0	2.29955e-07	0.455545	0	1	2.29955e-07	0.455545	0	1
hsa-mir-3617	hsa-miR-3617-5p	20	45705081	45705191	-	6208	-185013	rs3817731	20	45890204	45890204	0	1.42321e-06	0.42036	0	1	1.42321e-06	0.42036	0	1
hsa-mir-3617	hsa-miR-3617-5p	20	45705081	45705191	-	6208	-188175	rs742034	20	45893366	45893366	0	1.71527e-06	0.415772	0	1	1.71527e-06	0.415772	0	1
hsa-mir-3617	hsa-miR-3617-5p	20	45705081	45705191	-	6208	-189123	rs2075963	20	45894314	45894314	0	1.10893e-05	0.399713	0	1	1.10893e-05	0.399713	0	1
hsa-mir-3617	hsa-miR-3617-5p	20	45705081	45705191	-	6208	-189418	rs2075962	20	45894609	45894609	0	1.0834e-06	0.437693	0	1	1.0834e-06	0.437693	0	1
hsa-mir-3617	hsa-miR-3617-5p	20	45705081	45705191	-	6208	-189717	rs2075961	20	45894908	45894908	0	1.54892e-05	0.382885	0	1	1.54892e-05	0.382885	0	1
hsa-mir-3617	hsa-miR-3617-5p	20	45705081	45705191	-	6208	-189952	rs4608591	20	45895143	45895143	0	8.84554e-06	0.38074	0	1	8.84554e-06	0.38074	0	1
hsa-mir-3667	hsa-miR-3667-3p	22	49543394	49543466	-	9792	-5459	rs743947	22	49548925	49548925	0	6.39036e-07	0.567754	0	1	6.39036e-07	0.567754	0	1
hsa-mir-3667	hsa-miR-3667-3p	22	49543394	49543466	-	9792	-66191	rs12628438	22	49609657	49609657	0	4.46946e-07	0.616052	0	1	4.46946e-07	0.616052	0	1
hsa-mir-3667	hsa-miR-3667-3p	22	49543394	49543466	-	9792	-84859	rs11705461	22	49628325	49628325	0	3.21843e-07	0.582028	0	1	3.21843e-07	0.582028	0	1
hsa-mir-3667	hsa-miR-3667-3p	22	49543394	49543466	-	9792	-99706	rs74351010	22	49643172	49643172	0	1.89108e-07	0.601086	0	1	1.89108e-07	0.601086	0	1
hsa-mir-3667	hsa-miR-3667-3p	22	49543394	49543466	-	9792	-120374	rs61144107	22	49663840	49663840	0	4.17586e-08	0.611659	0	1	4.17586e-08	0.611659	0	1
hsa-mir-3667	hsa-miR-3667-3p	22	49543394	49543466	-	9792	-123816	rs7286670	22	49667282	49667282	0	2.54141e-07	0.595898	0	1	2.54141e-07	0.595898	0	1
hsa-mir-3667	hsa-miR-3667-3p	22	49543394	49543466	-	9792	-126837	rs77355044	22	49670303	49670303	0	2.16515e-07	0.571578	0	1	2.16515e-07	0.571578	0	1
hsa-mir-3667	hsa-miR-3667-3p	22	49543394	49543466	-	9792	-132719	rs5770638	22	49676185	49676185	0	4.8185e-08	0.603814	0	1	4.8185e-08	0.603814	0	1
hsa-mir-3667	hsa-miR-3667-3p	22	49543394	49543466	-	9792	-51701	rs2007024	22	49595167	49595167	0	2.06082e-12	0.660197	0	1	2.06082e-12	0.660197	0	1
hsa-mir-3667	hsa-miR-3667-3p	22	49543394	49543466	-	9792	-59543	rs739247	22	49603009	49603009	0	4.5629e-12	0.62509	0	1	4.5629e-12	0.62509	0	1
hsa-mir-3667	hsa-miR-3667-3p	22	49543394	49543466	-	9792	-61004	rs135861	22	49604470	49604470	0	1.15576e-13	0.699056	0	1	1.15576e-13	0.699056	0	1
hsa-mir-3667	hsa-miR-3667-3p	22	49543394	49543466	-	9792	-71252	rs135869	22	49614718	49614718	0	2.4194e-13	0.691209	0	1	2.4194e-13	0.691209	0	1
hsa-mir-3667	hsa-miR-3667-3p	22	49543394	49543466	-	9792	-71855	rs135871	22	49615321	49615321	0	3.27859e-14	0.656297	0	1	3.27859e-14	0.656297	0	1
hsa-mir-3667	hsa-miR-3667-3p	22	49543394	49543466	-	9792	-73456	rs10854876	22	49616922	49616922	0	5.22442e-13	0.631804	0	1	5.22442e-13	0.631804	0	1
hsa-mir-3667	hsa-miR-3667-3p	22	49543394	49543466	-	9792	-73698	rs6009782	22	49617164	49617164	0	1.59414e-12	0.6445	0	1	1.59414e-12	0.6445	0	1
hsa-mir-3667	hsa-miR-3667-3p	22	49543394	49543466	-	9792	-73887	rs6009783	22	49617353	49617353	0	1.8605e-12	0.660508	0	1	1.8605e-12	0.660508	0	1
hsa-mir-3667	hsa-miR-3667-3p	22	49543394	49543466	-	9792	-75305	rs135875	22	49618771	49618771	0	7.19941e-13	0.670805	0	1	7.19941e-13	0.670805	0	1
hsa-mir-3667	hsa-miR-3667-3p	22	49543394	49543466	-	9792	-76459	rs135876	22	49619925	49619925	0	1.22006e-13	0.679012	0	1	1.22006e-13	0.679012	0	1
hsa-mir-3667	hsa-miR-3667-3p	22	49543394	49543466	-	9792	-76888	rs135877	22	49620354	49620354	0	1.54093e-13	0.703011	0	1	1.54093e-13	0.703011	0	1
hsa-mir-3667	hsa-miR-3667-3p	22	49543394	49543466	-	9792	-77255	rs135878	22	49620721	49620721	0	6.05448e-13	0.674939	0	1	6.05448e-13	0.674939	0	1
hsa-mir-3667	hsa-miR-3667-3p	22	49543394	49543466	-	9792	-78031	rs6009786	22	49621497	49621497	0	2.5153e-13	0.676609	0	1	2.5153e-13	0.676609	0	1
hsa-mir-3667	hsa-miR-3667-3p	22	49543394	49543466	-	9792	-80120	rs916362	22	49623586	49623586	0	4.36599e-07	0.43297	0	1	4.36599e-07	0.43297	0	1
hsa-mir-3667	hsa-miR-3667-3p	22	49543394	49543466	-	9792	-84789	rs5770601	22	49628255	49628255	0	6.55086e-14	0.666191	0	1	6.55086e-14	0.666191	0	1
hsa-mir-3667	hsa-miR-3667-3p	22	49543394	49543466	-	9792	-87687	rs4824068	22	49631153	49631153	0	1.40723e-12	0.633357	0	1	1.40723e-12	0.633357	0	1
hsa-mir-3667	hsa-miR-3667-3p	22	49543394	49543466	-	9792	-88151	rs6009791	22	49631617	49631617	0	7.13353e-13	0.600522	0	1	7.13353e-13	0.600522	0	1
hsa-mir-3667	hsa-miR-3667-3p	22	49543394	49543466	-	9792	-88824	rs9616702	22	49632290	49632290	0	8.25182e-13	0.628421	0	1	8.25182e-13	0.628421	0	1
hsa-mir-3667	hsa-miR-3667-3p	22	49543394	49543466	-	9792	-93211	rs4824069	22	49636677	49636677	0	1.93109e-13	0.643413	0	1	1.93109e-13	0.643413	0	1
hsa-mir-3667	hsa-miR-3667-3p	22	49543394	49543466	-	9792	-94407	rs4824070	22	49637873	49637873	0	1.18156e-10	0.561014	0	1	1.18156e-10	0.561014	0	1
hsa-mir-3667	hsa-miR-3667-3p	22	49543394	49543466	-	9792	-97403	rs2071903	22	49640869	49640869	0	2.28448e-11	0.566468	0	1	2.28448e-11	0.566468	0	1
hsa-mir-3667	hsa-miR-3667-3p	22	49543394	49543466	-	9792	-97424	rs2071902	22	49640890	49640890	0	2.08796e-11	0.58869	0	1	2.08796e-11	0.58869	0	1
hsa-mir-3667	hsa-miR-3667-3p	22	49543394	49543466	-	9792	-99786	rs1018814	22	49643252	49643252	0	6.63451e-13	0.628142	0	1	6.63451e-13	0.628142	0	1
hsa-mir-3667	hsa-miR-3667-3p	22	49543394	49543466	-	9792	-104488	rs739236	22	49647954	49647954	0	4.20331e-14	0.676873	0	1	4.20331e-14	0.676873	0	1
hsa-mir-3667	hsa-miR-3667-3p	22	49543394	49543466	-	9792	-104858	rs916360	22	49648324	49648324	0	1.33047e-12	0.60325	0	1	1.33047e-12	0.60325	0	1
hsa-mir-3667	hsa-miR-3667-3p	22	49543394	49543466	-	9792	-105269	rs1107514	22	49648735	49648735	0	2.34743e-11	0.55294	0	1	2.34743e-11	0.55294	0	1
hsa-mir-3667	hsa-miR-3667-3p	22	49543394	49543466	-	9792	-106636	rs8137111	22	49650102	49650102	0	1.75908e-13	0.661504	0	1	1.75908e-13	0.661504	0	1
hsa-mir-3667	hsa-miR-3667-3p	22	49543394	49543466	-	9792	-106681	rs8140095	22	49650147	49650147	0	4.09812e-14	0.683368	0	1	4.09812e-14	0.683368	0	1
hsa-mir-3667	hsa-miR-3667-3p	22	49543394	49543466	-	9792	-113893	rs6009803	22	49657359	49657359	0	1.64002e-13	0.62937	0	1	1.64002e-13	0.62937	0	1
hsa-mir-3667	hsa-miR-3667-3p	22	49543394	49543466	-	9792	-115061	rs2071900	22	49658527	49658527	0	1.23804e-14	0.695621	0	1	1.23804e-14	0.695621	0	1
hsa-mir-3667	hsa-miR-3667-3p	22	49543394	49543466	-	9792	-115493	rs739240	22	49658959	49658959	0	2.45909e-14	0.670622	0	1	2.45909e-14	0.670622	0	1
hsa-mir-3667	hsa-miR-3667-3p	22	49543394	49543466	-	9792	-120002	rs739242	22	49663468	49663468	0	1.41396e-12	0.645554	0	1	1.41396e-12	0.645554	0	1
hsa-mir-3667	hsa-miR-3667-3p	22	49543394	49543466	-	9792	-121447	rs7285764	22	49664913	49664913	0	1.22494e-13	0.643063	0	1	1.22494e-13	0.643063	0	1
hsa-mir-3667	hsa-miR-3667-3p	22	49543394	49543466	-	9792	-121468	rs9616715	22	49664934	49664934	0	4.45386e-13	0.647187	0	1	4.45386e-13	0.647187	0	1
hsa-mir-3667	hsa-miR-3667-3p	22	49543394	49543466	-	9792	-121601	rs6009805	22	49665067	49665067	0	2.53074e-12	0.596213	0	1	2.53074e-12	0.596213	0	1
hsa-mir-3667	hsa-miR-3667-3p	22	49543394	49543466	-	9792	-121808	rs6009807	22	49665274	49665274	0	1.49321e-12	0.651837	0	1	1.49321e-12	0.651837	0	1
hsa-mir-3667	hsa-miR-3667-3p	22	49543394	49543466	-	9792	-122426	rs6009810	22	49665892	49665892	0	1.58641e-12	0.643587	0	1	1.58641e-12	0.643587	0	1
hsa-mir-3667	hsa-miR-3667-3p	22	49543394	49543466	-	9792	-123044	rs739244	22	49666510	49666510	0	3.84842e-12	0.639529	0	1	3.84842e-12	0.639529	0	1
hsa-mir-3667	hsa-miR-3667-3p	22	49543394	49543466	-	9792	-124987	rs5769719	22	49668453	49668453	0	1.98228e-12	0.611669	0	1	1.98228e-12	0.611669	0	1
hsa-mir-3667	hsa-miR-3667-3p	22	49543394	49543466	-	9792	-125019	rs5769720	22	49668485	49668485	0	2.6181e-11	0.549675	0	1	2.6181e-11	0.549675	0	1
hsa-mir-3667	hsa-miR-3667-3p	22	49543394	49543466	-	9792	-125313	rs5770633	22	49668779	49668779	0	1.61014e-11	0.61093	0	1	1.61014e-11	0.61093	0	1
hsa-mir-3667	hsa-miR-3667-3p	22	49543394	49543466	-	9792	-125882	rs3884944	22	49669348	49669348	0	1.98553e-18	0.703356	1	1	1.98553e-18	0.703356	1	1
hsa-mir-370	hsa-miR-370-3p	14	100911132	100911275	+	6461	136183	rs72700576	14	101047458	101047458	0	1.28619e-06	-1.04322	1	1	1.28619e-06	-1.04322	1	1
hsa-mir-382	hsa-miR-382-3p	14	101054281	101054399	+	6352	-6823	rs72700576	14	101047458	101047458	0	3.26282e-09	1.26209	1	1	3.26282e-09	1.26209	1	1
hsa-mir-382	hsa-miR-382-5p	14	101054281	101054399	+	6352	-6823	rs72700576	14	101047458	101047458	0	2.12309e-09	1.27614	1	1	2.12309e-09	1.27614	1	1
hsa-mir-3945	hsa-mir-3945-p3	4	184851014	184851110	-	7910	6804	rs62338246	4	184844210	184844210	0	2.74961e-06	-0.509375	0	1	2.74961e-06	-0.509375	0	1
hsa-mir-3945	hsa-mir-3945-p3	4	184851014	184851110	-	7910	5670	rs59674005	4	184845344	184845344	0	1.7072e-06	-0.450269	1	1	1.7072e-06	-0.450269	1	1
hsa-mir-3945	hsa-mir-3945-p3	4	184851014	184851110	-	7910	4793	rs13111404	4	184846221	184846221	0	3.61943e-06	-0.442188	0	1	3.61943e-06	-0.442188	0	1
hsa-mir-3945	hsa-mir-3945-p3	4	184851014	184851110	-	7910	4698	rs13139032	4	184846316	184846316	0	2.85057e-06	-0.446041	0	1	2.85057e-06	-0.446041	0	1
hsa-mir-3945	hsa-mir-3945-p3	4	184851014	184851110	-	7910	3095	rs36073531	4	184847919	184847919	0	2.51049e-06	-0.448849	0	1	2.51049e-06	-0.448849	0	1
hsa-mir-3945	hsa-mir-3945-p3	4	184851014	184851110	-	7910	2907	rs34552491	4	184848107	184848107	0	4.4812e-06	-0.436725	0	1	4.4812e-06	-0.436725	0	1
hsa-mir-3945	hsa-mir-3945-p3	4	184851014	184851110	-	7910	1459	rs35943601	4	184849555	184849555	0	1.91972e-06	-0.457143	0	1	1.91972e-06	-0.457143	0	1
hsa-mir-3945	hsa-mir-3945-p3	4	184851014	184851110	-	7910	1054	rs35594363	4	184849960	184849960	0	4.42304e-06	-0.44151	0	1	4.42304e-06	-0.44151	0	1
hsa-mir-409	hsa-miR-409-3p	14	101065293	101065405	+	6341	-17835	rs72700576	14	101047458	101047458	0	2.13229e-06	1.02225	1	1	2.13229e-06	1.02225	1	1
hsa-mir-4326	hsa-miR-4326	20	63286809	63286866	+	6639	-9120	rs6011715	20	63277689	63277689	0	1.8814e-06	-0.372478	0	1	1.8814e-06	-0.372478	0	1
hsa-mir-4326	hsa-miR-4326	20	63286809	63286866	+	6639	-3696	rs911065	20	63283113	63283113	0	2.12888e-06	-0.366879	0	1	2.12888e-06	-0.366879	0	1
hsa-mir-4326	hsa-miR-4326	20	63286809	63286866	+	6639	15675	rs7263455	20	63302541	63302541	0	2.8427e-07	0.395634	1	1	2.8427e-07	0.395634	1	1
hsa-mir-433	hsa-miR-433-3p	14	100881878	100882006	+	6448	165452	rs72700576	14	101047458	101047458	0	1.80224e-08	-1.20422	1	1	1.80224e-08	-1.20422	1	1
hsa-mir-4433b	hsa-miR-4433b-3p	2	64340748	64340848	-	5497	58399	rs67968328	2	64282349	64282349	0	3.40336e-06	0.508185	0	1	2.30358e-06	0.518753	0	1
hsa-mir-4433b	hsa-miR-4433b-3p	2	64340748	64340848	-	5497	40427	rs13013389	2	64300321	64300321	0	2.16167e-08	0.594579	0	1	3.33181e-09	0.628737	0	1
hsa-mir-4433b	hsa-miR-4433b-3p	2	64340748	64340848	-	5497	40278	rs12990348	2	64300470	64300470	0	1.76608e-08	0.591985	0	1	1.97434e-09	0.630763	0	1
hsa-mir-4433b	hsa-miR-4433b-3p	2	64340748	64340848	-	5497	40208	rs34631419	2	64300540	64300540	0	9.50358e-09	0.600445	0	1	1.12446e-09	0.637535	0	1
hsa-mir-4433b	hsa-miR-4433b-3p	2	64340748	64340848	-	5497	37136	rs12475531	2	64303612	64303612	0	2.6357e-08	0.596118	0	1	9.75469e-09	0.615952	0	1
hsa-mir-4433b	hsa-miR-4433b-3p	2	64340748	64340848	-	5497	35400	rs2263647	2	64305348	64305348	0	3.05064e-08	0.461597	0	1	8.96294e-08	0.448294	0	1
hsa-mir-4433b	hsa-miR-4433b-3p	2	64340748	64340848	-	5497	31689	rs13015766	2	64309059	64309059	0	4.62206e-08	0.550929	0	1	1.39282e-08	0.573217	0	1
hsa-mir-4433b	hsa-miR-4433b-3p	2	64340748	64340848	-	5497	28867	rs35503140	2	64311881	64311881	0	5.58637e-08	0.567013	0	1	1.60896e-08	0.590978	0	1
hsa-mir-4433b	hsa-miR-4433b-3p	2	64340748	64340848	-	5497	27769	rs66495987	2	64312979	64312979	0	2.11247e-07	0.532195	0	1	1.13e-07	0.545717	0	1
hsa-mir-4433b	hsa-miR-4433b-3p	2	64340748	64340848	-	5497	26755	rs12469413	2	64313993	64313993	0	2.68409e-08	0.563663	0	1	8.64646e-09	0.584684	0	1
hsa-mir-4433b	hsa-miR-4433b-3p	2	64340748	64340848	-	5497	25871	rs13025947	2	64314877	64314877	0	1.74932e-08	0.587097	0	1	2.15803e-09	0.623969	0	1
hsa-mir-4433b	hsa-miR-4433b-3p	2	64340748	64340848	-	5497	24178	rs12463946	2	64316570	64316570	0	9.82912e-09	0.590079	0	1	1.58244e-09	0.621824	0	1
hsa-mir-4433b	hsa-miR-4433b-3p	2	64340748	64340848	-	5497	24017	rs12464043	2	64316731	64316731	0	6.01199e-10	0.638307	0	1	6.30402e-11	0.674226	0	1
hsa-mir-4433b	hsa-miR-4433b-3p	2	64340748	64340848	-	5497	21992	rs67932764	2	64318756	64318756	0	3.52018e-08	0.57745	0	1	1.52439e-08	0.594313	0	1
hsa-mir-4433b	hsa-miR-4433b-3p	2	64340748	64340848	-	5497	20539	rs13029773	2	64320209	64320209	0	6.73032e-08	0.554857	0	1	1.11819e-08	0.587736	0	1
hsa-mir-4433b	hsa-miR-4433b-3p	2	64340748	64340848	-	5497	20434	rs7568533	2	64320314	64320314	0	1.35556e-08	0.583271	0	1	1.38254e-09	0.622326	0	1
hsa-mir-4433b	hsa-miR-4433b-3p	2	64340748	64340848	-	5497	19308	rs67166439	2	64321440	64321440	0	5.39205e-09	0.606656	0	1	2.17369e-09	0.623854	0	1
hsa-mir-4433b	hsa-miR-4433b-3p	2	64340748	64340848	-	5497	19238	rs36121288	2	64321510	64321510	0	6.81379e-09	0.604441	0	1	7.95672e-10	0.641304	0	1
hsa-mir-4433b	hsa-miR-4433b-3p	2	64340748	64340848	-	5497	17976	rs737470	2	64322772	64322772	0	2.50622e-07	0.526466	0	1	2.41825e-08	0.569633	0	1
hsa-mir-4433b	hsa-miR-4433b-3p	2	64340748	64340848	-	5497	17550	rs17740892	2	64323198	64323198	0	1.74897e-08	0.593989	0	1	1.7905e-09	0.634286	0	1
hsa-mir-4433b	hsa-miR-4433b-3p	2	64340748	64340848	-	5497	14635	rs1863603	2	64326113	64326113	0	3.55449e-08	0.545625	0	1	2.21321e-09	0.591782	0	1
hsa-mir-4433b	hsa-miR-4433b-3p	2	64340748	64340848	-	5497	11406	rs75982381	2	64329342	64329342	0	3.90913e-27	0.9198	1	1	3.08002e-29	0.953366	1	1
hsa-mir-4433b	hsa-miR-4433b-3p	2	64340748	64340848	-	5497	4711	rs1426703	2	64336037	64336037	0	1.0913e-09	0.504201	0	1	8.77926e-10	0.509007	0	1
hsa-mir-4433b	hsa-miR-4433b-3p	2	64340748	64340848	-	5497	-12938	rs111955511	2	64353786	64353786	0	7.13327e-08	0.830635	0	1	4.86457e-08	0.844154	0	1
hsa-mir-4433b	hsa-miR-4433b-3p	2	64340748	64340848	-	5497	-22464	rs872683	2	64363312	64363312	0	1.6023e-08	0.828716	0	1	1.63888e-08	0.831649	0	1
hsa-mir-4433b	hsa-miR-4433b-3p	2	64340748	64340848	-	5497	-24781	rs113254682	2	64365629	64365629	0	1.40375e-09	0.890944	0	1	1.19888e-09	0.89818	0	1
hsa-mir-4433b	hsa-miR-4433b-3p	2	64340748	64340848	-	5497	-27649	rs77798161	2	64368497	64368497	0	2.81995e-09	0.861902	0	1	2.04667e-09	0.872654	0	1
hsa-mir-4433b	hsa-miR-4433b-3p	2	64340748	64340848	-	5497	-28398	rs4671088	2	64369246	64369246	0	9.45251e-07	-0.415879	0	1	3.00322e-07	-0.435555	0	1
hsa-mir-4433b	hsa-miR-4433b-3p	2	64340748	64340848	-	5497	-32328	rs75273113	2	64373176	64373176	0	4.31198e-09	0.834831	0	1	2.65942e-09	0.848991	0	1
hsa-mir-4433b	hsa-miR-4433b-3p	2	64340748	64340848	-	5497	-32585	rs7570285	2	64373433	64373433	0	1.43139e-06	-0.410526	0	1	4.67046e-07	-0.430135	0	1
hsa-mir-4433b	hsa-miR-4433b-3p	2	64340748	64340848	-	5497	-32626	rs7570378	2	64373474	64373474	0	1.02313e-06	-0.414281	0	1	3.26054e-07	-0.433948	0	1
hsa-mir-4433b	hsa-miR-4433b-3p	2	64340748	64340848	-	5497	-32868	rs7596804	2	64373716	64373716	0	4.27345e-07	-0.433017	0	1	1.54333e-07	-0.45047	0	1
hsa-mir-4433b	hsa-miR-4433b-3p	2	64340748	64340848	-	5497	-32901	rs7596889	2	64373749	64373749	0	5.72353e-07	-0.426599	0	1	2.1124e-07	-0.44381	0	1
hsa-mir-4433b	hsa-miR-4433b-3p	2	64340748	64340848	-	5497	-33079	rs4671571	2	64373927	64373927	0	3.97474e-07	-0.431772	0	1	1.84469e-07	-0.445327	0	1
hsa-mir-4433b	hsa-miR-4433b-3p	2	64340748	64340848	-	5497	-33135	rs4671572	2	64373983	64373983	0	1.26017e-06	-0.414865	0	1	6.52787e-07	-0.427212	0	1
hsa-mir-4433b	hsa-miR-4433b-3p	2	64340748	64340848	-	5497	-33137	rs4671573	2	64373985	64373985	0	1.26017e-06	-0.414865	0	1	6.52787e-07	-0.427212	0	1
hsa-mir-4433b	hsa-miR-4433b-3p	2	64340748	64340848	-	5497	-33279	rs4671574	2	64374127	64374127	0	5.64854e-07	-0.423582	0	1	2.19209e-07	-0.439899	0	1
hsa-mir-4433b	hsa-miR-4433b-3p	2	64340748	64340848	-	5497	-33358	rs4671575	2	64374206	64374206	0	3.99171e-07	-0.433142	0	1	1.54011e-07	-0.449528	0	1
hsa-mir-4433b	hsa-miR-4433b-3p	2	64340748	64340848	-	5497	-33361	rs4671576	2	64374209	64374209	0	3.99171e-07	-0.433142	0	1	1.54011e-07	-0.449528	0	1
hsa-mir-4433b	hsa-miR-4433b-3p	2	64340748	64340848	-	5497	-33923	rs35733207	2	64374771	64374771	0	3.77108e-06	-0.388853	0	1	2.42283e-06	-0.397861	0	1
hsa-mir-4433b	hsa-miR-4433b-3p	2	64340748	64340848	-	5497	-37161	rs12470431	2	64378009	64378009	0	6.73264e-09	-0.476702	0	1	2.9244e-10	-0.517633	0	1
hsa-mir-4433b	hsa-miR-4433b-3p	2	64340748	64340848	-	5497	-37843	rs13031075	2	64378691	64378691	0	9.3114e-10	-0.501572	0	1	4.32839e-11	-0.539638	0	1
hsa-mir-4433b	hsa-miR-4433b-3p	2	64340748	64340848	-	5497	-38332	rs2288300	2	64379180	64379180	0	1.23017e-09	-0.502706	0	1	5.50278e-11	-0.541834	0	1
hsa-mir-4433b	hsa-miR-4433b-3p	2	64340748	64340848	-	5497	-38419	rs2288302	2	64379267	64379267	0	1.24324e-06	-0.416059	0	1	3.33986e-07	-0.438754	0	1
hsa-mir-4433b	hsa-miR-4433b-3p	2	64340748	64340848	-	5497	-38537	rs4671577	2	64379385	64379385	0	3.07702e-06	-0.397535	0	1	6.76381e-07	-0.423981	0	1
hsa-mir-4433b	hsa-miR-4433b-3p	2	64340748	64340848	-	5497	-38770	rs73934462	2	64379618	64379618	0	1.91049e-09	0.858186	0	1	1.03941e-09	0.874933	0	1
hsa-mir-4433b	hsa-miR-4433b-3p	2	64340748	64340848	-	5497	-39853	rs79399573	2	64380701	64380701	0	6.79222e-09	0.830082	0	1	4.79106e-09	0.84144	0	1
hsa-mir-4433b	hsa-miR-4433b-3p	2	64340748	64340848	-	5497	-40427	rs17690928	2	64381275	64381275	0	6.79222e-09	0.830082	0	1	4.79106e-09	0.84144	0	1
hsa-mir-4433b	hsa-miR-4433b-3p	2	64340748	64340848	-	5497	-47099	rs1346237	2	64387947	64387947	0	6.37377e-05	-0.338581	0	0	1.32708e-06	-0.408492	0	1
hsa-mir-4433b	hsa-miR-4433b-3p	2	64340748	64340848	-	5497	-47792	rs73934466	2	64388640	64388640	0	2.33305e-09	0.847982	0	1	1.48567e-09	0.861302	0	1
hsa-mir-4433b	hsa-miR-4433b-3p	2	64340748	64340848	-	5497	-48132	rs76036888	2	64388980	64388980	0	4.25159e-09	0.812155	0	1	2.35862e-09	0.828171	0	1
hsa-mir-4433b	hsa-miR-4433b-3p	2	64340748	64340848	-	5497	-48981	rs79908680	2	64389829	64389829	0	1.80314e-08	0.765135	0	1	8.2743e-09	0.785427	0	1
hsa-mir-4433b	hsa-miR-4433b-3p	2	64340748	64340848	-	5497	-49757	rs9309359	2	64390605	64390605	0	4.83186e-05	-0.34945	0	0	7.77033e-07	-0.423706	0	1
hsa-mir-4433b	hsa-miR-4433b-3p	2	64340748	64340848	-	5497	-53125	rs4671579	2	64393973	64393973	0	0.000171927	-0.323457	0	0	3.69279e-06	-0.39752	0	1
hsa-mir-4433b	hsa-miR-4433b-3p	2	64340748	64340848	-	5497	-67888	rs59517491	2	64408736	64408736	0	1.5581e-07	0.578166	0	1	5.99016e-08	0.598817	0	1
hsa-mir-4433b	hsa-miR-4433b-3p	2	64340748	64340848	-	5497	-81522	rs116289480	2	64422370	64422370	0	6.88353e-07	0.634693	0	1	3.05136e-08	0.707248	0	1
hsa-mir-4433b	hsa-miR-4433b-3p	2	64340748	64340848	-	5497	300679	rs329486	2	64040069	64040069	1	6.0832e-06	0.421546	0	1	6.0832e-06	0.421546	0	1
hsa-mir-4433b	hsa-miR-4433b-3p	2	64340748	64340848	-	5497	36948	rs2555450	2	64303800	64303800	0	1.53867e-06	-0.425837	0	1	2.22094e-05	-0.379091	0	0
hsa-mir-4433b	hsa-miR-4433b-3p	2	64340748	64340848	-	5497	35062	rs2555448	2	64305686	64305686	0	1.4194e-07	-0.436766	0	1	4.53307e-07	-0.421293	0	1
hsa-mir-4433b	hsa-miR-4433b-3p	2	64340748	64340848	-	5497	35058	rs2555447	2	64305690	64305690	0	6.75731e-06	-0.403147	0	1	8.6863e-05	-0.354507	0	0
hsa-mir-4433b	hsa-miR-4433b-3p	2	64340748	64340848	-	5497	34359	rs1426712	2	64306389	64306389	0	3.04394e-08	-0.466258	0	1	4.89971e-08	-0.461488	0	1
hsa-mir-4433b	hsa-miR-4433b-3p	2	64340748	64340848	-	5497	30172	rs2555424	2	64310576	64310576	0	6.35462e-06	-0.392897	0	1	5.72266e-05	-0.353004	0	0
hsa-mir-4433b	hsa-miR-4433b-3p	2	64340748	64340848	-	5497	29118	rs2555423	2	64311630	64311630	0	3.2594e-07	-0.425957	0	1	4.92255e-07	-0.421466	0	1
hsa-mir-4433b	hsa-miR-4433b-3p	2	64340748	64340848	-	5497	26852	rs919127	2	64313896	64313896	0	2.54607e-08	-0.472252	0	1	3.70654e-08	-0.46893	0	1
hsa-mir-4433b	hsa-miR-4433b-3p	2	64340748	64340848	-	5497	24005	rs919125	2	64316743	64316743	0	2.07928e-08	-0.468454	0	1	1.54927e-08	-0.474437	0	1
hsa-mir-4433b	hsa-miR-4433b-3p	2	64340748	64340848	-	5497	23330	rs883021	2	64317418	64317418	0	1.67168e-06	-0.407671	0	1	3.10206e-05	-0.357838	0	0
hsa-mir-4433b	hsa-miR-4433b-3p	2	64340748	64340848	-	5497	21416	rs4485554	2	64319332	64319332	0	1.12712e-09	-0.50671	0	1	1.82588e-09	-0.502757	0	1
hsa-mir-4433b	hsa-miR-4433b-3p	2	64340748	64340848	-	5497	21339	rs4597511	2	64319409	64319409	0	3.01455e-09	-0.498251	0	1	3.33428e-09	-0.499027	0	1
hsa-mir-4433b	hsa-miR-4433b-3p	2	64340748	64340848	-	5497	20422	rs6546064	2	64320326	64320326	0	2.29036e-09	-0.490353	0	1	4.48235e-09	-0.483866	0	1
hsa-mir-4433b	hsa-miR-4433b-3p	2	64340748	64340848	-	5497	20410	rs6546065	2	64320338	64320338	0	1.46411e-09	-0.497816	0	1	3.15668e-09	-0.490213	0	1
hsa-mir-4433b	hsa-miR-4433b-3p	2	64340748	64340848	-	5497	19686	rs11125996	2	64321062	64321062	0	2.55615e-09	-0.500111	0	1	2.46162e-09	-0.502693	0	1
hsa-mir-4433b	hsa-miR-4433b-3p	2	64340748	64340848	-	5497	19562	rs11883600	2	64321186	64321186	0	1.34524e-09	-0.510097	0	1	1.08653e-09	-0.514941	0	1
hsa-mir-4433b	hsa-miR-4433b-3p	2	64340748	64340848	-	5497	19127	rs930020	2	64321621	64321621	0	2.29302e-10	-0.526354	0	1	3.09494e-10	-0.524964	0	1
hsa-mir-4433b	hsa-miR-4433b-3p	2	64340748	64340848	-	5497	17387	rs6758664	2	64323361	64323361	0	2.13782e-08	-0.464231	0	1	1.14191e-08	-0.474633	0	1
hsa-mir-4433b	hsa-miR-4433b-3p	2	64340748	64340848	-	5497	16403	rs10187442	2	64324345	64324345	0	7.89429e-09	-0.478435	0	1	4.35354e-09	-0.488224	0	1
hsa-mir-4433b	hsa-miR-4433b-3p	2	64340748	64340848	-	5497	16062	rs1030410	2	64324686	64324686	0	1.59675e-08	-0.475156	0	1	1.16079e-08	-0.481491	0	1
hsa-mir-4433b	hsa-miR-4433b-3p	2	64340748	64340848	-	5497	16017	rs1030409	2	64324731	64324731	0	1.02254e-08	-0.482806	0	1	6.80568e-09	-0.490304	0	1
hsa-mir-4433b	hsa-miR-4433b-3p	2	64340748	64340848	-	5497	15896	rs1030408	2	64324852	64324852	0	1.01125e-06	-0.429729	0	1	1.86617e-05	-0.379646	0	0
hsa-mir-4433b	hsa-miR-4433b-3p	2	64340748	64340848	-	5497	15525	rs1030407	2	64325223	64325223	0	4.09647e-10	-0.518343	0	1	3.64479e-10	-0.521929	0	1
hsa-mir-4433b	hsa-miR-4433b-3p	2	64340748	64340848	-	5497	15125	rs7561343	2	64325623	64325623	0	9.48019e-10	-0.500174	0	1	5.92735e-10	-0.507971	0	1
hsa-mir-4433b	hsa-miR-4433b-3p	2	64340748	64340848	-	5497	14527	rs919124	2	64326221	64326221	0	1.07766e-10	-0.525822	0	1	1.06252e-10	-0.528188	0	1
hsa-mir-4433b	hsa-miR-4433b-3p	2	64340748	64340848	-	5497	14442	rs919123	2	64326306	64326306	0	4.27054e-10	-0.514692	0	1	2.0739e-10	-0.525467	0	1
hsa-mir-4433b	hsa-miR-4433b-3p	2	64340748	64340848	-	5497	14100	rs6714101	2	64326648	64326648	0	7.35587e-11	-0.535147	0	1	6.38963e-11	-0.539002	0	1
hsa-mir-4433b	hsa-miR-4433b-3p	2	64340748	64340848	-	5497	13435	rs7562531	2	64327313	64327313	0	1.33322e-07	-0.467874	0	1	3.87867e-06	-0.413728	0	1
hsa-mir-4433b	hsa-miR-4433b-3p	2	64340748	64340848	-	5497	13311	rs7601803	2	64327437	64327437	0	2.89478e-10	-0.517146	0	1	2.94936e-10	-0.519092	0	1
hsa-mir-4433b	hsa-miR-4433b-3p	2	64340748	64340848	-	5497	13145	rs7601758	2	64327603	64327603	0	1.02271e-10	-0.515346	0	1	1.04507e-10	-0.517263	0	1
hsa-mir-4433b	hsa-miR-4433b-3p	2	64340748	64340848	-	5497	10381	rs2278184	2	64330367	64330367	0	7.12505e-09	-0.485469	0	1	1.55127e-09	-0.507319	0	1
hsa-mir-4433b	hsa-miR-4433b-3p	2	64340748	64340848	-	5497	10228	rs2278183	2	64330520	64330520	0	4.04296e-09	-0.499084	0	1	1.71048e-09	-0.512411	0	1
hsa-mir-4433b	hsa-miR-4433b-3p	2	64340748	64340848	-	5497	8373	rs1365476	2	64332375	64332375	0	1.99717e-09	-0.507938	0	1	3.65747e-10	-0.531476	0	1
hsa-mir-4433b	hsa-miR-4433b-3p	2	64340748	64340848	-	5497	8261	rs1365475	2	64332487	64332487	0	1.05511e-07	-0.440681	0	1	2.70089e-08	-0.461661	0	1
hsa-mir-4433b	hsa-miR-4433b-3p	2	64340748	64340848	-	5497	7916	rs919122	2	64332832	64332832	0	8.13821e-10	-0.511446	0	1	2.22504e-10	-0.529365	0	1
hsa-mir-4433b	hsa-miR-4433b-3p	2	64340748	64340848	-	5497	4010	rs7582971	2	64336738	64336738	0	5.66195e-07	-0.460833	0	1	5.93876e-06	-0.420609	0	1
hsa-mir-4433b	hsa-miR-4433b-3p	2	64340748	64340848	-	5497	3524	rs9917300	2	64337224	64337224	0	1.6606e-08	-0.475933	0	1	4.78772e-09	-0.494682	0	1
hsa-mir-4433b	hsa-miR-4433b-3p	2	64340748	64340848	-	5497	2820	rs1426702	2	64337928	64337928	0	2.04035e-09	-0.508442	0	1	5.62404e-10	-0.52696	0	1
hsa-mir-4433b	hsa-miR-4433b-3p	2	64340748	64340848	-	5497	2654	rs1426701	2	64338094	64338094	0	1.16e-09	-0.509866	0	1	2.05683e-10	-0.533251	0	1
hsa-mir-4433b	hsa-miR-4433b-3p	2	64340748	64340848	-	5497	2530	rs1426699	2	64338218	64338218	0	5.82779e-09	-0.488609	0	1	1.93353e-09	-0.505013	0	1
hsa-mir-4433b	hsa-miR-4433b-3p	2	64340748	64340848	-	5497	2462	rs11683866	2	64338286	64338286	0	5.29009e-09	-0.494519	0	1	1.39171e-09	-0.514015	0	1
hsa-mir-4433b	hsa-miR-4433b-3p	2	64340748	64340848	-	5497	1975	rs2059630	2	64338773	64338773	0	3.09699e-09	-0.503986	0	1	7.18813e-10	-0.524896	0	1
hsa-mir-4433b	hsa-miR-4433b-3p	2	64340748	64340848	-	5497	1525	rs7573704	2	64339223	64339223	0	3.99599e-07	-0.454778	0	1	5.31342e-06	-0.411905	0	1
hsa-mir-4433b	hsa-miR-4433b-3p	2	64340748	64340848	-	5497	1057	rs1426698	2	64339691	64339691	0	3.45198e-09	-0.497322	0	1	4.99035e-10	-0.523946	0	1
hsa-mir-4433b	hsa-miR-4433b-3p	2	64340748	64340848	-	5497	-646	rs6731818	2	64341494	64341494	0	1.28146e-07	-0.44548	0	1	1.17033e-07	-0.448683	0	1
hsa-mir-4433b	hsa-miR-4433b-3p	2	64340748	64340848	-	5497	-1510	rs10164841	2	64342358	64342358	0	1.61569e-06	-0.480141	0	1	1.67553e-05	-0.434404	0	0
hsa-mir-4433b	hsa-miR-4433b-3p	2	64340748	64340848	-	5497	-5660	rs4459720	2	64346508	64346508	0	3.23583e-06	-0.450703	0	1	3.81916e-05	-0.402053	0	0
hsa-mir-4433b	hsa-miR-4433b-3p	2	64340748	64340848	-	5497	-11797	rs4476338	2	64352645	64352645	0	1.56711e-06	-0.455664	0	1	2.50608e-05	-0.403421	0	0
hsa-mir-4433b	hsa-miR-4433b-3p	2	64340748	64340848	-	5497	-16994	rs4671565	2	64357842	64357842	0	6.78637e-06	-0.427999	0	1	0.000100734	-0.373092	0	0
hsa-mir-4433b	hsa-miR-4433b-3p	2	64340748	64340848	-	5497	-19113	rs7567154	2	64359961	64359961	0	2.33445e-06	-0.44834	0	1	4.31525e-05	-0.391879	0	0
hsa-mir-4433b	hsa-miR-4433b-3p	2	64340748	64340848	-	5497	-21005	rs7559505	2	64361853	64361853	0	8.58804e-07	-0.475705	0	1	1.26569e-05	-0.425717	0	0
hsa-mir-4433b	hsa-miR-4433b-3p	2	64340748	64340848	-	5497	-21560	rs4567922	2	64362408	64362408	0	1.7023e-06	-0.445704	0	1	2.58626e-05	-0.395268	0	0
hsa-mir-4433b	hsa-miR-4433b-3p	2	64340748	64340848	-	5497	-22887	rs6729384	2	64363735	64363735	0	1.23661e-06	-0.46443	0	1	2.12804e-05	-0.410785	0	0
hsa-mir-4433b	hsa-miR-4433b-3p	2	64340748	64340848	-	5497	-23849	rs4671566	2	64364697	64364697	0	8.8225e-07	-0.462244	0	1	1.85176e-05	-0.406399	0	0
hsa-mir-4433b	hsa-miR-4433b-3p	2	64340748	64340848	-	5497	-24014	rs6720223	2	64364862	64364862	0	1.44092e-06	-0.461558	0	1	2.32623e-05	-0.408845	0	0
hsa-mir-4433b	hsa-miR-4433b-3p	2	64340748	64340848	-	5497	-25319	rs7577604	2	64366167	64366167	0	7.94065e-07	-0.477237	0	1	1.42091e-05	-0.423431	0	0
hsa-mir-4433b	hsa-miR-4433b-3p	2	64340748	64340848	-	5497	-26029	rs4398260	2	64366877	64366877	0	7.27071e-07	-0.473845	0	1	1.47992e-05	-0.418192	0	0
hsa-mir-4433b	hsa-miR-4433b-3p	2	64340748	64340848	-	5497	-26570	rs4300812	2	64367418	64367418	0	8.08414e-07	-0.472018	0	1	1.32205e-05	-0.42056	0	0
hsa-mir-4433b	hsa-miR-4433b-3p	2	64340748	64340848	-	5497	-26921	rs4233932	2	64367769	64367769	0	6.91126e-07	-0.479736	0	1	1.24554e-05	-0.426151	0	0
hsa-mir-4433b	hsa-miR-4433b-3p	2	64340748	64340848	-	5497	-26937	rs4233933	2	64367785	64367785	0	2.88974e-06	-0.453262	0	1	5.14491e-05	-0.395839	0	0
hsa-mir-4433b	hsa-miR-4433b-3p	2	64340748	64340848	-	5497	-41997	rs1346236	2	64382845	64382845	0	1.79602e-10	0.522655	0	1	1.74535e-12	0.57586	0	1
hsa-mir-4433b	hsa-miR-4433b-3p	2	64340748	64340848	-	5497	-42311	rs2114433	2	64383159	64383159	0	9.58836e-11	0.518827	0	1	9.46898e-13	0.569981	0	1
hsa-mir-4433b	hsa-miR-4433b-3p	2	64340748	64340848	-	5497	-42511	rs2162381	2	64383359	64383359	0	5.50519e-10	0.502132	0	1	6.58114e-12	0.553869	0	1
hsa-mir-4433b	hsa-miR-4433b-3p	2	64340748	64340848	-	5497	-47605	rs4372888	2	64388453	64388453	0	2.40654e-10	0.515507	0	1	3.17769e-12	0.565516	0	1
hsa-mir-4433b	hsa-miR-4433b-3p	2	64340748	64340848	-	5497	439290	rs1362797	2	63901458	63901458	1	6.81343e-06	0.422513	0	1	6.81343e-06	0.422513	0	1
hsa-mir-4433b	hsa-miR-4433b-3p	2	64340748	64340848	-	5497	341531	rs3980405	2	63999217	63999217	1	3.72067e-06	0.423494	1	1	3.72067e-06	0.423494	1	1
hsa-mir-4433b	hsa-miR-4433b-5p	2	64340748	64340848	-	5497	11406	rs75982381	2	64329342	64329342	0	8.03871e-08	-0.493271	0	1	8.03871e-08	-0.493271	0	1
hsa-mir-4433b	hsa-miR-4433b-5p	2	64340748	64340848	-	5497	332	rs7591530	2	64340416	64340416	0	1.09865e-06	0.438445	0	1	1.09865e-06	0.438445	0	1
hsa-mir-4433b	hsa-miR-4433b-5p	2	64340748	64340848	-	5497	-6700	rs2059631	2	64347548	64347548	0	6.83032e-08	0.438127	1	1	6.83032e-08	0.438127	1	1
hsa-mir-449a	hsa-miR-449a	5	55170533	55170622	-	6447	123258	rs78991678	5	55047275	55047275	0	2.36204e-06	-1.42033	1	1	2.36204e-06	-1.42033	1	1
hsa-mir-4707	hsa-miR-4707-3p	14	22956951	22957029	-	7216	77966	rs11623552	14	22878985	22878985	0	1.06151e-07	0.522763	0	1	1.06151e-07	0.522763	0	1
hsa-mir-4707	hsa-miR-4707-3p	14	22956951	22957029	-	7216	77208	rs2295905	14	22879743	22879743	0	2.44073e-07	0.626371	0	1	2.44073e-07	0.626371	0	1
hsa-mir-4707	hsa-miR-4707-3p	14	22956951	22957029	-	7216	76207	rs35956093	14	22880744	22880744	0	7.20822e-08	0.476499	0	1	7.20822e-08	0.476499	0	1
hsa-mir-4707	hsa-miR-4707-3p	14	22956951	22957029	-	7216	57975	rs1570342	14	22898976	22898976	0	1.83407e-07	0.483863	0	1	1.83407e-07	0.483863	0	1
hsa-mir-4707	hsa-miR-4707-3p	14	22956951	22957029	-	7216	57273	rs2145541	14	22899678	22899678	0	1.01257e-07	0.484762	0	1	1.01257e-07	0.484762	0	1
hsa-mir-4707	hsa-miR-4707-3p	14	22956951	22957029	-	7216	56866	rs3811187	14	22900085	22900085	0	1.32118e-07	0.476392	0	1	1.32118e-07	0.476392	0	1
hsa-mir-4707	hsa-miR-4707-3p	14	22956951	22957029	-	7216	56782	rs3811185	14	22900169	22900169	0	4.8453e-07	0.455899	0	1	4.8453e-07	0.455899	0	1
hsa-mir-4707	hsa-miR-4707-3p	14	22956951	22957029	-	7216	53879	rs113510189	14	22903072	22903072	0	9.45155e-08	0.595415	0	1	9.45155e-08	0.595415	0	1
hsa-mir-4707	hsa-miR-4707-3p	14	22956951	22957029	-	7216	40830	rs7350749	14	22916121	22916121	0	1.50197e-07	0.589449	0	1	1.50197e-07	0.589449	0	1
hsa-mir-4707	hsa-miR-4707-3p	14	22956951	22957029	-	7216	25758	rs112338068	14	22931193	22931193	0	1.27945e-08	0.619951	0	1	1.27945e-08	0.619951	0	1
hsa-mir-4707	hsa-miR-4707-3p	14	22956951	22957029	-	7216	23100	rs56234426	14	22933851	22933851	0	1.16054e-07	0.588571	0	1	1.16054e-07	0.588571	0	1
hsa-mir-4707	hsa-miR-4707-3p	14	22956951	22957029	-	7216	9509	rs2295686	14	22947442	22947442	0	1.67591e-08	0.620287	0	1	1.67591e-08	0.620287	0	1
hsa-mir-4707	hsa-miR-4707-3p	14	22956951	22957029	-	7216	-3491	rs1951121	14	22960520	22960520	0	1.1103e-15	0.59142	0	1	1.1103e-15	0.59142	0	1
hsa-mir-4707	hsa-miR-4707-3p	14	22956951	22957029	-	7216	-3950	rs12436631	14	22960979	22960979	0	7.03758e-07	0.538738	0	1	7.03758e-07	0.538738	0	1
hsa-mir-4707	hsa-miR-4707-3p	14	22956951	22957029	-	7216	-4476	rs8017620	14	22961505	22961505	0	3.3345e-07	0.500069	0	1	3.3345e-07	0.500069	0	1
hsa-mir-4707	hsa-miR-4707-3p	14	22956951	22957029	-	7216	-13317	rs34664079	14	22970346	22970346	0	4.71014e-15	0.582048	0	1	4.71014e-15	0.582048	0	1
hsa-mir-4707	hsa-miR-4707-3p	14	22956951	22957029	-	7216	-13811	rs59841088	14	22970840	22970840	0	1.27002e-09	0.543254	0	1	1.27002e-09	0.543254	0	1
hsa-mir-4707	hsa-miR-4707-3p	14	22956951	22957029	-	7216	-14166	rs2180834	14	22971195	22971195	0	3.33084e-07	0.471085	0	1	3.33084e-07	0.471085	0	1
hsa-mir-4707	hsa-miR-4707-3p	14	22956951	22957029	-	7216	-14504	rs12147025	14	22971533	22971533	0	4.23524e-08	0.601295	0	1	4.23524e-08	0.601295	0	1
hsa-mir-4707	hsa-miR-4707-3p	14	22956951	22957029	-	7216	-17276	rs10140304	14	22974305	22974305	0	3.12822e-17	0.633517	0	1	3.12822e-17	0.633517	0	1
hsa-mir-4707	hsa-miR-4707-3p	14	22956951	22957029	-	7216	-17724	rs941721	14	22974753	22974753	0	1.81045e-16	0.619777	0	1	1.81045e-16	0.619777	0	1
hsa-mir-4707	hsa-miR-4707-3p	14	22956951	22957029	-	7216	-22630	rs941724	14	22979659	22979659	0	1.23026e-18	0.666877	0	1	1.23026e-18	0.666877	0	1
hsa-mir-4707	hsa-miR-4707-3p	14	22956951	22957029	-	7216	-25474	rs45500097	14	22982503	22982503	0	7.11365e-07	0.481324	0	1	7.11365e-07	0.481324	0	1
hsa-mir-4707	hsa-miR-4707-3p	14	22956951	22957029	-	7216	-25890	rs3811183	14	22982919	22982919	0	1.32622e-15	0.578372	0	1	1.32622e-15	0.578372	0	1
hsa-mir-4707	hsa-miR-4707-3p	14	22956951	22957029	-	7216	-26646	rs8012568	14	22983675	22983675	0	5.82047e-19	0.649988	0	1	5.82047e-19	0.649988	0	1
hsa-mir-4707	hsa-miR-4707-3p	14	22956951	22957029	-	7216	-30077	rs1043675	14	22987106	22987106	0	2.04299e-19	0.669255	0	1	2.04299e-19	0.669255	0	1
hsa-mir-4707	hsa-miR-4707-3p	14	22956951	22957029	-	7216	-31546	rs11622528	14	22988575	22988575	0	6.14798e-09	0.619991	0	1	6.14798e-09	0.619991	0	1
hsa-mir-4707	hsa-miR-4707-3p	14	22956951	22957029	-	7216	-32918	rs11624528	14	22989947	22989947	0	3.72885e-21	0.697707	1	1	3.72885e-21	0.697707	1	1
hsa-mir-4707	hsa-miR-4707-3p	14	22956951	22957029	-	7216	-33528	rs79237360	14	22990557	22990557	0	4.11202e-06	0.441707	0	1	4.11202e-06	0.441707	0	1
hsa-mir-4707	hsa-miR-4707-3p	14	22956951	22957029	-	7216	-33695	rs12436546	14	22990724	22990724	0	1.00031e-06	0.531077	0	1	1.00031e-06	0.531077	0	1
hsa-mir-4707	hsa-miR-4707-3p	14	22956951	22957029	-	7216	-34602	rs10873071	14	22991631	22991631	0	5.14845e-09	0.62532	0	1	5.14845e-09	0.62532	0	1
hsa-mir-4707	hsa-miR-4707-3p	14	22956951	22957029	-	7216	-38244	rs997154	14	22995273	22995273	0	1.63191e-07	0.496815	0	1	1.63191e-07	0.496815	0	1
hsa-mir-4707	hsa-miR-4707-3p	14	22956951	22957029	-	7216	-41042	rs11628189	14	22998071	22998071	0	2.61701e-08	0.590162	0	1	2.61701e-08	0.590162	0	1
hsa-mir-4707	hsa-miR-4707-3p	14	22956951	22957029	-	7216	-43581	rs11621779	14	23000610	23000610	0	5.01362e-08	0.516632	0	1	5.01362e-08	0.516632	0	1
hsa-mir-4707	hsa-miR-4707-3p	14	22956951	22957029	-	7216	-49715	rs3751497	14	23006744	23006744	0	2.75635e-16	0.612946	0	1	2.75635e-16	0.612946	0	1
hsa-mir-4707	hsa-miR-4707-3p	14	22956951	22957029	-	7216	-49788	rs3751498	14	23006817	23006817	0	8.15645e-14	0.584082	0	1	8.15645e-14	0.584082	0	1
hsa-mir-4707	hsa-miR-4707-3p	14	22956951	22957029	-	7216	-50223	rs7156785	14	23007252	23007252	0	2.54551e-07	0.474181	0	1	2.54551e-07	0.474181	0	1
hsa-mir-4707	hsa-miR-4707-3p	14	22956951	22957029	-	7216	-50348	rs12431472	14	23007377	23007377	0	1.88995e-07	0.554339	0	1	1.88995e-07	0.554339	0	1
hsa-mir-4707	hsa-miR-4707-3p	14	22956951	22957029	-	7216	-50506	rs12433669	14	23007535	23007535	0	5.47809e-08	0.589185	0	1	5.47809e-08	0.589185	0	1
hsa-mir-4707	hsa-miR-4707-3p	14	22956951	22957029	-	7216	106610	rs7156015	14	22850341	22850341	0	2.10056e-06	-0.371993	0	1	2.10056e-06	-0.371993	0	1
hsa-mir-4707	hsa-miR-4707-3p	14	22956951	22957029	-	7216	106554	rs7154862	14	22850397	22850397	0	5.75101e-06	-0.353595	0	1	5.75101e-06	-0.353595	0	1
hsa-mir-4707	hsa-miR-4707-3p	14	22956951	22957029	-	7216	71093	rs4982700	14	22885858	22885858	0	9.62063e-09	0.495872	0	1	9.62063e-09	0.495872	0	1
hsa-mir-4707	hsa-miR-4707-3p	14	22956951	22957029	-	7216	67238	rs10140051	14	22889713	22889713	0	2.7526e-07	0.417318	0	1	2.7526e-07	0.417318	0	1
hsa-mir-4707	hsa-miR-4707-3p	14	22956951	22957029	-	7216	66551	rs4982701	14	22890400	22890400	0	1.23292e-07	0.433523	0	1	1.23292e-07	0.433523	0	1
hsa-mir-4707	hsa-miR-4707-3p	14	22956951	22957029	-	7216	62623	rs4982704	14	22894328	22894328	0	4.29796e-08	0.449393	0	1	4.29796e-08	0.449393	0	1
hsa-mir-4707	hsa-miR-4707-3p	14	22956951	22957029	-	7216	61640	rs35376336	14	22895311	22895311	0	1.62378e-07	0.408419	0	1	1.62378e-07	0.408419	0	1
hsa-mir-4707	hsa-miR-4707-3p	14	22956951	22957029	-	7216	52174	rs1043209	14	22904777	22904777	0	7.18103e-18	0.636579	0	1	7.18103e-18	0.636579	0	1
hsa-mir-4707	hsa-miR-4707-3p	14	22956951	22957029	-	7216	51015	rs8014936	14	22905936	22905936	0	1.29991e-17	0.634984	0	1	1.29991e-17	0.634984	0	1
hsa-mir-4707	hsa-miR-4707-3p	14	22956951	22957029	-	7216	50909	rs8015121	14	22906042	22906042	0	3.02621e-07	0.497122	0	1	3.02621e-07	0.497122	0	1
hsa-mir-4707	hsa-miR-4707-3p	14	22956951	22957029	-	7216	50351	rs8016061	14	22906600	22906600	0	1.1917e-16	0.601156	0	1	1.1917e-16	0.601156	0	1
hsa-mir-4707	hsa-miR-4707-3p	14	22956951	22957029	-	7216	49482	rs8005677	14	22907469	22907469	0	2.04998e-17	0.629993	0	1	2.04998e-17	0.629993	0	1
hsa-mir-4707	hsa-miR-4707-3p	14	22956951	22957029	-	7216	45310	rs8006396	14	22911641	22911641	0	1.02744e-17	0.623472	0	1	1.02744e-17	0.623472	0	1
hsa-mir-4707	hsa-miR-4707-3p	14	22956951	22957029	-	7216	44747	rs4981446	14	22912204	22912204	0	1.02788e-15	0.591559	0	1	1.02788e-15	0.591559	0	1
hsa-mir-4707	hsa-miR-4707-3p	14	22956951	22957029	-	7216	44463	rs4982706	14	22912488	22912488	0	4.54104e-17	0.63005	0	1	4.54104e-17	0.63005	0	1
hsa-mir-4707	hsa-miR-4707-3p	14	22956951	22957029	-	7216	44180	rs9989230	14	22912771	22912771	0	4.25256e-16	0.586785	0	1	4.25256e-16	0.586785	0	1
hsa-mir-4707	hsa-miR-4707-3p	14	22956951	22957029	-	7216	39880	rs11157927	14	22917071	22917071	0	4.43063e-18	0.64182	0	1	4.43063e-18	0.64182	0	1
hsa-mir-4707	hsa-miR-4707-3p	14	22956951	22957029	-	7216	39285	rs3794453	14	22917666	22917666	0	7.52466e-18	0.637494	0	1	7.52466e-18	0.637494	0	1
hsa-mir-4707	hsa-miR-4707-3p	14	22956951	22957029	-	7216	38575	rs34344888	14	22918376	22918376	0	8.57089e-17	0.606174	0	1	8.57089e-17	0.606174	0	1
hsa-mir-4707	hsa-miR-4707-3p	14	22956951	22957029	-	7216	38532	rs34917191	14	22918419	22918419	0	1.82837e-17	0.608893	0	1	1.82837e-17	0.608893	0	1
hsa-mir-4707	hsa-miR-4707-3p	14	22956951	22957029	-	7216	37834	rs1951119	14	22919117	22919117	0	2.94445e-16	0.591014	0	1	2.94445e-16	0.591014	0	1
hsa-mir-4707	hsa-miR-4707-3p	14	22956951	22957029	-	7216	37778	rs2295683	14	22919173	22919173	0	1.30833e-17	0.609027	0	1	1.30833e-17	0.609027	0	1
hsa-mir-4707	hsa-miR-4707-3p	14	22956951	22957029	-	7216	37289	rs4981449	14	22919662	22919662	0	1.43201e-16	0.613821	0	1	1.43201e-16	0.613821	0	1
hsa-mir-4707	hsa-miR-4707-3p	14	22956951	22957029	-	7216	34247	rs8007089	14	22922704	22922704	0	3.15036e-07	0.48655	0	1	3.15036e-07	0.48655	0	1
hsa-mir-4707	hsa-miR-4707-3p	14	22956951	22957029	-	7216	32153	rs1956880	14	22924798	22924798	0	1.737e-17	0.635661	0	1	1.737e-17	0.635661	0	1
hsa-mir-4707	hsa-miR-4707-3p	14	22956951	22957029	-	7216	32091	rs1956881	14	22924860	22924860	0	5.96438e-17	0.621764	0	1	5.96438e-17	0.621764	0	1
hsa-mir-4707	hsa-miR-4707-3p	14	22956951	22957029	-	7216	31461	rs4982709	14	22925490	22925490	0	1.03856e-17	0.635512	0	1	1.03856e-17	0.635512	0	1
hsa-mir-4707	hsa-miR-4707-3p	14	22956951	22957029	-	7216	29649	rs8006409	14	22927302	22927302	0	5.6656e-17	0.625012	0	1	5.6656e-17	0.625012	0	1
hsa-mir-4707	hsa-miR-4707-3p	14	22956951	22957029	-	7216	29560	rs10130756	14	22927391	22927391	0	9.25405e-17	0.6161	0	1	9.25405e-17	0.6161	0	1
hsa-mir-4707	hsa-miR-4707-3p	14	22956951	22957029	-	7216	28007	rs2295685	14	22928944	22928944	0	3.57555e-15	0.566493	0	1	3.57555e-15	0.566493	0	1
hsa-mir-4707	hsa-miR-4707-3p	14	22956951	22957029	-	7216	27258	rs4982710	14	22929693	22929693	0	1.35633e-16	0.606328	0	1	1.35633e-16	0.606328	0	1
hsa-mir-4707	hsa-miR-4707-3p	14	22956951	22957029	-	7216	26370	rs7145494	14	22930581	22930581	0	1.78961e-16	0.593441	0	1	1.78961e-16	0.593441	0	1
hsa-mir-4707	hsa-miR-4707-3p	14	22956951	22957029	-	7216	26101	rs7155857	14	22930850	22930850	0	3.30105e-16	0.589715	0	1	3.30105e-16	0.589715	0	1
hsa-mir-4707	hsa-miR-4707-3p	14	22956951	22957029	-	7216	25018	rs8003934	14	22931933	22931933	0	5.38271e-17	0.618686	0	1	5.38271e-17	0.618686	0	1
hsa-mir-4707	hsa-miR-4707-3p	14	22956951	22957029	-	7216	24718	rs2008345	14	22932233	22932233	0	6.54333e-07	0.480851	0	1	6.54333e-07	0.480851	0	1
hsa-mir-4707	hsa-miR-4707-3p	14	22956951	22957029	-	7216	22989	rs11157930	14	22933962	22933962	0	8.66487e-18	0.631256	0	1	8.66487e-18	0.631256	0	1
hsa-mir-4707	hsa-miR-4707-3p	14	22956951	22957029	-	7216	22967	rs11157931	14	22933984	22933984	0	1.17769e-17	0.630623	0	1	1.17769e-17	0.630623	0	1
hsa-mir-4707	hsa-miR-4707-3p	14	22956951	22957029	-	7216	22432	rs4982712	14	22934519	22934519	0	1.47441e-17	0.629631	0	1	1.47441e-17	0.629631	0	1
hsa-mir-4707	hsa-miR-4707-3p	14	22956951	22957029	-	7216	20940	rs8006875	14	22936011	22936011	0	2.35184e-16	0.590085	0	1	2.35184e-16	0.590085	0	1
hsa-mir-4707	hsa-miR-4707-3p	14	22956951	22957029	-	7216	15106	rs7147394	14	22941845	22941845	0	4.25387e-07	0.471233	0	1	4.25387e-07	0.471233	0	1
hsa-mir-4707	hsa-miR-4707-3p	14	22956951	22957029	-	7216	3974	rs4981454	14	22952977	22952977	0	6.05377e-07	0.474394	0	1	6.05377e-07	0.474394	0	1
hsa-mir-4707	hsa-miR-4707-3p	14	22956951	22957029	-	7216	1974	rs2016392	14	22954977	22954977	0	2.95841e-07	0.497184	0	1	2.95841e-07	0.497184	0	1
hsa-mir-4707	hsa-miR-4707-3p	14	22956951	22957029	-	7216	-32219	rs11629120	14	22989248	22989248	0	6.22903e-21	-0.691926	0	1	6.22903e-21	-0.691926	0	1
hsa-mir-487a	hsa-miR-487a-3p	14	101052424	101052540	+	6354	-4966	rs72700576	14	101047458	101047458	0	1.80112e-08	1.20424	1	1	1.80112e-08	1.20424	1	1
hsa-mir-496	hsa-miR-496	14	101060559	101060674	+	6348	-13101	rs72700576	14	101047458	101047458	0	9.47896e-07	1.05566	1	1	9.47896e-07	1.05566	1	1
hsa-mir-496	hsa-miR-496	14	101060559	101060674	+	6348	28372	rs147949719	14	101089046	101089046	0	1.46567e-06	1.80198	0	1	1.46567e-06	1.80198	0	1
hsa-mir-496	hsa-miR-496	14	101060559	101060674	+	6348	28815	rs140989861	14	101089489	101089489	0	4.39227e-06	1.52378	0	1	4.39227e-06	1.52378	0	1
hsa-mir-1250	hsa-miR-1250-5p	17	81133197	81133308	-	7167	6990	rs12051677	17	81126207	81126207	0	1.67261e-07	0.420178	0	1	1.67261e-07	0.420178	0	1
hsa-mir-1250	hsa-miR-1250-5p	17	81133197	81133308	-	7167	6987	rs12051727	17	81126210	81126210	0	1.78118e-07	0.418832	0	1	1.78118e-07	0.418832	0	1
hsa-mir-1250	hsa-miR-1250-5p	17	81133197	81133308	-	7167	7583	rs4969395	17	81125614	81125614	0	3.44788e-07	-0.519761	0	1	3.44788e-07	-0.519761	0	1
hsa-mir-1250	hsa-miR-1250-5p	17	81133197	81133308	-	7167	1147	rs4969253	17	81132050	81132050	0	1.35789e-07	-0.554108	1	1	1.35789e-07	-0.554108	1	1
hsa-mir-1250	hsa-miR-1250-5p	17	81133197	81133308	-	7167	992	rs4969254	17	81132205	81132205	0	2.52355e-07	-0.551349	0	1	2.52355e-07	-0.551349	0	1
hsa-mir-1250	hsa-miR-1250-5p	17	81133197	81133308	-	7167	-1033	rs4969397	17	81134341	81134341	0	6.4486e-07	-0.496189	0	1	6.4486e-07	-0.496189	0	1
hsa-mir-1255a	hsa-mir-1255a-p3	4	101330296	101330414	-	6148	82595	rs2583402	4	101247701	101247701	0	1.39751e-06	-0.587375	0	1	1.39751e-06	-0.587375	0	1
hsa-mir-1255a	hsa-mir-1255a-p3	4	101330296	101330414	-	6148	82396	rs2850954	4	101247900	101247900	0	1.18089e-06	-0.578826	0	1	1.18089e-06	-0.578826	0	1
hsa-mir-1255a	hsa-mir-1255a-p3	4	101330296	101330414	-	6148	80661	rs2850332	4	101249635	101249635	0	4.70366e-07	-0.620326	0	1	4.70366e-07	-0.620326	0	1
hsa-mir-1255a	hsa-mir-1255a-p3	4	101330296	101330414	-	6148	74972	rs2028475	4	101255324	101255324	0	1.34491e-06	-0.59249	0	1	1.34491e-06	-0.59249	0	1
hsa-mir-1255a	hsa-mir-1255a-p3	4	101330296	101330414	-	6148	74296	rs2850963	4	101256000	101256000	0	1.76332e-06	-0.574907	0	1	1.76332e-06	-0.574907	0	1
hsa-mir-1255a	hsa-mir-1255a-p3	4	101330296	101330414	-	6148	71542	rs2850967	4	101258754	101258754	0	1.87252e-06	-0.579153	0	1	1.87252e-06	-0.579153	0	1
hsa-mir-1255a	hsa-mir-1255a-p3	4	101330296	101330414	-	6148	69709	rs962384	4	101260587	101260587	0	5.63858e-07	-0.616229	0	1	5.63858e-07	-0.616229	0	1
hsa-mir-1255a	hsa-mir-1255a-p3	4	101330296	101330414	-	6148	69254	rs2583410	4	101261042	101261042	0	1.1772e-06	-0.593252	0	1	1.1772e-06	-0.593252	0	1
hsa-mir-1255a	hsa-mir-1255a-p3	4	101330296	101330414	-	6148	67859	rs2850969	4	101262437	101262437	0	3.24292e-06	-0.573051	0	1	3.24292e-06	-0.573051	0	1
hsa-mir-1255a	hsa-mir-1255a-p3	4	101330296	101330414	-	6148	60535	rs2850339	4	101269761	101269761	0	1.1772e-06	-0.593252	0	1	1.1772e-06	-0.593252	0	1
hsa-mir-1255a	hsa-mir-1255a-p3	4	101330296	101330414	-	6148	59267	rs1561719	4	101271029	101271029	0	3.57324e-06	-0.560388	0	1	3.57324e-06	-0.560388	0	1
hsa-mir-1255a	hsa-mir-1255a-p3	4	101330296	101330414	-	6148	56005	rs2850974	4	101274291	101274291	0	1.41425e-06	-0.583757	0	1	1.41425e-06	-0.583757	0	1
hsa-mir-1255a	hsa-mir-1255a-p3	4	101330296	101330414	-	6148	52639	rs2850344	4	101277657	101277657	0	7.51853e-07	-0.605525	0	1	7.51853e-07	-0.605525	0	1
hsa-mir-1255a	hsa-mir-1255a-p3	4	101330296	101330414	-	6148	49557	rs2099813	4	101280739	101280739	0	1.33659e-06	-0.591091	0	1	1.33659e-06	-0.591091	0	1
hsa-mir-1255a	hsa-mir-1255a-p3	4	101330296	101330414	-	6148	42093	rs1441433	4	101288203	101288203	0	4.71887e-06	-0.563821	0	1	4.71887e-06	-0.563821	0	1
hsa-mir-1255a	hsa-mir-1255a-p3	4	101330296	101330414	-	6148	39531	rs2850356	4	101290765	101290765	0	5.92538e-07	-0.608922	0	1	5.92538e-07	-0.608922	0	1
hsa-mir-1255a	hsa-mir-1255a-p3	4	101330296	101330414	-	6148	38376	rs2850358	4	101291920	101291920	0	9.55907e-07	-0.606258	0	1	9.55907e-07	-0.606258	0	1
hsa-mir-1255a	hsa-mir-1255a-p3	4	101330296	101330414	-	6148	35241	rs2850360	4	101295055	101295055	0	6.71907e-07	-0.642442	0	1	6.71907e-07	-0.642442	0	1
hsa-mir-1255a	hsa-mir-1255a-p3	4	101330296	101330414	-	6148	21731	rs2583397	4	101308565	101308565	0	4.60134e-10	-0.572556	0	1	4.60134e-10	-0.572556	0	1
hsa-mir-1255a	hsa-mir-1255a-p3	4	101330296	101330414	-	6148	20429	rs2850366	4	101309867	101309867	0	6.24489e-10	-0.573505	0	1	6.24489e-10	-0.573505	0	1
hsa-mir-1255a	hsa-mir-1255a-p3	4	101330296	101330414	-	6148	18824	rs2850368	4	101311472	101311472	0	3.77966e-10	-0.580385	0	1	3.77966e-10	-0.580385	0	1
hsa-mir-1255a	hsa-mir-1255a-p3	4	101330296	101330414	-	6148	15314	rs2044042	4	101314982	101314982	0	2.17967e-10	-0.577029	1	1	2.17967e-10	-0.577029	1	1
hsa-mir-1255a	hsa-mir-1255a-p3	4	101330296	101330414	-	6148	14712	rs2850370	4	101315584	101315584	0	3.60878e-10	-0.57088	0	1	3.60878e-10	-0.57088	0	1
hsa-mir-1255a	hsa-mir-1255a-p3	4	101330296	101330414	-	6148	0	rs28664200	4	101330344	101330344	0	6.74836e-10	-0.573077	0	1	6.74836e-10	-0.573077	0	1
hsa-mir-1255a	hsa-mir-1255a-p3	4	101330296	101330414	-	6148	-19890	rs2583389	4	101350304	101350304	0	4.30295e-09	-0.546443	0	1	4.30295e-09	-0.546443	0	1
hsa-mir-1255a	hsa-mir-1255a-p3	4	101330296	101330414	-	6148	-26484	rs2850330	4	101356898	101356898	0	2.2232e-09	-0.555746	0	1	2.2232e-09	-0.555746	0	1
hsa-mir-1255a	hsa-mir-1255a-p3	4	101330296	101330414	-	6148	-26797	rs2850331	4	101357211	101357211	0	1.38077e-09	-0.562434	0	1	1.38077e-09	-0.562434	0	1
hsa-mir-1255a	hsa-mir-1255a-p3	4	101330296	101330414	-	6148	-28322	rs2850333	4	101358736	101358736	0	1.27339e-08	-0.531423	0	1	1.27339e-08	-0.531423	0	1
hsa-mir-1255a	hsa-mir-1255a-p3	4	101330296	101330414	-	6148	-114811	rs9715047	4	101445225	101445225	0	2.30019e-07	-0.47666	0	1	2.30019e-07	-0.47666	0	1
hsa-mir-1255a	hsa-mir-1255a-p3	4	101330296	101330414	-	6148	-114958	rs4586943	4	101445372	101445372	0	3.11636e-08	-0.507679	0	1	3.11636e-08	-0.507679	0	1
hsa-mir-1255a	hsa-mir-1255a-p3	4	101330296	101330414	-	6148	-118612	rs2013410	4	101449026	101449026	0	2.64569e-09	-0.555173	0	1	2.64569e-09	-0.555173	0	1
hsa-mir-1255a	hsa-mir-1255a-p3	4	101330296	101330414	-	6148	-125830	rs4591608	4	101456244	101456244	0	4.78867e-06	-0.402836	0	1	4.78867e-06	-0.402836	0	1
hsa-mir-1255a	hsa-mir-1255a-p3	4	101330296	101330414	-	6148	-129546	rs2433296	4	101459960	101459960	0	1.35652e-06	-0.425112	0	1	1.35652e-06	-0.425112	0	1
hsa-mir-1255a	hsa-mir-1255a-p3	4	101330296	101330414	-	6148	-131890	rs7659504	4	101462304	101462304	0	5.29574e-06	-0.40383	0	1	5.29574e-06	-0.40383	0	1
hsa-mir-1255a	hsa-mir-1255a-p3	4	101330296	101330414	-	6148	-132532	rs28589339	4	101462946	101462946	0	1.03454e-05	-0.385934	0	1	1.03454e-05	-0.385934	0	1
hsa-mir-1255a	hsa-mir-1255a-p3	4	101330296	101330414	-	6148	-138204	rs2433314	4	101468618	101468618	0	4.43062e-06	-0.404213	0	1	4.43062e-06	-0.404213	0	1
hsa-mir-1255a	hsa-mir-1255a-p3	4	101330296	101330414	-	6148	-150802	rs10433985	4	101481216	101481216	0	1.09725e-06	-0.42814	0	1	1.09725e-06	-0.42814	0	1
hsa-mir-1255a	hsa-mir-1255a-p3	4	101330296	101330414	-	6148	-153065	rs28465302	4	101483479	101483479	0	6.21812e-07	-0.441045	0	1	6.21812e-07	-0.441045	0	1
hsa-mir-1255a	hsa-mir-1255a-p3	4	101330296	101330414	-	6148	-155878	rs4540050	4	101486292	101486292	0	3.17746e-06	-0.409909	0	1	3.17746e-06	-0.409909	0	1
hsa-mir-1255a	hsa-mir-1255a-p3	4	101330296	101330414	-	6148	-161700	rs9884436	4	101492114	101492114	0	2.23529e-06	-0.413219	0	1	2.23529e-06	-0.413219	0	1
hsa-mir-1255a	hsa-mir-1255a-p3	4	101330296	101330414	-	6148	-165249	rs4699221	4	101495663	101495663	0	8.18705e-06	-0.396023	0	1	8.18705e-06	-0.396023	0	1
hsa-mir-1255a	hsa-mir-1255a-p3	4	101330296	101330414	-	6148	-167819	rs200807551	4	101498233	101498233	0	5.54247e-06	-0.399748	0	1	5.54247e-06	-0.399748	0	1
hsa-mir-1255a	hsa-mir-1255a-p3	4	101330296	101330414	-	6148	-174060	rs9991603	4	101504474	101504474	0	1.36252e-05	-0.380451	0	1	1.36252e-05	-0.380451	0	1
hsa-mir-1255a	hsa-mir-1255a-p3	4	101330296	101330414	-	6148	-176625	rs3974662	4	101507039	101507039	0	9.64608e-06	-0.383354	0	1	9.64608e-06	-0.383354	0	1
hsa-mir-1255a	hsa-mir-1255a-p3	4	101330296	101330414	-	6148	-178940	rs6826074	4	101509354	101509354	0	3.00212e-06	-0.407374	0	1	3.00212e-06	-0.407374	0	1
hsa-mir-1255a	hsa-mir-1255a-p3	4	101330296	101330414	-	6148	-180300	rs17031373	4	101510714	101510714	0	3.4688e-06	-0.405256	0	1	3.4688e-06	-0.405256	0	1
hsa-mir-1255a	hsa-mir-1255a-p3	4	101330296	101330414	-	6148	-180971	rs1863569	4	101511385	101511385	0	1.77419e-05	-0.363801	0	1	1.77419e-05	-0.363801	0	1
hsa-mir-1255a	hsa-mir-1255a-p3	4	101330296	101330414	-	6148	-180976	rs1863568	4	101511390	101511390	0	4.04326e-06	-0.393927	0	1	4.04326e-06	-0.393927	0	1
hsa-mir-1255a	hsa-mir-1255a-p3	4	101330296	101330414	-	6148	-181131	rs890448	4	101511545	101511545	0	3.88987e-06	-0.395382	0	1	3.88987e-06	-0.395382	0	1
hsa-mir-1255a	hsa-mir-1255a-p3	4	101330296	101330414	-	6148	-181429	rs1426537	4	101511843	101511843	0	6.87641e-06	-0.385017	0	1	6.87641e-06	-0.385017	0	1
hsa-mir-1255a	hsa-mir-1255a-p3	4	101330296	101330414	-	6148	-181783	rs6532943	4	101512197	101512197	0	1.30378e-06	-0.419427	0	1	1.30378e-06	-0.419427	0	1
hsa-mir-1255a	hsa-mir-1255a-p3	4	101330296	101330414	-	6148	-182488	rs995313	4	101512902	101512902	0	6.77423e-06	-0.385988	0	1	6.77423e-06	-0.385988	0	1
hsa-mir-1255a	hsa-mir-1255a-p3	4	101330296	101330414	-	6148	-182866	rs7695728	4	101513280	101513280	0	5.40112e-06	-0.389512	0	1	5.40112e-06	-0.389512	0	1
hsa-mir-1255a	hsa-mir-1255a-p3	4	101330296	101330414	-	6148	-182953	rs7673910	4	101513367	101513367	0	1.16507e-05	-0.375911	0	1	1.16507e-05	-0.375911	0	1
hsa-mir-1255a	hsa-mir-1255a-p3	4	101330296	101330414	-	6148	-185146	rs11097749	4	101515560	101515560	0	6.77423e-06	-0.385988	0	1	6.77423e-06	-0.385988	0	1
hsa-mir-1255a	hsa-mir-1255a-p3	4	101330296	101330414	-	6148	-185382	rs6831916	4	101515796	101515796	0	1.6265e-05	-0.369843	0	1	1.6265e-05	-0.369843	0	1
hsa-mir-1255a	hsa-mir-1255a-p3	4	101330296	101330414	-	6148	-186002	rs1346215	4	101516416	101516416	0	6.77423e-06	-0.385988	0	1	6.77423e-06	-0.385988	0	1
hsa-mir-1255a	hsa-mir-1255a-p3	4	101330296	101330414	-	6148	-186739	rs11097750	4	101517153	101517153	0	1.02222e-05	-0.378159	0	1	1.02222e-05	-0.378159	0	1
hsa-mir-1255a	hsa-mir-1255a-p3	4	101330296	101330414	-	6148	-187899	rs1426542	4	101518313	101518313	0	1.51158e-06	-0.409947	0	1	1.51158e-06	-0.409947	0	1
hsa-mir-1255a	hsa-mir-1255a-p3	4	101330296	101330414	-	6148	-189697	rs4698960	4	101520111	101520111	0	1.58318e-05	-0.369915	0	1	1.58318e-05	-0.369915	0	1
hsa-mir-1255a	hsa-mir-1255a-p3	4	101330296	101330414	-	6148	-191798	rs7673593	4	101522212	101522212	0	1.33302e-05	-0.365217	0	1	1.33302e-05	-0.365217	0	1
hsa-mir-1255a	hsa-mir-1255a-p3	4	101330296	101330414	-	6148	-194205	rs1426540	4	101524619	101524619	0	1.27006e-05	-0.359571	0	1	1.27006e-05	-0.359571	0	1
hsa-mir-1255a	hsa-mir-1255a-p3	4	101330296	101330414	-	6148	-29524	rs1476159	4	101359938	101359938	0	2.40665e-09	-0.535424	0	1	2.40665e-09	-0.535424	0	1
hsa-mir-1255a	hsa-mir-1255a-p3	4	101330296	101330414	-	6148	-29817	rs2850334	4	101360231	101360231	0	2.14304e-08	-0.513451	0	1	2.14304e-08	-0.513451	0	1
hsa-mir-1255a	hsa-mir-1255a-p3	4	101330296	101330414	-	6148	-29880	rs2583386	4	101360294	101360294	0	2.54158e-08	-0.511012	0	1	2.54158e-08	-0.511012	0	1
hsa-mir-1255a	hsa-mir-1255a-p3	4	101330296	101330414	-	6148	-30241	rs2583385	4	101360655	101360655	0	1.02924e-08	-0.534243	0	1	1.02924e-08	-0.534243	0	1
hsa-mir-1255a	hsa-mir-1255a-p3	4	101330296	101330414	-	6148	-32018	rs10433981	4	101362432	101362432	0	1.5533e-08	-0.523081	0	1	1.5533e-08	-0.523081	0	1
hsa-mir-1255a	hsa-mir-1255a-p3	4	101330296	101330414	-	6148	-32327	rs10433982	4	101362741	101362741	0	5.24335e-09	-0.515657	0	1	5.24335e-09	-0.515657	0	1
hsa-mir-1255a	hsa-mir-1255a-p3	4	101330296	101330414	-	6148	-32856	rs7668224	4	101363270	101363270	0	1.04288e-07	-0.485909	0	1	1.04288e-07	-0.485909	0	1
hsa-mir-1255a	hsa-mir-1255a-p3	4	101330296	101330414	-	6148	-33369	rs4699209	4	101363783	101363783	0	1.70673e-07	-0.457157	0	1	1.70673e-07	-0.457157	0	1
hsa-mir-1255a	hsa-mir-1255a-p3	4	101330296	101330414	-	6148	-33415	rs4699210	4	101363829	101363829	0	8.08404e-09	-0.527984	0	1	8.08404e-09	-0.527984	0	1
hsa-mir-1255a	hsa-mir-1255a-p3	4	101330296	101330414	-	6148	-33464	rs4699211	4	101363878	101363878	0	3.26978e-08	-0.51327	0	1	3.26978e-08	-0.51327	0	1
hsa-mir-1255a	hsa-mir-1255a-p3	4	101330296	101330414	-	6148	-34135	rs2866376	4	101364549	101364549	0	2.49041e-08	-0.497759	0	1	2.49041e-08	-0.497759	0	1
hsa-mir-1255a	hsa-mir-1255a-p3	4	101330296	101330414	-	6148	-34479	rs6846097	4	101364893	101364893	0	4.35524e-09	-0.546592	0	1	4.35524e-09	-0.546592	0	1
hsa-mir-1255a	hsa-mir-1255a-p3	4	101330296	101330414	-	6148	-34642	rs13109704	4	101365056	101365056	0	1.34442e-08	-0.52577	0	1	1.34442e-08	-0.52577	0	1
hsa-mir-1255a	hsa-mir-1255a-p3	4	101330296	101330414	-	6148	-35138	rs6852377	4	101365552	101365552	0	7.85739e-09	-0.53318	0	1	7.85739e-09	-0.53318	0	1
hsa-mir-1255a	hsa-mir-1255a-p3	4	101330296	101330414	-	6148	-37206	rs4699212	4	101367620	101367620	0	1.61392e-08	-0.522506	0	1	1.61392e-08	-0.522506	0	1
hsa-mir-1255a	hsa-mir-1255a-p3	4	101330296	101330414	-	6148	-37348	rs4698957	4	101367762	101367762	0	3.80608e-08	-0.509437	0	1	3.80608e-08	-0.509437	0	1
hsa-mir-1255a	hsa-mir-1255a-p3	4	101330296	101330414	-	6148	-41693	rs1822169	4	101372107	101372107	0	2.11968e-08	-0.508886	0	1	2.11968e-08	-0.508886	0	1
hsa-mir-1255a	hsa-mir-1255a-p3	4	101330296	101330414	-	6148	-41973	rs1822168	4	101372387	101372387	0	5.47862e-09	-0.523839	0	1	5.47862e-09	-0.523839	0	1
hsa-mir-1255a	hsa-mir-1255a-p3	4	101330296	101330414	-	6148	-46225	rs11097747	4	101376639	101376639	0	5.82654e-08	-0.498055	0	1	5.82654e-08	-0.498055	0	1
hsa-mir-1255a	hsa-mir-1255a-p3	4	101330296	101330414	-	6148	-46893	rs6532929	4	101377307	101377307	0	6.79909e-08	-0.495475	0	1	6.79909e-08	-0.495475	0	1
hsa-mir-1255a	hsa-mir-1255a-p3	4	101330296	101330414	-	6148	-47691	rs7670594	4	101378105	101378105	0	1.665e-08	-0.50789	0	1	1.665e-08	-0.50789	0	1
hsa-mir-1255a	hsa-mir-1255a-p3	4	101330296	101330414	-	6148	-48804	rs1596061	4	101379218	101379218	0	7.70274e-07	-0.448385	0	1	7.70274e-07	-0.448385	0	1
hsa-mir-1255a	hsa-mir-1255a-p3	4	101330296	101330414	-	6148	-49784	rs12499349	4	101380198	101380198	0	4.67028e-08	-0.496897	0	1	4.67028e-08	-0.496897	0	1
hsa-mir-1255a	hsa-mir-1255a-p3	4	101330296	101330414	-	6148	-50188	rs13135270	4	101380602	101380602	0	2.0836e-07	-0.457966	0	1	2.0836e-07	-0.457966	0	1
hsa-mir-1255a	hsa-mir-1255a-p3	4	101330296	101330414	-	6148	-50248	rs13135111	4	101380662	101380662	0	3.5271e-09	-0.529918	0	1	3.5271e-09	-0.529918	0	1
hsa-mir-1255a	hsa-mir-1255a-p3	4	101330296	101330414	-	6148	-53344	rs6532930	4	101383758	101383758	0	3.3402e-08	-0.489198	0	1	3.3402e-08	-0.489198	0	1
hsa-mir-1255a	hsa-mir-1255a-p3	4	101330296	101330414	-	6148	-53429	rs6532931	4	101383843	101383843	0	1.20599e-07	-0.465966	0	1	1.20599e-07	-0.465966	0	1
hsa-mir-1255a	hsa-mir-1255a-p3	4	101330296	101330414	-	6148	-53465	rs6532932	4	101383879	101383879	0	7.01625e-06	-0.405431	0	1	7.01625e-06	-0.405431	0	1
hsa-mir-1255a	hsa-mir-1255a-p3	4	101330296	101330414	-	6148	-53466	rs6532933	4	101383880	101383880	0	7.01625e-06	-0.405431	0	1	7.01625e-06	-0.405431	0	1
hsa-mir-1255a	hsa-mir-1255a-p3	4	101330296	101330414	-	6148	-53578	rs6842703	4	101383992	101383992	0	9.01267e-09	-0.508604	0	1	9.01267e-09	-0.508604	0	1
hsa-mir-1255a	hsa-mir-1255a-p3	4	101330296	101330414	-	6148	-54354	rs7670922	4	101384768	101384768	0	1.82852e-08	-0.515615	0	1	1.82852e-08	-0.515615	0	1
hsa-mir-1255a	hsa-mir-1255a-p3	4	101330296	101330414	-	6148	-56047	rs6532934	4	101386461	101386461	0	1.78989e-07	-0.472272	0	1	1.78989e-07	-0.472272	0	1
hsa-mir-1255a	hsa-mir-1255a-p3	4	101330296	101330414	-	6148	-57530	rs6825658	4	101387944	101387944	0	2.34786e-08	-0.516594	0	1	2.34786e-08	-0.516594	0	1
hsa-mir-1255a	hsa-mir-1255a-p3	4	101330296	101330414	-	6148	-57567	rs2119592	4	101387981	101387981	0	9.76032e-09	-0.524887	0	1	9.76032e-09	-0.524887	0	1
hsa-mir-1255a	hsa-mir-1255a-p3	4	101330296	101330414	-	6148	-57986	rs6532935	4	101388400	101388400	0	1.33402e-08	-0.520066	0	1	1.33402e-08	-0.520066	0	1
hsa-mir-1255a	hsa-mir-1255a-p3	4	101330296	101330414	-	6148	-60622	rs293217	4	101391036	101391036	0	4.7142e-08	-0.501004	0	1	4.7142e-08	-0.501004	0	1
hsa-mir-1255a	hsa-mir-1255a-p3	4	101330296	101330414	-	6148	-60702	rs293216	4	101391116	101391116	0	1.14377e-07	-0.482842	0	1	1.14377e-07	-0.482842	0	1
hsa-mir-1255a	hsa-mir-1255a-p3	4	101330296	101330414	-	6148	-63302	rs293213	4	101393716	101393716	0	3.47046e-08	-0.51073	0	1	3.47046e-08	-0.51073	0	1
hsa-mir-1255a	hsa-mir-1255a-p3	4	101330296	101330414	-	6148	-64810	rs293211	4	101395224	101395224	0	5.81738e-07	-0.449334	0	1	5.81738e-07	-0.449334	0	1
hsa-mir-1255a	hsa-mir-1255a-p3	4	101330296	101330414	-	6148	-72810	rs293199	4	101403224	101403224	0	1.78168e-08	-0.494724	0	1	1.78168e-08	-0.494724	0	1
hsa-mir-1255a	hsa-mir-1255a-p3	4	101330296	101330414	-	6148	-81219	rs833955	4	101411633	101411633	0	2.35933e-08	-0.507211	0	1	2.35933e-08	-0.507211	0	1
hsa-mir-1255a	hsa-mir-1255a-p3	4	101330296	101330414	-	6148	-82294	rs2044044	4	101412708	101412708	0	8.63841e-08	-0.483072	0	1	8.63841e-08	-0.483072	0	1
hsa-mir-1255a	hsa-mir-1255a-p3	4	101330296	101330414	-	6148	-84473	rs10007821	4	101414887	101414887	0	5.47497e-08	-0.463553	0	1	5.47497e-08	-0.463553	0	1
hsa-mir-1255a	hsa-mir-1255a-p3	4	101330296	101330414	-	6148	-87028	rs4276280	4	101417442	101417442	0	1.61205e-08	-0.496145	0	1	1.61205e-08	-0.496145	0	1
hsa-mir-1255a	hsa-mir-1255a-p3	4	101330296	101330414	-	6148	-87171	rs1549516	4	101417585	101417585	0	6.20812e-08	-0.476977	0	1	6.20812e-08	-0.476977	0	1
hsa-mir-1255a	hsa-mir-1255a-p3	4	101330296	101330414	-	6148	-87535	rs7690316	4	101417949	101417949	0	2.02831e-08	-0.505475	0	1	2.02831e-08	-0.505475	0	1
hsa-mir-1255a	hsa-mir-1255a-p3	4	101330296	101330414	-	6148	-89359	rs1549513	4	101419773	101419773	0	3.61966e-08	-0.50522	0	1	3.61966e-08	-0.50522	0	1
hsa-mir-1255a	hsa-mir-1255a-p3	4	101330296	101330414	-	6148	-92942	rs6840099	4	101423356	101423356	0	2.91651e-08	-0.509205	0	1	2.91651e-08	-0.509205	0	1
hsa-mir-1255a	hsa-mir-1255a-p3	4	101330296	101330414	-	6148	-98126	rs2912483	4	101428540	101428540	0	1.28524e-07	-0.464977	0	1	1.28524e-07	-0.464977	0	1
hsa-mir-1255a	hsa-mir-1255a-p3	4	101330296	101330414	-	6148	-98893	rs2960588	4	101429307	101429307	0	4.47483e-08	-0.502045	0	1	4.47483e-08	-0.502045	0	1
hsa-mir-1255a	hsa-mir-1255a-p3	4	101330296	101330414	-	6148	-101342	rs2433310	4	101431756	101431756	0	5.11489e-08	-0.495443	0	1	5.11489e-08	-0.495443	0	1
hsa-mir-1255a	hsa-mir-1255a-p3	4	101330296	101330414	-	6148	-104364	rs2433311	4	101434778	101434778	0	7.28945e-07	-0.444857	0	1	7.28945e-07	-0.444857	0	1
hsa-mir-1255a	hsa-mir-1255a-p3	4	101330296	101330414	-	6148	-109631	rs13143896	4	101440045	101440045	0	7.94428e-08	-0.476214	0	1	7.94428e-08	-0.476214	0	1
hsa-mir-1255a	hsa-miR-1255a	4	101330296	101330414	-	6148	82595	rs2583402	4	101247701	101247701	0	5.20641e-07	-0.609864	0	1	5.20641e-07	-0.609864	0	1
hsa-mir-1255a	hsa-miR-1255a	4	101330296	101330414	-	6148	82396	rs2850954	4	101247900	101247900	0	9.81012e-06	-0.528606	0	1	9.81012e-06	-0.528606	0	1
hsa-mir-1255a	hsa-miR-1255a	4	101330296	101330414	-	6148	80661	rs2850332	4	101249635	101249635	0	4.75352e-06	-0.565585	0	1	4.75352e-06	-0.565585	0	1
hsa-mir-1255a	hsa-miR-1255a	4	101330296	101330414	-	6148	74972	rs2028475	4	101255324	101255324	0	1.06413e-06	-0.597939	0	1	1.06413e-06	-0.597939	0	1
hsa-mir-1255a	hsa-miR-1255a	4	101330296	101330414	-	6148	74296	rs2850963	4	101256000	101256000	0	9.77855e-07	-0.588419	0	1	9.77855e-07	-0.588419	0	1
hsa-mir-1255a	hsa-miR-1255a	4	101330296	101330414	-	6148	71542	rs2850967	4	101258754	101258754	0	1.88159e-06	-0.579039	0	1	1.88159e-06	-0.579039	0	1
hsa-mir-1255a	hsa-miR-1255a	4	101330296	101330414	-	6148	70125	rs17184232	4	101260171	101260171	0	4.47404e-06	-0.684454	0	1	4.47404e-06	-0.684454	0	1
hsa-mir-1255a	hsa-miR-1255a	4	101330296	101330414	-	6148	69709	rs962384	4	101260587	101260587	0	2.06858e-06	-0.585921	0	1	2.06858e-06	-0.585921	0	1
hsa-mir-1255a	hsa-miR-1255a	4	101330296	101330414	-	6148	69254	rs2583410	4	101261042	101261042	0	6.10394e-07	-0.608254	0	1	6.10394e-07	-0.608254	0	1
hsa-mir-1255a	hsa-miR-1255a	4	101330296	101330414	-	6148	67859	rs2850969	4	101262437	101262437	0	2.4633e-06	-0.579716	0	1	2.4633e-06	-0.579716	0	1
hsa-mir-1255a	hsa-miR-1255a	4	101330296	101330414	-	6148	60535	rs2850339	4	101269761	101269761	0	6.10394e-07	-0.608254	0	1	6.10394e-07	-0.608254	0	1
hsa-mir-1255a	hsa-miR-1255a	4	101330296	101330414	-	6148	59267	rs1561719	4	101271029	101271029	0	7.25078e-07	-0.597424	0	1	7.25078e-07	-0.597424	0	1
hsa-mir-1255a	hsa-miR-1255a	4	101330296	101330414	-	6148	56005	rs2850974	4	101274291	101274291	0	2.27328e-07	-0.624472	0	1	2.27328e-07	-0.624472	0	1
hsa-mir-1255a	hsa-miR-1255a	4	101330296	101330414	-	6148	52639	rs2850344	4	101277657	101277657	0	1.48012e-06	-0.589858	0	1	1.48012e-06	-0.589858	0	1
hsa-mir-1255a	hsa-miR-1255a	4	101330296	101330414	-	6148	49557	rs2099813	4	101280739	101280739	0	6.45322e-06	-0.553044	0	1	6.45322e-06	-0.553044	0	1
hsa-mir-1255a	hsa-miR-1255a	4	101330296	101330414	-	6148	46055	rs2850351	4	101284241	101284241	0	1.00949e-05	-0.644436	0	1	1.00949e-05	-0.644436	0	1
hsa-mir-1255a	hsa-miR-1255a	4	101330296	101330414	-	6148	42093	rs1441433	4	101288203	101288203	0	2.94455e-07	-0.628604	0	1	2.94455e-07	-0.628604	0	1
hsa-mir-1255a	hsa-miR-1255a	4	101330296	101330414	-	6148	39531	rs2850356	4	101290765	101290765	0	5.96551e-07	-0.60877	0	1	5.96551e-07	-0.60877	0	1
hsa-mir-1255a	hsa-miR-1255a	4	101330296	101330414	-	6148	38376	rs2850358	4	101291920	101291920	0	6.75779e-08	-0.664729	0	1	6.75779e-08	-0.664729	0	1
hsa-mir-1255a	hsa-miR-1255a	4	101330296	101330414	-	6148	35241	rs2850360	4	101295055	101295055	0	1.10221e-07	-0.684244	0	1	1.10221e-07	-0.684244	0	1
hsa-mir-1255a	hsa-miR-1255a	4	101330296	101330414	-	6148	21731	rs2583397	4	101308565	101308565	0	1.24924e-20	-0.82087	0	1	1.24924e-20	-0.82087	0	1
hsa-mir-1255a	hsa-miR-1255a	4	101330296	101330414	-	6148	20429	rs2850366	4	101309867	101309867	0	1.8853e-21	-0.843167	1	1	1.8853e-21	-0.843167	1	1
hsa-mir-1255a	hsa-miR-1255a	4	101330296	101330414	-	6148	18824	rs2850368	4	101311472	101311472	0	2.13247e-21	-0.842316	0	1	2.13247e-21	-0.842316	0	1
hsa-mir-1255a	hsa-miR-1255a	4	101330296	101330414	-	6148	15314	rs2044042	4	101314982	101314982	0	3.50029e-20	-0.804994	0	1	3.50029e-20	-0.804994	0	1
hsa-mir-1255a	hsa-miR-1255a	4	101330296	101330414	-	6148	14712	rs2850370	4	101315584	101315584	0	6.79802e-21	-0.818642	0	1	6.79802e-21	-0.818642	0	1
hsa-mir-1255a	hsa-miR-1255a	4	101330296	101330414	-	6148	0	rs28664200	4	101330344	101330344	0	2.03325e-21	-0.843508	0	1	2.03325e-21	-0.843508	0	1
hsa-mir-1255a	hsa-miR-1255a	4	101330296	101330414	-	6148	-9682	rs10516469	4	101340096	101340096	0	1.34427e-06	-0.730662	0	1	1.34427e-06	-0.730662	0	1
hsa-mir-1255a	hsa-miR-1255a	4	101330296	101330414	-	6148	-19890	rs2583389	4	101350304	101350304	0	1.31474e-20	-0.827878	0	1	1.31474e-20	-0.827878	0	1
hsa-mir-1255a	hsa-miR-1255a	4	101330296	101330414	-	6148	-26484	rs2850330	4	101356898	101356898	0	1.25616e-17	-0.768969	0	1	1.25616e-17	-0.768969	0	1
hsa-mir-1255a	hsa-miR-1255a	4	101330296	101330414	-	6148	-26797	rs2850331	4	101357211	101357211	0	1.41738e-17	-0.767846	0	1	1.41738e-17	-0.767846	0	1
hsa-mir-1255a	hsa-miR-1255a	4	101330296	101330414	-	6148	-28322	rs2850333	4	101358736	101358736	0	2.2833e-17	-0.765148	0	1	2.2833e-17	-0.765148	0	1
hsa-mir-1255a	hsa-miR-1255a	4	101330296	101330414	-	6148	-81150	rs144605422	4	101411564	101411564	0	3.02483e-06	-0.706908	0	1	3.02483e-06	-0.706908	0	1
hsa-mir-1255a	hsa-miR-1255a	4	101330296	101330414	-	6148	-96309	rs149722534	4	101426723	101426723	0	7.38624e-07	-0.754814	0	1	7.38624e-07	-0.754814	0	1
hsa-mir-1255a	hsa-miR-1255a	4	101330296	101330414	-	6148	-114811	rs9715047	4	101445225	101445225	0	3.35699e-18	-0.768087	0	1	3.35699e-18	-0.768087	0	1
hsa-mir-1255a	hsa-miR-1255a	4	101330296	101330414	-	6148	-114958	rs4586943	4	101445372	101445372	0	3.68201e-18	-0.766452	0	1	3.68201e-18	-0.766452	0	1
hsa-mir-1255a	hsa-miR-1255a	4	101330296	101330414	-	6148	-118612	rs2013410	4	101449026	101449026	0	9.17367e-18	-0.774468	0	1	9.17367e-18	-0.774468	0	1
hsa-mir-1255a	hsa-miR-1255a	4	101330296	101330414	-	6148	-119275	rs72920730	4	101449689	101449689	0	3.29565e-08	-0.681697	0	1	3.29565e-08	-0.681697	0	1
hsa-mir-1255a	hsa-miR-1255a	4	101330296	101330414	-	6148	-125830	rs4591608	4	101456244	101456244	0	1.6101e-14	-0.654097	0	1	1.6101e-14	-0.654097	0	1
hsa-mir-1255a	hsa-miR-1255a	4	101330296	101330414	-	6148	-129546	rs2433296	4	101459960	101459960	0	3.04824e-14	-0.648583	0	1	3.04824e-14	-0.648583	0	1
hsa-mir-1255a	hsa-miR-1255a	4	101330296	101330414	-	6148	-131890	rs7659504	4	101462304	101462304	0	1.0073e-13	-0.640181	0	1	1.0073e-13	-0.640181	0	1
hsa-mir-1255a	hsa-miR-1255a	4	101330296	101330414	-	6148	-132532	rs28589339	4	101462946	101462946	0	2.77212e-14	-0.643796	0	1	2.77212e-14	-0.643796	0	1
hsa-mir-1255a	hsa-miR-1255a	4	101330296	101330414	-	6148	-138204	rs2433314	4	101468618	101468618	0	7.50156e-14	-0.638761	0	1	7.50156e-14	-0.638761	0	1
hsa-mir-1255a	hsa-miR-1255a	4	101330296	101330414	-	6148	-150802	rs10433985	4	101481216	101481216	0	2.95763e-14	-0.648099	0	1	2.95763e-14	-0.648099	0	1
hsa-mir-1255a	hsa-miR-1255a	4	101330296	101330414	-	6148	-153065	rs28465302	4	101483479	101483479	0	2.07272e-13	-0.633483	0	1	2.07272e-13	-0.633483	0	1
hsa-mir-1255a	hsa-miR-1255a	4	101330296	101330414	-	6148	-155878	rs4540050	4	101486292	101486292	0	2.85945e-14	-0.64821	0	1	2.85945e-14	-0.64821	0	1
hsa-mir-1255a	hsa-miR-1255a	4	101330296	101330414	-	6148	-161700	rs9884436	4	101492114	101492114	0	3.05594e-11	-0.569298	0	1	3.05594e-11	-0.569298	0	1
hsa-mir-1255a	hsa-miR-1255a	4	101330296	101330414	-	6148	-165249	rs4699221	4	101495663	101495663	0	1.15075e-12	-0.614602	0	1	1.15075e-12	-0.614602	0	1
hsa-mir-1255a	hsa-miR-1255a	4	101330296	101330414	-	6148	-167819	rs200807551	4	101498233	101498233	0	1.37386e-12	-0.60755	0	1	1.37386e-12	-0.60755	0	1
hsa-mir-1255a	hsa-miR-1255a	4	101330296	101330414	-	6148	-174060	rs9991603	4	101504474	101504474	0	4.48423e-14	-0.638353	0	1	4.48423e-14	-0.638353	0	1
hsa-mir-1255a	hsa-miR-1255a	4	101330296	101330414	-	6148	-176625	rs3974662	4	101507039	101507039	0	1.05864e-12	-0.6004	0	1	1.05864e-12	-0.6004	0	1
hsa-mir-1255a	hsa-miR-1255a	4	101330296	101330414	-	6148	-177315	rs60473669	4	101507729	101507729	0	4.30052e-14	-0.629077	0	1	4.30052e-14	-0.629077	0	1
hsa-mir-1255a	hsa-miR-1255a	4	101330296	101330414	-	6148	-178940	rs6826074	4	101509354	101509354	0	8.97403e-15	-0.653909	0	1	8.97403e-15	-0.653909	0	1
hsa-mir-1255a	hsa-miR-1255a	4	101330296	101330414	-	6148	-180192	rs17031369	4	101510606	101510606	0	1.07745e-10	-0.633731	0	1	1.07745e-10	-0.633731	0	1
hsa-mir-1255a	hsa-miR-1255a	4	101330296	101330414	-	6148	-180300	rs17031373	4	101510714	101510714	0	3.90652e-14	-0.640172	0	1	3.90652e-14	-0.640172	0	1
hsa-mir-1255a	hsa-miR-1255a	4	101330296	101330414	-	6148	-180971	rs1863569	4	101511385	101511385	0	4.93821e-12	-0.57064	0	1	4.93821e-12	-0.57064	0	1
hsa-mir-1255a	hsa-miR-1255a	4	101330296	101330414	-	6148	-180976	rs1863568	4	101511390	101511390	0	3.39071e-12	-0.580829	0	1	3.39071e-12	-0.580829	0	1
hsa-mir-1255a	hsa-miR-1255a	4	101330296	101330414	-	6148	-181131	rs890448	4	101511545	101511545	0	4.84307e-12	-0.578136	0	1	4.84307e-12	-0.578136	0	1
hsa-mir-1255a	hsa-miR-1255a	4	101330296	101330414	-	6148	-181429	rs1426537	4	101511843	101511843	0	1.99704e-11	-0.56173	0	1	1.99704e-11	-0.56173	0	1
hsa-mir-1255a	hsa-miR-1255a	4	101330296	101330414	-	6148	-181783	rs6532943	4	101512197	101512197	0	8.27983e-13	-0.605319	0	1	8.27983e-13	-0.605319	0	1
hsa-mir-1255a	hsa-miR-1255a	4	101330296	101330414	-	6148	-182059	rs6847576	4	101512473	101512473	0	8.3958e-10	-0.532533	0	1	8.3958e-10	-0.532533	0	1
hsa-mir-1255a	hsa-miR-1255a	4	101330296	101330414	-	6148	-182488	rs995313	4	101512902	101512902	0	3.85716e-12	-0.580938	0	1	3.85716e-12	-0.580938	0	1
hsa-mir-1255a	hsa-miR-1255a	4	101330296	101330414	-	6148	-182866	rs7695728	4	101513280	101513280	0	1.86627e-12	-0.588069	0	1	1.86627e-12	-0.588069	0	1
hsa-mir-1255a	hsa-miR-1255a	4	101330296	101330414	-	6148	-182953	rs7673910	4	101513367	101513367	0	7.222e-12	-0.573455	0	1	7.222e-12	-0.573455	0	1
hsa-mir-1255a	hsa-miR-1255a	4	101330296	101330414	-	6148	-185146	rs11097749	4	101515560	101515560	0	3.85716e-12	-0.580938	0	1	3.85716e-12	-0.580938	0	1
hsa-mir-1255a	hsa-miR-1255a	4	101330296	101330414	-	6148	-185382	rs6831916	4	101515796	101515796	0	1.08144e-11	-0.568997	0	1	1.08144e-11	-0.568997	0	1
hsa-mir-1255a	hsa-miR-1255a	4	101330296	101330414	-	6148	-186002	rs1346215	4	101516416	101516416	0	3.85716e-12	-0.580938	0	1	3.85716e-12	-0.580938	0	1
hsa-mir-1255a	hsa-miR-1255a	4	101330296	101330414	-	6148	-186739	rs11097750	4	101517153	101517153	0	3.42401e-12	-0.581418	0	1	3.42401e-12	-0.581418	0	1
hsa-mir-1255a	hsa-miR-1255a	4	101330296	101330414	-	6148	-187899	rs1426542	4	101518313	101518313	0	1.91954e-12	-0.58629	0	1	1.91954e-12	-0.58629	0	1
hsa-mir-1255a	hsa-miR-1255a	4	101330296	101330414	-	6148	-189697	rs4698960	4	101520111	101520111	0	4.68482e-11	-0.55178	0	1	4.68482e-11	-0.55178	0	1
hsa-mir-1255a	hsa-miR-1255a	4	101330296	101330414	-	6148	-191798	rs7673593	4	101522212	101522212	0	1.33414e-09	-0.500587	0	1	1.33414e-09	-0.500587	0	1
hsa-mir-1255a	hsa-miR-1255a	4	101330296	101330414	-	6148	-194205	rs1426540	4	101524619	101524619	0	2.21961e-09	-0.485437	0	1	2.21961e-09	-0.485437	0	1
hsa-mir-1255a	hsa-miR-1255a	4	101330296	101330414	-	6148	-199359	rs4699223	4	101529773	101529773	0	8.0897e-08	-0.563191	0	1	8.0897e-08	-0.563191	0	1
hsa-mir-1255a	hsa-miR-1255a	4	101330296	101330414	-	6148	-204497	rs10014230	4	101534911	101534911	0	1.34987e-08	-0.593177	0	1	1.34987e-08	-0.593177	0	1
hsa-mir-1255a	hsa-miR-1255a	4	101330296	101330414	-	6148	-204692	rs9991946	4	101535106	101535106	0	1.08671e-08	-0.59116	0	1	1.08671e-08	-0.59116	0	1
hsa-mir-1255a	hsa-miR-1255a	4	101330296	101330414	-	6148	-207014	rs72922456	4	101537428	101537428	0	5.10581e-08	-0.562672	0	1	5.10581e-08	-0.562672	0	1
hsa-mir-1255a	hsa-miR-1255a	4	101330296	101330414	-	6148	-208412	rs11726497	4	101538826	101538826	0	1.3777e-09	-0.614966	0	1	1.3777e-09	-0.614966	0	1
hsa-mir-1255a	hsa-miR-1255a	4	101330296	101330414	-	6148	-239166	rs116210903	4	101569580	101569580	0	1.23116e-06	-0.685634	0	1	1.23116e-06	-0.685634	0	1
hsa-mir-1255a	hsa-miR-1255a	4	101330296	101330414	-	6148	-247648	rs76831217	4	101578062	101578062	0	1.24805e-08	-0.58772	0	1	1.24805e-08	-0.58772	0	1
hsa-mir-1255a	hsa-miR-1255a	4	101330296	101330414	-	6148	-252067	rs75540846	4	101582481	101582481	0	7.14335e-07	-0.686281	0	1	7.14335e-07	-0.686281	0	1
hsa-mir-1255a	hsa-miR-1255a	4	101330296	101330414	-	6148	-354229	rs11734573	4	101684643	101684643	0	8.9658e-06	-0.464811	0	1	8.9658e-06	-0.464811	0	1
hsa-mir-1255a	hsa-miR-1255a	4	101330296	101330414	-	6148	-29524	rs1476159	4	101359938	101359938	0	1.36929e-16	-0.720929	0	1	1.36929e-16	-0.720929	0	1
hsa-mir-1255a	hsa-miR-1255a	4	101330296	101330414	-	6148	-29817	rs2850334	4	101360231	101360231	0	1.81488e-18	-0.772758	0	1	1.81488e-18	-0.772758	0	1
hsa-mir-1255a	hsa-miR-1255a	4	101330296	101330414	-	6148	-29880	rs2583386	4	101360294	101360294	0	6.9237e-17	-0.740493	0	1	6.9237e-17	-0.740493	0	1
hsa-mir-1255a	hsa-miR-1255a	4	101330296	101330414	-	6148	-30241	rs2583385	4	101360655	101360655	0	5.69711e-18	-0.777224	0	1	5.69711e-18	-0.777224	0	1
hsa-mir-1255a	hsa-miR-1255a	4	101330296	101330414	-	6148	-32018	rs10433981	4	101362432	101362432	0	9.303e-18	-0.765522	0	1	9.303e-18	-0.765522	0	1
hsa-mir-1255a	hsa-miR-1255a	4	101330296	101330414	-	6148	-32327	rs10433982	4	101362741	101362741	0	6.78942e-17	-0.714922	0	1	6.78942e-17	-0.714922	0	1
hsa-mir-1255a	hsa-miR-1255a	4	101330296	101330414	-	6148	-32856	rs7668224	4	101363270	101363270	0	2.80049e-16	-0.722631	0	1	2.80049e-16	-0.722631	0	1
hsa-mir-1255a	hsa-miR-1255a	4	101330296	101330414	-	6148	-33369	rs4699209	4	101363783	101363783	0	1.86676e-16	-0.694674	0	1	1.86676e-16	-0.694674	0	1
hsa-mir-1255a	hsa-miR-1255a	4	101330296	101330414	-	6148	-33415	rs4699210	4	101363829	101363829	0	9.24507e-18	-0.758712	0	1	9.24507e-18	-0.758712	0	1
hsa-mir-1255a	hsa-miR-1255a	4	101330296	101330414	-	6148	-33464	rs4699211	4	101363878	101363878	0	1.12246e-17	-0.766062	0	1	1.12246e-17	-0.766062	0	1
hsa-mir-1255a	hsa-miR-1255a	4	101330296	101330414	-	6148	-34135	rs2866376	4	101364549	101364549	0	2.34352e-17	-0.730481	0	1	2.34352e-17	-0.730481	0	1
hsa-mir-1255a	hsa-miR-1255a	4	101330296	101330414	-	6148	-34479	rs6846097	4	101364893	101364893	0	4.95286e-18	-0.778041	0	1	4.95286e-18	-0.778041	0	1
hsa-mir-1255a	hsa-miR-1255a	4	101330296	101330414	-	6148	-34642	rs13109704	4	101365056	101365056	0	2.29785e-18	-0.778678	0	1	2.29785e-18	-0.778678	0	1
hsa-mir-1255a	hsa-miR-1255a	4	101330296	101330414	-	6148	-35138	rs6852377	4	101365552	101365552	0	2.72072e-17	-0.75581	0	1	2.72072e-17	-0.75581	0	1
hsa-mir-1255a	hsa-miR-1255a	4	101330296	101330414	-	6148	-35163	rs6829044	4	101365577	101365577	0	1.65489e-05	-0.710692	0	1	1.65489e-05	-0.710692	0	1
hsa-mir-1255a	hsa-miR-1255a	4	101330296	101330414	-	6148	-37206	rs4699212	4	101367620	101367620	0	8.11549e-18	-0.766745	0	1	8.11549e-18	-0.766745	0	1
hsa-mir-1255a	hsa-miR-1255a	4	101330296	101330414	-	6148	-37348	rs4698957	4	101367762	101367762	0	4.14233e-18	-0.772719	0	1	4.14233e-18	-0.772719	0	1
hsa-mir-1255a	hsa-miR-1255a	4	101330296	101330414	-	6148	-41693	rs1822169	4	101372107	101372107	0	3.0598e-17	-0.740889	0	1	3.0598e-17	-0.740889	0	1
hsa-mir-1255a	hsa-miR-1255a	4	101330296	101330414	-	6148	-41973	rs1822168	4	101372387	101372387	0	8.80201e-18	-0.745257	0	1	8.80201e-18	-0.745257	0	1
hsa-mir-1255a	hsa-miR-1255a	4	101330296	101330414	-	6148	-46225	rs11097747	4	101376639	101376639	0	2.51816e-18	-0.769756	0	1	2.51816e-18	-0.769756	0	1
hsa-mir-1255a	hsa-miR-1255a	4	101330296	101330414	-	6148	-46893	rs6532929	4	101377307	101377307	0	3.53339e-18	-0.766544	0	1	3.53339e-18	-0.766544	0	1
hsa-mir-1255a	hsa-miR-1255a	4	101330296	101330414	-	6148	-47691	rs7670594	4	101378105	101378105	0	2.29044e-18	-0.756838	0	1	2.29044e-18	-0.756838	0	1
hsa-mir-1255a	hsa-miR-1255a	4	101330296	101330414	-	6148	-48804	rs1596061	4	101379218	101379218	0	2.92886e-18	-0.755835	0	1	2.92886e-18	-0.755835	0	1
hsa-mir-1255a	hsa-miR-1255a	4	101330296	101330414	-	6148	-49784	rs12499349	4	101380198	101380198	0	9.38816e-18	-0.751282	0	1	9.38816e-18	-0.751282	0	1
hsa-mir-1255a	hsa-miR-1255a	4	101330296	101330414	-	6148	-50188	rs13135270	4	101380602	101380602	0	1.64203e-17	-0.722016	0	1	1.64203e-17	-0.722016	0	1
hsa-mir-1255a	hsa-miR-1255a	4	101330296	101330414	-	6148	-50248	rs13135111	4	101380662	101380662	0	8.23519e-19	-0.765335	0	1	8.23519e-19	-0.765335	0	1
hsa-mir-1255a	hsa-miR-1255a	4	101330296	101330414	-	6148	-53344	rs6532930	4	101383758	101383758	0	1.00466e-17	-0.731554	0	1	1.00466e-17	-0.731554	0	1
hsa-mir-1255a	hsa-miR-1255a	4	101330296	101330414	-	6148	-53429	rs6532931	4	101383843	101383843	0	3.74443e-18	-0.733827	0	1	3.74443e-18	-0.733827	0	1
hsa-mir-1255a	hsa-miR-1255a	4	101330296	101330414	-	6148	-53465	rs6532932	4	101383879	101383879	0	8.99063e-19	-0.758885	0	1	8.99063e-19	-0.758885	0	1
hsa-mir-1255a	hsa-miR-1255a	4	101330296	101330414	-	6148	-53466	rs6532933	4	101383880	101383880	0	8.99063e-19	-0.758885	0	1	8.99063e-19	-0.758885	0	1
hsa-mir-1255a	hsa-miR-1255a	4	101330296	101330414	-	6148	-53578	rs6842703	4	101383992	101383992	0	3.41792e-19	-0.760523	0	1	3.41792e-19	-0.760523	0	1
hsa-mir-1255a	hsa-miR-1255a	4	101330296	101330414	-	6148	-54354	rs7670922	4	101384768	101384768	0	5.75089e-19	-0.782239	0	1	5.75089e-19	-0.782239	0	1
hsa-mir-1255a	hsa-miR-1255a	4	101330296	101330414	-	6148	-56047	rs6532934	4	101386461	101386461	0	2.98387e-18	-0.755547	0	1	2.98387e-18	-0.755547	0	1
hsa-mir-1255a	hsa-miR-1255a	4	101330296	101330414	-	6148	-56926	rs6847376	4	101387340	101387340	0	8.80182e-14	-0.746292	0	1	8.80182e-14	-0.746292	0	1
hsa-mir-1255a	hsa-miR-1255a	4	101330296	101330414	-	6148	-57530	rs6825658	4	101387944	101387944	0	7.58482e-19	-0.787098	0	1	7.58482e-19	-0.787098	0	1
hsa-mir-1255a	hsa-miR-1255a	4	101330296	101330414	-	6148	-57567	rs2119592	4	101387981	101387981	0	8.78896e-19	-0.778645	0	1	8.78896e-19	-0.778645	0	1
hsa-mir-1255a	hsa-miR-1255a	4	101330296	101330414	-	6148	-57986	rs6532935	4	101388400	101388400	0	1.38917e-18	-0.774393	0	1	1.38917e-18	-0.774393	0	1
hsa-mir-1255a	hsa-miR-1255a	4	101330296	101330414	-	6148	-60622	rs293217	4	101391036	101391036	0	1.36068e-17	-0.754405	0	1	1.36068e-17	-0.754405	0	1
hsa-mir-1255a	hsa-miR-1255a	4	101330296	101330414	-	6148	-60702	rs293216	4	101391116	101391116	0	4.31588e-17	-0.737464	0	1	4.31588e-17	-0.737464	0	1
hsa-mir-1255a	hsa-miR-1255a	4	101330296	101330414	-	6148	-63302	rs293213	4	101393716	101393716	0	1.01894e-18	-0.784743	0	1	1.01894e-18	-0.784743	0	1
hsa-mir-1255a	hsa-miR-1255a	4	101330296	101330414	-	6148	-64810	rs293211	4	101395224	101395224	0	6.10741e-17	-0.723061	0	1	6.10741e-17	-0.723061	0	1
hsa-mir-1255a	hsa-miR-1255a	4	101330296	101330414	-	6148	-72810	rs293199	4	101403224	101403224	0	5.07462e-17	-0.712221	0	1	5.07462e-17	-0.712221	0	1
hsa-mir-1255a	hsa-miR-1255a	4	101330296	101330414	-	6148	-81219	rs833955	4	101411633	101411633	0	1.94089e-18	-0.764949	0	1	1.94089e-18	-0.764949	0	1
hsa-mir-1255a	hsa-miR-1255a	4	101330296	101330414	-	6148	-82294	rs2044044	4	101412708	101412708	0	1.74416e-18	-0.759079	0	1	1.74416e-18	-0.759079	0	1
hsa-mir-1255a	hsa-miR-1255a	4	101330296	101330414	-	6148	-84473	rs10007821	4	101414887	101414887	0	8.72493e-17	-0.685549	0	1	8.72493e-17	-0.685549	0	1
hsa-mir-1255a	hsa-miR-1255a	4	101330296	101330414	-	6148	-87028	rs4276280	4	101417442	101417442	0	1.32771e-18	-0.74315	0	1	1.32771e-18	-0.74315	0	1
hsa-mir-1255a	hsa-miR-1255a	4	101330296	101330414	-	6148	-87171	rs1549516	4	101417585	101417585	0	1.41596e-17	-0.724054	0	1	1.41596e-17	-0.724054	0	1
hsa-mir-1255a	hsa-miR-1255a	4	101330296	101330414	-	6148	-87535	rs7690316	4	101417949	101417949	0	1.91025e-17	-0.739163	0	1	1.91025e-17	-0.739163	0	1
hsa-mir-1255a	hsa-miR-1255a	4	101330296	101330414	-	6148	-89359	rs1549513	4	101419773	101419773	0	1.35752e-18	-0.774811	0	1	1.35752e-18	-0.774811	0	1
hsa-mir-1255a	hsa-miR-1255a	4	101330296	101330414	-	6148	-92942	rs6840099	4	101423356	101423356	0	2.38313e-18	-0.771019	0	1	2.38313e-18	-0.771019	0	1
hsa-mir-1255a	hsa-miR-1255a	4	101330296	101330414	-	6148	-98126	rs2912483	4	101428540	101428540	0	9.08534e-17	-0.706346	0	1	9.08534e-17	-0.706346	0	1
hsa-mir-1255a	hsa-miR-1255a	4	101330296	101330414	-	6148	-98893	rs2960588	4	101429307	101429307	0	1.89632e-18	-0.772061	0	1	1.89632e-18	-0.772061	0	1
hsa-mir-1255a	hsa-miR-1255a	4	101330296	101330414	-	6148	-101342	rs2433310	4	101431756	101431756	0	3.35282e-18	-0.760159	0	1	3.35282e-18	-0.760159	0	1
hsa-mir-1255a	hsa-miR-1255a	4	101330296	101330414	-	6148	-104364	rs2433311	4	101434778	101434778	0	5.4271e-17	-0.72295	0	1	5.4271e-17	-0.72295	0	1
hsa-mir-1255a	hsa-miR-1255a	4	101330296	101330414	-	6148	-109631	rs13143896	4	101440045	101440045	0	5.1689e-17	-0.717236	0	1	5.1689e-17	-0.717236	0	1
hsa-mir-1255a	hsa-miR-1255a	4	101330296	101330414	-	6148	-196583	rs6848852	4	101526997	101526997	0	7.72967e-11	-0.531849	0	1	7.72967e-11	-0.531849	0	1
hsa-mir-5189	hsa-miR-5189-3p	16	88468919	88469031	+	9156	-28058	rs56341944	16	88440861	88440861	0	2.06768e-09	-0.527216	0	1	2.06768e-09	-0.527216	0	1
hsa-mir-5189	hsa-miR-5189-3p	16	88468919	88469031	+	9156	-27789	rs8060375	16	88441130	88441130	0	7.31243e-09	-0.48047	0	1	7.31243e-09	-0.48047	0	1
hsa-mir-5189	hsa-miR-5189-3p	16	88468919	88469031	+	9156	-26783	rs924472	16	88442136	88442136	0	1.28419e-07	-0.442838	0	1	1.28419e-07	-0.442838	0	1
hsa-mir-5189	hsa-miR-5189-3p	16	88468919	88469031	+	9156	-26546	rs8045886	16	88442373	88442373	0	7.02191e-12	-0.596253	0	1	7.02191e-12	-0.596253	0	1
hsa-mir-5189	hsa-miR-5189-3p	16	88468919	88469031	+	9156	-25965	rs12447626	16	88442954	88442954	0	1.9415e-11	-0.590459	0	1	1.9415e-11	-0.590459	0	1
hsa-mir-5189	hsa-miR-5189-3p	16	88468919	88469031	+	9156	-19751	rs11076769	16	88449168	88449168	0	5.57374e-11	-0.574585	0	1	5.57374e-11	-0.574585	0	1
hsa-mir-5189	hsa-miR-5189-3p	16	88468919	88469031	+	9156	-19615	rs56404800	16	88449304	88449304	0	7.57295e-10	-0.535195	0	1	7.57295e-10	-0.535195	0	1
hsa-mir-5189	hsa-miR-5189-3p	16	88468919	88469031	+	9156	-19192	rs4782364	16	88449727	88449727	0	6.19419e-07	-0.400337	0	1	6.19419e-07	-0.400337	0	1
hsa-mir-5189	hsa-miR-5189-3p	16	88468919	88469031	+	9156	-18222	rs904801	16	88450697	88450697	0	3.26197e-11	-0.594056	0	1	3.26197e-11	-0.594056	0	1
hsa-mir-5189	hsa-miR-5189-3p	16	88468919	88469031	+	9156	-17605	rs12447180	16	88451314	88451314	0	1.3939e-10	-0.56784	0	1	1.3939e-10	-0.56784	0	1
hsa-mir-5189	hsa-miR-5189-3p	16	88468919	88469031	+	9156	-16758	rs12445547	16	88452161	88452161	0	1.82001e-09	-0.528776	0	1	1.82001e-09	-0.528776	0	1
hsa-mir-5189	hsa-miR-5189-3p	16	88468919	88469031	+	9156	-12786	rs879627	16	88456133	88456133	0	9.0981e-07	-0.395672	0	1	9.0981e-07	-0.395672	0	1
hsa-mir-5189	hsa-miR-5189-3p	16	88468919	88469031	+	9156	-12771	rs879628	16	88456148	88456148	0	7.09045e-07	-0.402876	0	1	7.09045e-07	-0.402876	0	1
hsa-mir-5189	hsa-miR-5189-3p	16	88468919	88469031	+	9156	-10938	rs4782302	16	88457981	88457981	0	6.79153e-07	-0.406305	0	1	6.79153e-07	-0.406305	0	1
hsa-mir-5189	hsa-miR-5189-3p	16	88468919	88469031	+	9156	-10762	rs4782367	16	88458157	88458157	0	3.45813e-10	-0.547933	0	1	3.45813e-10	-0.547933	0	1
hsa-mir-5189	hsa-miR-5189-3p	16	88468919	88469031	+	9156	-10022	rs7191236	16	88458897	88458897	0	2.38061e-07	-0.417961	0	1	2.38061e-07	-0.417961	0	1
hsa-mir-5189	hsa-miR-5189-3p	16	88468919	88469031	+	9156	-8906	rs7188154	16	88460013	88460013	0	5.71909e-08	-0.487851	0	1	5.71909e-08	-0.487851	0	1
hsa-mir-5189	hsa-miR-5189-3p	16	88468919	88469031	+	9156	-8905	rs7188155	16	88460014	88460014	0	5.71909e-08	-0.487851	0	1	5.71909e-08	-0.487851	0	1
hsa-mir-5189	hsa-miR-5189-3p	16	88468919	88469031	+	9156	-8759	rs7206518	16	88460160	88460160	0	1.23333e-06	-0.397309	0	1	1.23333e-06	-0.397309	0	1
hsa-mir-5189	hsa-miR-5189-3p	16	88468919	88469031	+	9156	-7096	rs4316741	16	88461823	88461823	0	2.96231e-11	-0.583006	0	1	2.96231e-11	-0.583006	0	1
hsa-mir-5189	hsa-miR-5189-3p	16	88468919	88469031	+	9156	-6801	rs12922009	16	88462118	88462118	0	1.94608e-10	-0.554749	0	1	1.94608e-10	-0.554749	0	1
hsa-mir-5189	hsa-miR-5189-3p	16	88468919	88469031	+	9156	-6691	rs60037105	16	88462228	88462228	0	1.95259e-11	-0.601132	0	1	1.95259e-11	-0.601132	0	1
hsa-mir-5189	hsa-miR-5189-3p	16	88468919	88469031	+	9156	-6605	rs904789	16	88462314	88462314	0	3.52644e-11	-0.576135	0	1	3.52644e-11	-0.576135	0	1
hsa-mir-5189	hsa-miR-5189-3p	16	88468919	88469031	+	9156	-6105	rs904791	16	88462814	88462814	0	1.05314e-09	-0.541519	0	1	1.05314e-09	-0.541519	0	1
hsa-mir-5189	hsa-miR-5189-3p	16	88468919	88469031	+	9156	-5939	rs904793	16	88462980	88462980	0	1.41152e-10	-0.56745	0	1	1.41152e-10	-0.56745	0	1
hsa-mir-5189	hsa-miR-5189-3p	16	88468919	88469031	+	9156	-5696	rs904797	16	88463223	88463223	0	1.99906e-10	-0.562664	0	1	1.99906e-10	-0.562664	0	1
hsa-mir-5189	hsa-miR-5189-3p	16	88468919	88469031	+	9156	-5191	rs11076779	16	88463728	88463728	0	3.98709e-11	-0.581698	0	1	3.98709e-11	-0.581698	0	1
hsa-mir-5189	hsa-miR-5189-3p	16	88468919	88469031	+	9156	-5155	rs4782368	16	88463764	88463764	0	3.02704e-12	-0.616708	0	1	3.02704e-12	-0.616708	0	1
hsa-mir-5189	hsa-miR-5189-3p	16	88468919	88469031	+	9156	-3689	rs12597417	16	88465230	88465230	0	2.2814e-10	-0.550672	0	1	2.2814e-10	-0.550672	0	1
hsa-mir-5189	hsa-miR-5189-3p	16	88468919	88469031	+	9156	-3466	rs4782369	16	88465453	88465453	0	3.57072e-10	-0.554955	0	1	3.57072e-10	-0.554955	0	1
hsa-mir-5189	hsa-miR-5189-3p	16	88468919	88469031	+	9156	-1649	rs12935117	16	88467270	88467270	0	2.69077e-12	-0.617238	0	1	2.69077e-12	-0.617238	0	1
hsa-mir-5189	hsa-miR-5189-3p	16	88468919	88469031	+	9156	-85	rs55823018	16	88468834	88468834	0	1.03763e-11	-0.597637	0	1	1.03763e-11	-0.597637	0	1
hsa-mir-5189	hsa-miR-5189-3p	16	88468919	88469031	+	9156	0	rs56292801	16	88468933	88468933	0	8.76841e-12	-0.623853	0	1	8.76841e-12	-0.623853	0	1
hsa-mir-5189	hsa-miR-5189-3p	16	88468919	88469031	+	9156	0	rs35613341	16	88468999	88468999	0	3.72948e-11	-0.571393	0	1	3.72948e-11	-0.571393	0	1
hsa-mir-5189	hsa-miR-5189-3p	16	88468919	88469031	+	9156	5701	rs7196578	16	88474732	88474732	0	1.14588e-12	-0.603688	1	1	1.14588e-12	-0.603688	1	1
hsa-mir-5189	hsa-miR-5189-3p	16	88468919	88469031	+	9156	7256	rs34552467	16	88476287	88476287	0	8.69236e-12	-0.580779	0	1	8.69236e-12	-0.580779	0	1
hsa-mir-5189	hsa-miR-5189-3p	16	88468919	88469031	+	9156	8612	rs12447514	16	88477643	88477643	0	2.37288e-12	-0.599642	0	1	2.37288e-12	-0.599642	0	1
hsa-mir-5189	hsa-miR-5189-3p	16	88468919	88469031	+	9156	9383	rs7198986	16	88478414	88478414	0	9.29863e-12	-0.571076	0	1	9.29863e-12	-0.571076	0	1
hsa-mir-5189	hsa-miR-5189-3p	16	88468919	88469031	+	9156	10362	rs12920421	16	88479393	88479393	0	4.42293e-11	-0.562138	0	1	4.42293e-11	-0.562138	0	1
hsa-mir-5189	hsa-miR-5189-3p	16	88468919	88469031	+	9156	15643	rs2047596	16	88484674	88484674	0	4.74386e-07	-0.43985	0	1	4.74386e-07	-0.43985	0	1
hsa-mir-5189	hsa-miR-5189-3p	16	88468919	88469031	+	9156	15714	rs12597024	16	88484745	88484745	0	4.05461e-07	-0.434989	0	1	4.05461e-07	-0.434989	0	1
hsa-mir-5189	hsa-miR-5189-3p	16	88468919	88469031	+	9156	-11512	rs7206699	16	88457407	88457407	0	9.17014e-07	0.398978	0	1	9.17014e-07	0.398978	0	1
hsa-mir-5189	hsa-miR-5189-3p	16	88468919	88469031	+	9156	-11029	rs4782366	16	88457890	88457890	0	1.53612e-06	0.391964	0	1	1.53612e-06	0.391964	0	1
hsa-mir-5189	hsa-miR-5189-5p	16	88468919	88469031	+	9156	-28058	rs56341944	16	88440861	88440861	0	9.78095e-07	-0.435312	0	1	9.78095e-07	-0.435312	0	1
hsa-mir-5189	hsa-miR-5189-5p	16	88468919	88469031	+	9156	-27789	rs8060375	16	88441130	88441130	0	1.21e-07	-0.441745	0	1	1.21e-07	-0.441745	0	1
hsa-mir-5189	hsa-miR-5189-5p	16	88468919	88469031	+	9156	-26546	rs8045886	16	88442373	88442373	0	8.43567e-08	-0.473403	0	1	8.43567e-08	-0.473403	0	1
hsa-mir-5189	hsa-miR-5189-5p	16	88468919	88469031	+	9156	-25965	rs12447626	16	88442954	88442954	0	4.41149e-07	-0.452078	0	1	4.41149e-07	-0.452078	0	1
hsa-mir-5189	hsa-miR-5189-5p	16	88468919	88469031	+	9156	-19751	rs11076769	16	88449168	88449168	0	5.32852e-11	-0.575129	0	1	5.32852e-11	-0.575129	0	1
hsa-mir-5189	hsa-miR-5189-5p	16	88468919	88469031	+	9156	-19615	rs56404800	16	88449304	88449304	0	1.39333e-09	-0.527276	0	1	1.39333e-09	-0.527276	0	1
hsa-mir-5189	hsa-miR-5189-5p	16	88468919	88469031	+	9156	-19192	rs4782364	16	88449727	88449727	0	8.34453e-07	-0.395886	0	1	8.34453e-07	-0.395886	0	1
hsa-mir-5189	hsa-miR-5189-5p	16	88468919	88469031	+	9156	-18222	rs904801	16	88450697	88450697	0	9.83263e-10	-0.550503	0	1	9.83263e-10	-0.550503	0	1
hsa-mir-5189	hsa-miR-5189-5p	16	88468919	88469031	+	9156	-17605	rs12447180	16	88451314	88451314	0	3.72308e-10	-0.55538	0	1	3.72308e-10	-0.55538	0	1
hsa-mir-5189	hsa-miR-5189-5p	16	88468919	88469031	+	9156	-16758	rs12445547	16	88452161	88452161	0	2.27184e-08	-0.49369	0	1	2.27184e-08	-0.49369	0	1
hsa-mir-5189	hsa-miR-5189-5p	16	88468919	88469031	+	9156	-12786	rs879627	16	88456133	88456133	0	3.47081e-07	-0.409962	0	1	3.47081e-07	-0.409962	0	1
hsa-mir-5189	hsa-miR-5189-5p	16	88468919	88469031	+	9156	-12771	rs879628	16	88456148	88456148	0	1.62262e-07	-0.424489	0	1	1.62262e-07	-0.424489	0	1
hsa-mir-5189	hsa-miR-5189-5p	16	88468919	88469031	+	9156	-10938	rs4782302	16	88457981	88457981	0	4.54897e-07	-0.412337	0	1	4.54897e-07	-0.412337	0	1
hsa-mir-5189	hsa-miR-5189-5p	16	88468919	88469031	+	9156	-10762	rs4782367	16	88458157	88458157	0	2.10126e-09	-0.524502	0	1	2.10126e-09	-0.524502	0	1
hsa-mir-5189	hsa-miR-5189-5p	16	88468919	88469031	+	9156	-10022	rs7191236	16	88458897	88458897	0	7.5481e-07	-0.40094	0	1	7.5481e-07	-0.40094	0	1
hsa-mir-5189	hsa-miR-5189-5p	16	88468919	88469031	+	9156	-8906	rs7188154	16	88460013	88460013	0	1.2099e-07	-0.476292	0	1	1.2099e-07	-0.476292	0	1
hsa-mir-5189	hsa-miR-5189-5p	16	88468919	88469031	+	9156	-8905	rs7188155	16	88460014	88460014	0	1.2099e-07	-0.476292	0	1	1.2099e-07	-0.476292	0	1
hsa-mir-5189	hsa-miR-5189-5p	16	88468919	88469031	+	9156	-8759	rs7206518	16	88460160	88460160	0	1.7857e-06	-0.391499	0	1	1.7857e-06	-0.391499	0	1
hsa-mir-5189	hsa-miR-5189-5p	16	88468919	88469031	+	9156	-7096	rs4316741	16	88461823	88461823	0	1.94991e-08	-0.498007	0	1	1.94991e-08	-0.498007	0	1
hsa-mir-5189	hsa-miR-5189-5p	16	88468919	88469031	+	9156	-6801	rs12922009	16	88462118	88462118	0	5.30591e-08	-0.478727	0	1	5.30591e-08	-0.478727	0	1
hsa-mir-5189	hsa-miR-5189-5p	16	88468919	88469031	+	9156	-6691	rs60037105	16	88462228	88462228	0	2.27428e-09	-0.539872	0	1	2.27428e-09	-0.539872	0	1
hsa-mir-5189	hsa-miR-5189-5p	16	88468919	88469031	+	9156	-6605	rs904789	16	88462314	88462314	0	2.76893e-09	-0.521032	0	1	2.76893e-09	-0.521032	0	1
hsa-mir-5189	hsa-miR-5189-5p	16	88468919	88469031	+	9156	-6105	rs904791	16	88462814	88462814	0	9.46278e-10	-0.542936	0	1	9.46278e-10	-0.542936	0	1
hsa-mir-5189	hsa-miR-5189-5p	16	88468919	88469031	+	9156	-5939	rs904793	16	88462980	88462980	0	2.12882e-07	-0.464697	0	1	2.12882e-07	-0.464697	0	1
hsa-mir-5189	hsa-miR-5189-5p	16	88468919	88469031	+	9156	-5696	rs904797	16	88463223	88463223	0	7.14199e-09	-0.51505	0	1	7.14199e-09	-0.51505	0	1
hsa-mir-5189	hsa-miR-5189-5p	16	88468919	88469031	+	9156	-5191	rs11076779	16	88463728	88463728	0	1.09278e-08	-0.508268	0	1	1.09278e-08	-0.508268	0	1
hsa-mir-5189	hsa-miR-5189-5p	16	88468919	88469031	+	9156	-5155	rs4782368	16	88463764	88463764	0	9.99901e-09	-0.513662	0	1	9.99901e-09	-0.513662	0	1
hsa-mir-5189	hsa-miR-5189-5p	16	88468919	88469031	+	9156	-3689	rs12597417	16	88465230	88465230	0	7.38134e-08	-0.471995	0	1	7.38134e-08	-0.471995	0	1
hsa-mir-5189	hsa-miR-5189-5p	16	88468919	88469031	+	9156	-3466	rs4782369	16	88465453	88465453	0	5.90986e-08	-0.483936	0	1	5.90986e-08	-0.483936	0	1
hsa-mir-5189	hsa-miR-5189-5p	16	88468919	88469031	+	9156	-1649	rs12935117	16	88467270	88467270	0	3.39711e-10	-0.558867	0	1	3.39711e-10	-0.558867	0	1
hsa-mir-5189	hsa-miR-5189-5p	16	88468919	88469031	+	9156	-85	rs55823018	16	88468834	88468834	0	3.52257e-12	-0.610036	1	1	3.52257e-12	-0.610036	1	1
hsa-mir-5189	hsa-miR-5189-5p	16	88468919	88469031	+	9156	0	rs56292801	16	88468933	88468933	0	1.92209e-08	-0.520381	0	1	1.92209e-08	-0.520381	0	1
hsa-mir-5189	hsa-miR-5189-5p	16	88468919	88469031	+	9156	0	rs35613341	16	88468999	88468999	0	2.84486e-11	-0.574577	0	1	2.84486e-11	-0.574577	0	1
hsa-mir-5189	hsa-miR-5189-5p	16	88468919	88469031	+	9156	5701	rs7196578	16	88474732	88474732	0	8.87952e-12	-0.581259	0	1	8.87952e-12	-0.581259	0	1
hsa-mir-5189	hsa-miR-5189-5p	16	88468919	88469031	+	9156	7256	rs34552467	16	88476287	88476287	0	2.41646e-10	-0.54179	0	1	2.41646e-10	-0.54179	0	1
hsa-mir-5189	hsa-miR-5189-5p	16	88468919	88469031	+	9156	8612	rs12447514	16	88477643	88477643	0	6.0042e-12	-0.589367	0	1	6.0042e-12	-0.589367	0	1
hsa-mir-5189	hsa-miR-5189-5p	16	88468919	88469031	+	9156	9383	rs7198986	16	88478414	88478414	0	5.39911e-12	-0.577048	0	1	5.39911e-12	-0.577048	0	1
hsa-mir-5189	hsa-miR-5189-5p	16	88468919	88469031	+	9156	10362	rs12920421	16	88479393	88479393	0	9.79373e-12	-0.579439	0	1	9.79373e-12	-0.579439	0	1
hsa-mir-5189	hsa-miR-5189-5p	16	88468919	88469031	+	9156	15643	rs2047596	16	88484674	88484674	0	2.27031e-06	-0.413997	0	1	2.27031e-06	-0.413997	0	1
hsa-mir-5189	hsa-miR-5189-5p	16	88468919	88469031	+	9156	15714	rs12597024	16	88484745	88484745	0	1.8444e-07	-0.447094	0	1	1.8444e-07	-0.447094	0	1
hsa-mir-5189	hsa-miR-5189-5p	16	88468919	88469031	+	9156	-11512	rs7206699	16	88457407	88457407	0	7.47009e-07	0.402094	0	1	7.47009e-07	0.402094	0	1
hsa-mir-5189	hsa-miR-5189-5p	16	88468919	88469031	+	9156	-11029	rs4782366	16	88457890	88457890	0	3.31112e-07	0.415206	0	1	3.31112e-07	0.415206	0	1
hsa-mir-548j	hsa-miR-548ap-5p	22	26555213	26555323	-	7909	0	rs4822739	22	26555219	26555219	0	1.35623e-06	0.918983	1	1	1.35623e-06	0.918983	1	1
hsa-mir-548j	hsa-miR-548ap-5p	22	26555213	26555323	-	7909	-11965	rs4822740	22	26567288	26567288	0	1.47375e-06	0.902322	0	1	1.47375e-06	0.902322	0	1
hsa-mir-548j	hsa-miR-548ap-5p	22	26555213	26555323	-	7909	-236918	rs4822794	22	26792241	26792241	0	3.16919e-06	0.405859	0	1	3.16919e-06	0.405859	0	1
hsa-mir-548ah	hsa-miR-548av-3p	4	76575542	76575650	+	6916	378062	rs28515733	4	76953712	76953712	0	1.50168e-05	0.356484	0	1	1.50168e-05	0.356484	0	1
hsa-mir-548ah	hsa-miR-548av-3p	4	76575542	76575650	+	6916	383390	rs6833311	4	76959040	76959040	0	2.90733e-06	0.37988	1	1	2.90733e-06	0.37988	1	1
hsa-mir-548ah	hsa-miR-548av-3p	4	76575542	76575650	+	6916	395459	rs4538515	4	76971109	76971109	0	1.62299e-05	0.354135	0	1	1.62299e-05	0.354135	0	1
hsa-mir-548ah	hsa-miR-548av-3p	4	76575542	76575650	+	6916	396341	rs7658960	4	76971991	76971991	0	1.46376e-05	0.356432	0	1	1.46376e-05	0.356432	0	1
hsa-mir-548ah	hsa-miR-548av-3p	4	76575542	76575650	+	6916	397885	rs6850387	4	76973535	76973535	0	5.91034e-06	0.369864	0	1	5.91034e-06	0.369864	0	1
hsa-mir-548ah	hsa-miR-548av-3p	4	76575542	76575650	+	6916	404899	rs1109003	4	76980549	76980549	0	1.38734e-05	0.356364	0	1	1.38734e-05	0.356364	0	1
hsa-mir-548ah	hsa-miR-548av-3p	4	76575542	76575650	+	6916	407309	rs10433889	4	76982959	76982959	0	1.20337e-05	0.358829	0	1	1.20337e-05	0.358829	0	1
hsa-mir-548ah	hsa-miR-548av-3p	4	76575542	76575650	+	6916	414415	rs28495028	4	76990065	76990065	0	2.03373e-05	0.35063	0	1	2.03373e-05	0.35063	0	1
hsa-mir-548ah	hsa-miR-548av-3p	4	76575542	76575650	+	6916	423765	rs17329855	4	76999415	76999415	0	6.54349e-06	0.371918	0	1	6.54349e-06	0.371918	0	1
hsa-mir-548o-2	hsa-miR-548av-3p	20	38516538	38516647	+	5797	-132159	rs76261248	20	38384379	38384379	0	4.82625e-07	-0.869679	0	1	4.82625e-07	-0.869679	0	1
hsa-mir-548o-2	hsa-miR-548av-3p	20	38516538	38516647	+	5797	-132083	rs74272928	20	38384455	38384455	0	1.91214e-07	-0.952711	1	1	1.91214e-07	-0.952711	1	1
hsa-mir-548j	hsa-miR-548j-3p	22	26555213	26555323	-	7909	0	rs4822739	22	26555219	26555219	0	5.88662e-07	0.948745	1	1	5.88662e-07	0.948745	1	1
hsa-mir-582	hsa-miR-582-3p	5	59703579	59703731	-	5528	-312578	rs11739695	5	60016309	60016309	0	1.80759e-06	0.401343	0	1	1.80759e-06	0.401343	0	1
hsa-mir-582	hsa-miR-582-3p	5	59703579	59703731	-	5528	-508315	rs10064516	5	60212046	60212046	0	5.17797e-08	0.451871	0	1	5.17797e-08	0.451871	0	1
hsa-mir-582	hsa-miR-582-3p	5	59703579	59703731	-	5528	-511178	rs12520400	5	60214909	60214909	0	1.04523e-06	0.417011	0	1	1.04523e-06	0.417011	0	1
hsa-mir-582	hsa-miR-582-3p	5	59703579	59703731	-	5528	-515776	rs2910827	5	60219507	60219507	0	3.26591e-06	-0.45602	0	1	3.26591e-06	-0.45602	0	1
hsa-mir-582	hsa-miR-582-3p	5	59703579	59703731	-	5528	-518318	rs10059334	5	60222049	60222049	0	1.54047e-06	0.404965	0	1	1.54047e-06	0.404965	0	1
hsa-mir-582	hsa-miR-582-3p	5	59703579	59703731	-	5528	-521636	rs72755103	5	60225367	60225367	0	4.45489e-07	0.439551	0	1	4.45489e-07	0.439551	0	1
hsa-mir-582	hsa-miR-582-3p	5	59703579	59703731	-	5528	-527645	rs59518781	5	60231376	60231376	0	1.84659e-07	0.430807	0	1	1.84659e-07	0.430807	0	1
hsa-mir-582	hsa-miR-582-3p	5	59703579	59703731	-	5528	-537249	rs10051717	5	60240980	60240980	0	4.40773e-06	0.387183	0	1	4.40773e-06	0.387183	0	1
hsa-mir-582	hsa-miR-582-3p	5	59703579	59703731	-	5528	-543366	rs4604150	5	60247097	60247097	0	1.28684e-06	0.404287	0	1	1.28684e-06	0.404287	0	1
hsa-mir-582	hsa-miR-582-3p	5	59703579	59703731	-	5528	-543615	rs4328990	5	60247346	60247346	0	2.50748e-06	0.393257	0	1	2.50748e-06	0.393257	0	1
hsa-mir-582	hsa-miR-582-3p	5	59703579	59703731	-	5528	-544034	rs6862158	5	60247765	60247765	0	7.29493e-07	0.407536	0	1	7.29493e-07	0.407536	0	1
hsa-mir-582	hsa-miR-582-3p	5	59703579	59703731	-	5528	-544704	rs4410606	5	60248435	60248435	0	1.29704e-07	0.439094	0	1	1.29704e-07	0.439094	0	1
hsa-mir-582	hsa-miR-582-3p	5	59703579	59703731	-	5528	-547037	rs10471474	5	60250768	60250768	0	6.4604e-08	0.470366	0	1	6.4604e-08	0.470366	0	1
hsa-mir-582	hsa-miR-582-3p	5	59703579	59703731	-	5528	-550948	rs7444733	5	60254679	60254679	0	2.30953e-06	0.394724	0	1	2.30953e-06	0.394724	0	1
hsa-mir-582	hsa-miR-582-3p	5	59703579	59703731	-	5528	-551460	rs62370659	5	60255191	60255191	0	1.19178e-06	0.415682	0	1	1.19178e-06	0.415682	0	1
hsa-mir-582	hsa-miR-582-3p	5	59703579	59703731	-	5528	-562160	rs12516794	5	60265891	60265891	0	1.58386e-06	0.412522	0	1	1.58386e-06	0.412522	0	1
hsa-mir-582	hsa-miR-582-3p	5	59703579	59703731	-	5528	-255220	rs7712937	5	59958951	59958951	0	3.34997e-07	0.420709	0	1	3.34997e-07	0.420709	0	1
hsa-mir-582	hsa-miR-582-3p	5	59703579	59703731	-	5528	-515082	rs10079009	5	60218813	60218813	0	4.05107e-11	-0.505982	0	1	4.05107e-11	-0.505982	0	1
hsa-mir-582	hsa-miR-582-3p	5	59703579	59703731	-	5528	-516285	rs1862614	5	60220016	60220016	0	1.0681e-09	-0.482906	0	1	1.0681e-09	-0.482906	0	1
hsa-mir-582	hsa-miR-582-3p	5	59703579	59703731	-	5528	-527438	rs6864705	5	60231169	60231169	0	9.22857e-10	-0.483672	0	1	9.22857e-10	-0.483672	0	1
hsa-mir-582	hsa-miR-582-3p	5	59703579	59703731	-	5528	-528639	rs7710822	5	60232370	60232370	0	6.86148e-11	-0.509122	0	1	6.86148e-11	-0.509122	0	1
hsa-mir-582	hsa-miR-582-3p	5	59703579	59703731	-	5528	-545095	rs4235479	5	60248826	60248826	0	2.04381e-12	-0.547407	1	1	2.04381e-12	-0.547407	1	1
hsa-mir-582	hsa-miR-582-3p	5	59703579	59703731	-	5528	-546335	rs5024245	5	60250066	60250066	0	1.28024e-10	-0.503671	0	1	1.28024e-10	-0.503671	0	1
hsa-mir-582	hsa-miR-582-3p	5	59703579	59703731	-	5528	-548447	rs7734400	5	60252178	60252178	0	1.19541e-10	-0.503632	0	1	1.19541e-10	-0.503632	0	1
hsa-mir-582	hsa-miR-582-3p	5	59703579	59703731	-	5528	-553020	rs4700370	5	60256751	60256751	0	1.27505e-09	-0.485844	0	1	1.27505e-09	-0.485844	0	1
hsa-mir-582	hsa-miR-582-3p	5	59703579	59703731	-	5528	-556713	rs9291685	5	60260444	60260444	0	1.02849e-11	-0.531346	0	1	1.02849e-11	-0.531346	0	1
hsa-mir-582	hsa-miR-582-3p	5	59703579	59703731	-	5528	-558755	rs9291686	5	60262486	60262486	0	9.30005e-12	-0.536321	0	1	9.30005e-12	-0.536321	0	1
hsa-mir-582	hsa-miR-582-5p	5	59703579	59703731	-	5528	-202729	rs13436326	5	59906460	59906460	0	4.17785e-08	-0.47891	0	1	4.17785e-08	-0.47891	0	1
hsa-mir-582	hsa-miR-582-5p	5	59703579	59703731	-	5528	-212352	rs988364	5	59916083	59916083	0	1.40203e-07	-0.45685	0	1	1.40203e-07	-0.45685	0	1
hsa-mir-582	hsa-miR-582-5p	5	59703579	59703731	-	5528	-213010	rs1393083	5	59916741	59916741	0	1.49798e-07	-0.450248	0	1	1.49798e-07	-0.450248	0	1
hsa-mir-582	hsa-miR-582-5p	5	59703579	59703731	-	5528	-213657	rs10051923	5	59917388	59917388	0	1.25221e-07	-0.453255	0	1	1.25221e-07	-0.453255	0	1
hsa-mir-582	hsa-miR-582-5p	5	59703579	59703731	-	5528	-312578	rs11739695	5	60016309	60016309	0	3.28548e-06	0.391508	0	1	3.28548e-06	0.391508	0	1
hsa-mir-582	hsa-miR-582-5p	5	59703579	59703731	-	5528	-508315	rs10064516	5	60212046	60212046	0	2.05064e-09	0.494662	0	1	2.05064e-09	0.494662	0	1
hsa-mir-582	hsa-miR-582-5p	5	59703579	59703731	-	5528	-511178	rs12520400	5	60214909	60214909	0	4.19188e-09	0.497148	0	1	4.19188e-09	0.497148	0	1
hsa-mir-582	hsa-miR-582-5p	5	59703579	59703731	-	5528	-518318	rs10059334	5	60222049	60222049	0	1.14844e-07	0.444752	0	1	1.14844e-07	0.444752	0	1
hsa-mir-582	hsa-miR-582-5p	5	59703579	59703731	-	5528	-521636	rs72755103	5	60225367	60225367	0	3.2437e-09	0.511011	0	1	3.2437e-09	0.511011	0	1
hsa-mir-582	hsa-miR-582-5p	5	59703579	59703731	-	5528	-527645	rs59518781	5	60231376	60231376	0	7.41959e-09	0.475035	0	1	7.41959e-09	0.475035	0	1
hsa-mir-582	hsa-miR-582-5p	5	59703579	59703731	-	5528	-536791	rs57587828	5	60240522	60240522	0	3.74216e-06	-0.456137	0	1	3.74216e-06	-0.456137	0	1
hsa-mir-582	hsa-miR-582-5p	5	59703579	59703731	-	5528	-537249	rs10051717	5	60240980	60240980	0	4.14668e-08	0.458853	0	1	4.14668e-08	0.458853	0	1
hsa-mir-582	hsa-miR-582-5p	5	59703579	59703731	-	5528	-543366	rs4604150	5	60247097	60247097	0	1.34755e-08	0.470593	0	1	1.34755e-08	0.470593	0	1
hsa-mir-582	hsa-miR-582-5p	5	59703579	59703731	-	5528	-543615	rs4328990	5	60247346	60247346	0	1.22668e-07	0.439605	0	1	1.22668e-07	0.439605	0	1
hsa-mir-582	hsa-miR-582-5p	5	59703579	59703731	-	5528	-544034	rs6862158	5	60247765	60247765	0	1.13548e-08	0.46639	0	1	1.13548e-08	0.46639	0	1
hsa-mir-582	hsa-miR-582-5p	5	59703579	59703731	-	5528	-544704	rs4410606	5	60248435	60248435	0	4.43119e-09	0.485188	0	1	4.43119e-09	0.485188	0	1
hsa-mir-582	hsa-miR-582-5p	5	59703579	59703731	-	5528	-547037	rs10471474	5	60250768	60250768	0	1.64622e-09	0.52136	0	1	1.64622e-09	0.52136	0	1
hsa-mir-582	hsa-miR-582-5p	5	59703579	59703731	-	5528	-550948	rs7444733	5	60254679	60254679	0	5.64134e-08	0.45081	0	1	5.64134e-08	0.45081	0	1
hsa-mir-582	hsa-miR-582-5p	5	59703579	59703731	-	5528	-551460	rs62370659	5	60255191	60255191	0	8.04384e-08	0.457148	0	1	8.04384e-08	0.457148	0	1
hsa-mir-582	hsa-miR-582-5p	5	59703579	59703731	-	5528	-562160	rs12516794	5	60265891	60265891	0	7.97309e-08	0.458934	0	1	7.97309e-08	0.458934	0	1
hsa-mir-582	hsa-miR-582-5p	5	59703579	59703731	-	5528	-562423	rs60399456	5	60266154	60266154	0	5.89105e-08	0.456367	0	1	5.89105e-08	0.456367	0	1
hsa-mir-582	hsa-miR-582-5p	5	59703579	59703731	-	5528	-193873	rs150547	5	59897604	59897604	0	1.5455e-07	-0.452066	0	1	1.5455e-07	-0.452066	0	1
hsa-mir-582	hsa-miR-582-5p	5	59703579	59703731	-	5528	-196977	rs181923	5	59900708	59900708	0	2.11803e-07	-0.447911	0	1	2.11803e-07	-0.447911	0	1
hsa-mir-582	hsa-miR-582-5p	5	59703579	59703731	-	5528	-255220	rs7712937	5	59958951	59958951	0	8.59888e-07	0.40641	0	1	8.59888e-07	0.40641	0	1
hsa-mir-582	hsa-miR-582-5p	5	59703579	59703731	-	5528	-515082	rs10079009	5	60218813	60218813	0	1.43304e-13	-0.561165	0	1	1.43304e-13	-0.561165	0	1
hsa-mir-582	hsa-miR-582-5p	5	59703579	59703731	-	5528	-516285	rs1862614	5	60220016	60220016	0	1.89907e-12	-0.551548	0	1	1.89907e-12	-0.551548	0	1
hsa-mir-582	hsa-miR-582-5p	5	59703579	59703731	-	5528	-527438	rs6864705	5	60231169	60231169	0	2.16482e-11	-0.525494	0	1	2.16482e-11	-0.525494	0	1
hsa-mir-582	hsa-miR-582-5p	5	59703579	59703731	-	5528	-528639	rs7710822	5	60232370	60232370	0	6.25747e-13	-0.557003	0	1	6.25747e-13	-0.557003	0	1
hsa-mir-582	hsa-miR-582-5p	5	59703579	59703731	-	5528	-545095	rs4235479	5	60248826	60248826	0	4.8034e-14	-0.58303	1	1	4.8034e-14	-0.58303	1	1
hsa-mir-582	hsa-miR-582-5p	5	59703579	59703731	-	5528	-546335	rs5024245	5	60250066	60250066	0	2.73908e-13	-0.566398	0	1	2.73908e-13	-0.566398	0	1
hsa-mir-582	hsa-miR-582-5p	5	59703579	59703731	-	5528	-548447	rs7734400	5	60252178	60252178	0	1.46809e-12	-0.549342	0	1	1.46809e-12	-0.549342	0	1
hsa-mir-582	hsa-miR-582-5p	5	59703579	59703731	-	5528	-553020	rs4700370	5	60256751	60256751	0	2.3369e-10	-0.505732	0	1	2.3369e-10	-0.505732	0	1
hsa-mir-582	hsa-miR-582-5p	5	59703579	59703731	-	5528	-556713	rs9291685	5	60260444	60260444	0	4.97624e-14	-0.583039	0	1	4.97624e-14	-0.583039	0	1
hsa-mir-582	hsa-miR-582-5p	5	59703579	59703731	-	5528	-558755	rs9291686	5	60262486	60262486	0	1.19784e-13	-0.579209	0	1	1.19784e-13	-0.579209	0	1
hsa-mir-584	hsa-miR-584-5p	5	149062305	149062415	-	6087	64886	rs1347130	5	148997419	148997419	0	5.89254e-06	0.427842	0	1	5.89254e-06	0.427842	0	1
hsa-mir-584	hsa-miR-584-5p	5	149062305	149062415	-	6087	52260	rs1025475	5	149010045	149010045	0	3.06519e-06	0.442621	0	1	3.06519e-06	0.442621	0	1
hsa-mir-584	hsa-miR-584-5p	5	149062305	149062415	-	6087	52105	rs1025476	5	149010200	149010200	0	2.40723e-06	0.450511	0	1	2.40723e-06	0.450511	0	1
hsa-mir-584	hsa-miR-584-5p	5	149062305	149062415	-	6087	45591	rs6893374	5	149016714	149016714	0	5.92753e-06	0.427728	0	1	5.92753e-06	0.427728	0	1
hsa-mir-584	hsa-miR-584-5p	5	149062305	149062415	-	6087	30948	rs2304034	5	149031357	149031357	0	1.33231e-07	0.691217	0	1	1.33231e-07	0.691217	0	1
hsa-mir-584	hsa-miR-584-5p	5	149062305	149062415	-	6087	27693	rs6873011	5	149034612	149034612	0	2.76261e-10	0.726533	0	1	2.76261e-10	0.726533	0	1
hsa-mir-584	hsa-miR-584-5p	5	149062305	149062415	-	6087	24916	rs17795259	5	149037389	149037389	0	1.7717e-09	0.694888	0	1	1.7717e-09	0.694888	0	1
hsa-mir-584	hsa-miR-584-5p	5	149062305	149062415	-	6087	19789	rs17795277	5	149042516	149042516	0	7.69621e-10	0.716884	0	1	7.69621e-10	0.716884	0	1
hsa-mir-584	hsa-miR-584-5p	5	149062305	149062415	-	6087	12505	rs7442677	5	149049800	149049800	0	3.45695e-11	0.741928	0	1	3.45695e-11	0.741928	0	1
hsa-mir-584	hsa-miR-584-5p	5	149062305	149062415	-	6087	11376	rs78461460	5	149050929	149050929	0	7.64741e-11	0.722356	0	1	7.64741e-11	0.722356	0	1
hsa-mir-584	hsa-miR-584-5p	5	149062305	149062415	-	6087	547	rs36047	5	149061758	149061758	0	6.34776e-15	0.690403	1	1	6.34776e-15	0.690403	1	1
hsa-mir-584	hsa-miR-584-5p	5	149062305	149062415	-	6087	-319	rs62380066	5	149062734	149062734	0	2.44472e-10	0.728555	0	1	2.44472e-10	0.728555	0	1
hsa-mir-584	hsa-miR-584-5p	5	149062305	149062415	-	6087	-5405	rs76977878	5	149067820	149067820	0	1.9055e-10	0.730173	0	1	1.9055e-10	0.730173	0	1
hsa-mir-584	hsa-miR-584-5p	5	149062305	149062415	-	6087	-5889	rs6874343	5	149068304	149068304	0	3.06164e-11	0.764526	0	1	3.06164e-11	0.764526	0	1
hsa-mir-584	hsa-miR-584-5p	5	149062305	149062415	-	6087	-8130	rs57569882	5	149070545	149070545	0	1.9055e-10	0.730173	0	1	1.9055e-10	0.730173	0	1
hsa-mir-584	hsa-miR-584-5p	5	149062305	149062415	-	6087	-13111	rs10463411	5	149075526	149075526	0	1.52289e-10	0.738874	0	1	1.52289e-10	0.738874	0	1
hsa-mir-584	hsa-miR-584-5p	5	149062305	149062415	-	6087	-21359	rs17795373	5	149083774	149083774	0	3.68929e-09	0.665882	0	1	3.68929e-09	0.665882	0	1
hsa-mir-584	hsa-miR-584-5p	5	149062305	149062415	-	6087	-21623	rs6580593	5	149084038	149084038	0	7.91632e-07	-0.427674	0	1	7.91632e-07	-0.427674	0	1
hsa-mir-584	hsa-miR-584-5p	5	149062305	149062415	-	6087	-28894	rs4705305	5	149091309	149091309	0	3.2766e-07	-0.442864	0	1	3.2766e-07	-0.442864	0	1
hsa-mir-584	hsa-miR-584-5p	5	149062305	149062415	-	6087	-29828	rs1112745	5	149092243	149092243	0	8.24219e-07	-0.426961	0	1	8.24219e-07	-0.426961	0	1
hsa-mir-584	hsa-miR-584-5p	5	149062305	149062415	-	6087	-31244	rs6879243	5	149093659	149093659	0	1.57805e-09	0.715207	0	1	1.57805e-09	0.715207	0	1
hsa-mir-584	hsa-miR-584-5p	5	149062305	149062415	-	6087	-43471	rs13182697	5	149105886	149105886	0	3.51834e-07	-0.438244	0	1	3.51834e-07	-0.438244	0	1
hsa-mir-584	hsa-miR-584-5p	5	149062305	149062415	-	6087	-44393	rs1422577	5	149106808	149106808	0	1.16306e-06	-0.419179	0	1	1.16306e-06	-0.419179	0	1
hsa-mir-584	hsa-miR-584-5p	5	149062305	149062415	-	6087	-46338	rs13174164	5	149108753	149108753	0	1.56967e-06	-0.408965	0	1	1.56967e-06	-0.408965	0	1
hsa-mir-584	hsa-miR-584-5p	5	149062305	149062415	-	6087	-50185	rs62380105	5	149112600	149112600	0	3.68929e-09	0.665882	0	1	3.68929e-09	0.665882	0	1
hsa-mir-584	hsa-miR-584-5p	5	149062305	149062415	-	6087	-50673	rs6873489	5	149113088	149113088	0	3.80165e-09	0.710005	0	1	3.80165e-09	0.710005	0	1
hsa-mir-584	hsa-miR-584-5p	5	149062305	149062415	-	6087	-57409	rs11746200	5	149119824	149119824	0	1.3015e-06	-0.421716	0	1	1.3015e-06	-0.421716	0	1
hsa-mir-584	hsa-miR-584-5p	5	149062305	149062415	-	6087	-58450	rs62380106	5	149120865	149120865	0	3.53419e-09	0.680353	0	1	3.53419e-09	0.680353	0	1
hsa-mir-584	hsa-miR-584-5p	5	149062305	149062415	-	6087	-58990	rs10447231	5	149121405	149121405	0	4.40945e-07	-0.435877	0	1	4.40945e-07	-0.435877	0	1
hsa-mir-584	hsa-miR-584-5p	5	149062305	149062415	-	6087	-59776	rs11738059	5	149122191	149122191	0	3.38316e-07	-0.443559	0	1	3.38316e-07	-0.443559	0	1
hsa-mir-584	hsa-miR-584-5p	5	149062305	149062415	-	6087	-66942	rs4705322	5	149129357	149129357	0	6.53758e-06	-0.386833	0	1	6.53758e-06	-0.386833	0	1
hsa-mir-584	hsa-miR-584-5p	5	149062305	149062415	-	6087	-74034	rs17795445	5	149136449	149136449	0	9.42152e-09	0.669518	0	1	9.42152e-09	0.669518	0	1
hsa-mir-584	hsa-miR-584-5p	5	149062305	149062415	-	6087	76634	rs930205	5	148985671	148985671	0	4.94346e-06	0.43255	0	1	4.94346e-06	0.43255	0	1
hsa-mir-584	hsa-miR-584-5p	5	149062305	149062415	-	6087	75297	rs4235739	5	148987008	148987008	0	1.03766e-06	0.456604	0	1	1.03766e-06	0.456604	0	1
hsa-mir-584	hsa-miR-584-5p	5	149062305	149062415	-	6087	73614	rs4543254	5	148988691	148988691	0	2.06016e-06	0.448447	0	1	2.06016e-06	0.448447	0	1
hsa-mir-584	hsa-miR-584-5p	5	149062305	149062415	-	6087	26936	rs1432792	5	149035369	149035369	0	4.14717e-08	-0.498399	0	1	4.14717e-08	-0.498399	0	1
hsa-mir-584	hsa-miR-584-5p	5	149062305	149062415	-	6087	26012	rs6861404	5	149036293	149036293	0	8.18266e-08	-0.485594	0	1	8.18266e-08	-0.485594	0	1
hsa-mir-584	hsa-miR-584-5p	5	149062305	149062415	-	6087	25888	rs6866101	5	149036417	149036417	0	3.46257e-08	-0.4986	0	1	3.46257e-08	-0.4986	0	1
hsa-mir-584	hsa-miR-584-5p	5	149062305	149062415	-	6087	19273	rs407696	5	149043032	149043032	0	1.53052e-08	-0.506474	0	1	1.53052e-08	-0.506474	0	1
hsa-mir-584	hsa-miR-584-5p	5	149062305	149062415	-	6087	12864	rs36081	5	149049441	149049441	0	2.10276e-08	-0.501843	0	1	2.10276e-08	-0.501843	0	1
hsa-mir-584	hsa-miR-584-5p	5	149062305	149062415	-	6087	9904	rs36077	5	149052401	149052401	0	5.50143e-09	-0.526806	0	1	5.50143e-09	-0.526806	0	1
hsa-mir-584	hsa-miR-584-5p	5	149062305	149062415	-	6087	-42209	rs11168086	5	149104624	149104624	0	1.18382e-10	0.546932	0	1	1.18382e-10	0.546932	0	1
hsa-mir-584	hsa-miR-584-5p	5	149062305	149062415	-	6087	-43592	rs12655076	5	149106007	149106007	0	3.93584e-11	0.55558	0	1	3.93584e-11	0.55558	0	1
hsa-mir-584	hsa-miR-584-5p	5	149062305	149062415	-	6087	-58588	rs4705317	5	149121003	149121003	0	4.94875e-10	0.518397	0	1	4.94875e-10	0.518397	0	1
hsa-mir-584	hsa-miR-584-5p	5	149062305	149062415	-	6087	-78206	rs11739374	5	149140621	149140621	0	3.64056e-07	0.418755	0	1	3.64056e-07	0.418755	0	1
hsa-mir-127	hsa-miR-127-3p	14	100882966	100883090	+	6447	164368	rs72700576	14	101047458	101047458	0	2.02299e-08	-1.20019	1	1	2.02299e-08	-1.20019	1	1
hsa-mir-1270	hsa-miR-1270	19	20399273	20399354	-	4584	-3522	rs2701305	19	20402876	20402876	0	3.10583e-06	-0.399279	0	1	3.10583e-06	-0.399279	0	1
hsa-mir-1270	hsa-miR-1270	19	20399273	20399354	-	4584	-4884	rs2545898	19	20404238	20404238	0	5.02699e-06	-0.392941	0	1	5.02699e-06	-0.392941	0	1
hsa-mir-1270	hsa-miR-1270	19	20399273	20399354	-	4584	-6029	rs2545945	19	20405383	20405383	0	2.09648e-06	-0.410172	0	1	2.09648e-06	-0.410172	0	1
hsa-mir-1270	hsa-miR-1270	19	20399273	20399354	-	4584	-6750	rs2545947	19	20406104	20406104	0	5.99533e-06	-0.387972	0	1	5.99533e-06	-0.387972	0	1
hsa-mir-1270	hsa-miR-1270	19	20399273	20399354	-	4584	-7582	rs2701307	19	20406936	20406936	0	3.70826e-06	-0.395854	0	1	3.70826e-06	-0.395854	0	1
hsa-mir-1270	hsa-miR-1270	19	20399273	20399354	-	4584	-8538	rs2545958	19	20407892	20407892	0	2.72328e-06	-0.407658	0	1	2.72328e-06	-0.407658	0	1
hsa-mir-1270	hsa-miR-1270	19	20399273	20399354	-	4584	-8772	rs2545959	19	20408126	20408126	0	4.01712e-06	-0.395604	0	1	4.01712e-06	-0.395604	0	1
hsa-mir-1270	hsa-miR-1270	19	20399273	20399354	-	4584	-9558	rs2701308	19	20408912	20408912	0	5.21059e-06	-0.390918	0	1	5.21059e-06	-0.390918	0	1
hsa-mir-1270	hsa-miR-1270	19	20399273	20399354	-	4584	-10279	rs2701310	19	20409633	20409633	0	2.35921e-06	-0.403486	0	1	2.35921e-06	-0.403486	0	1
hsa-mir-1270	hsa-miR-1270	19	20399273	20399354	-	4584	-11707	rs1811292	19	20411061	20411061	0	3.61843e-06	-0.389915	0	1	3.61843e-06	-0.389915	0	1
hsa-mir-1270	hsa-miR-1270	19	20399273	20399354	-	4584	-11782	rs1811293	19	20411136	20411136	0	9.71698e-07	-0.416604	1	1	9.71698e-07	-0.416604	1	1
hsa-mir-1270	hsa-miR-1270	19	20399273	20399354	-	4584	-12515	rs2701312	19	20411869	20411869	0	2.66265e-06	-0.407346	0	1	2.66265e-06	-0.407346	0	1
hsa-mir-1270	hsa-miR-1270	19	20399273	20399354	-	4584	-13122	rs2545968	19	20412476	20412476	0	4.92253e-06	-0.397403	0	1	4.92253e-06	-0.397403	0	1
hsa-mir-625	hsa-miR-625-3p	14	65471103	65471186	+	5691	-201889	rs1256518	14	65269214	65269214	0	2.67059e-06	0.415827	0	1	2.67059e-06	0.415827	0	1
hsa-mir-625	hsa-miR-625-3p	14	65471103	65471186	+	5691	-195358	rs79230737	14	65275745	65275745	0	9.4216e-06	0.390036	0	1	9.4216e-06	0.390036	0	1
hsa-mir-625	hsa-miR-625-3p	14	65471103	65471186	+	5691	-179724	rs77339389	14	65291379	65291379	0	1.15058e-08	0.595739	0	1	1.15058e-08	0.595739	0	1
hsa-mir-625	hsa-miR-625-3p	14	65471103	65471186	+	5691	-160697	rs72712473	14	65310406	65310406	0	2.2912e-08	0.591464	0	1	2.2912e-08	0.591464	0	1
hsa-mir-625	hsa-miR-625-3p	14	65471103	65471186	+	5691	-148250	rs17102601	14	65322853	65322853	0	3.32672e-08	0.583625	0	1	3.32672e-08	0.583625	0	1
hsa-mir-625	hsa-miR-625-3p	14	65471103	65471186	+	5691	-148237	rs72712485	14	65322866	65322866	0	3.32672e-08	0.583625	0	1	3.32672e-08	0.583625	0	1
hsa-mir-625	hsa-miR-625-3p	14	65471103	65471186	+	5691	-142740	rs12147473	14	65328363	65328363	0	2.50116e-08	0.580999	0	1	2.50116e-08	0.580999	0	1
hsa-mir-625	hsa-miR-625-3p	14	65471103	65471186	+	5691	-140128	rs12147779	14	65330975	65330975	0	1.55344e-08	0.597653	0	1	1.55344e-08	0.597653	0	1
hsa-mir-625	hsa-miR-625-3p	14	65471103	65471186	+	5691	-135483	rs72712499	14	65335620	65335620	0	1.58227e-08	0.58957	0	1	1.58227e-08	0.58957	0	1
hsa-mir-625	hsa-miR-625-3p	14	65471103	65471186	+	5691	-107260	rs150004306	14	65363843	65363843	0	4.79705e-06	1.0837	0	1	4.79705e-06	1.0837	0	1
hsa-mir-625	hsa-miR-625-3p	14	65471103	65471186	+	5691	-90763	rs138236230	14	65380340	65380340	0	1.39643e-06	0.601222	0	1	1.39643e-06	0.601222	0	1
hsa-mir-625	hsa-miR-625-3p	14	65471103	65471186	+	5691	-65011	rs17181043	14	65406092	65406092	0	7.46272e-06	1.03595	0	1	7.46272e-06	1.03595	0	1
hsa-mir-625	hsa-miR-625-3p	14	65471103	65471186	+	5691	14727	rs77515250	14	65485913	65485913	0	9.69047e-06	1.04953	0	1	9.69047e-06	1.04953	0	1
hsa-mir-625	hsa-miR-625-3p	14	65471103	65471186	+	5691	91235	rs142411661	14	65562421	65562421	0	7.46272e-06	1.03595	0	1	7.46272e-06	1.03595	0	1
hsa-mir-625	hsa-miR-625-3p	14	65471103	65471186	+	5691	-157917	rs4899172	14	65313186	65313186	0	7.24627e-12	0.579886	1	1	7.24627e-12	0.579886	1	1
hsa-mir-625	hsa-miR-625-3p	14	65471103	65471186	+	5691	334743	rs6573632	14	65805929	65805929	0	8.71805e-06	-0.347183	0	1	8.71805e-06	-0.347183	0	1
hsa-mir-625	hsa-miR-625-3p	14	65471103	65471186	+	5691	334760	rs6573633	14	65805946	65805946	0	8.30349e-06	-0.346721	0	1	8.30349e-06	-0.346721	0	1
hsa-mir-625	hsa-miR-625-5p	14	65471103	65471186	+	5691	-179724	rs77339389	14	65291379	65291379	0	1.3518e-08	0.593031	0	1	1.3518e-08	0.593031	0	1
hsa-mir-625	hsa-miR-625-5p	14	65471103	65471186	+	5691	-160697	rs72712473	14	65310406	65310406	0	8.86406e-09	0.607696	0	1	8.86406e-09	0.607696	0	1
hsa-mir-625	hsa-miR-625-5p	14	65471103	65471186	+	5691	-148250	rs17102601	14	65322853	65322853	0	3.38287e-08	0.583331	0	1	3.38287e-08	0.583331	0	1
hsa-mir-625	hsa-miR-625-5p	14	65471103	65471186	+	5691	-148237	rs72712485	14	65322866	65322866	0	3.38287e-08	0.583331	0	1	3.38287e-08	0.583331	0	1
hsa-mir-625	hsa-miR-625-5p	14	65471103	65471186	+	5691	-142740	rs12147473	14	65328363	65328363	0	3.6834e-08	0.574312	0	1	3.6834e-08	0.574312	0	1
hsa-mir-625	hsa-miR-625-5p	14	65471103	65471186	+	5691	-140128	rs12147779	14	65330975	65330975	0	2.51067e-09	0.627944	0	1	2.51067e-09	0.627944	0	1
hsa-mir-625	hsa-miR-625-5p	14	65471103	65471186	+	5691	-135483	rs72712499	14	65335620	65335620	0	1.0682e-08	0.596171	0	1	1.0682e-08	0.596171	0	1
hsa-mir-625	hsa-miR-625-5p	14	65471103	65471186	+	5691	-90763	rs138236230	14	65380340	65380340	0	1.55314e-06	0.598684	0	1	1.55314e-06	0.598684	0	1
hsa-mir-625	hsa-miR-625-5p	14	65471103	65471186	+	5691	218360	rs79691769	14	65689546	65689546	0	2.57476e-06	0.606162	0	1	2.57476e-06	0.606162	0	1
hsa-mir-625	hsa-miR-625-5p	14	65471103	65471186	+	5691	341899	rs8009991	14	65813085	65813085	0	5.0133e-08	0.646168	0	1	5.0133e-08	0.646168	0	1
hsa-mir-625	hsa-miR-625-5p	14	65471103	65471186	+	5691	-157917	rs4899172	14	65313186	65313186	0	1.01102e-09	0.521225	1	1	1.01102e-09	0.521225	1	1
hsa-mir-708	hsa-miR-708-3p	11	79402011	79402125	-	6762	22255	rs11237815	11	79379756	79379756	0	2.61268e-07	0.73209	0	1	2.61268e-07	0.73209	0	1
hsa-mir-708	hsa-miR-708-3p	11	79402011	79402125	-	6762	21159	rs11237816	11	79380852	79380852	0	3.97303e-07	0.726201	0	1	3.97303e-07	0.726201	0	1
hsa-mir-708	hsa-miR-708-3p	11	79402011	79402125	-	6762	20569	rs12269882	11	79381442	79381442	0	1.81962e-06	0.551832	0	1	1.81962e-06	0.551832	0	1
hsa-mir-708	hsa-miR-708-3p	11	79402011	79402125	-	6762	20528	rs12289486	11	79381483	79381483	0	3.9455e-07	0.706649	0	1	3.9455e-07	0.706649	0	1
hsa-mir-708	hsa-miR-708-3p	11	79402011	79402125	-	6762	20319	rs12276041	11	79381692	79381692	0	7.22359e-06	0.659549	0	1	7.22359e-06	0.659549	0	1
hsa-mir-708	hsa-miR-708-3p	11	79402011	79402125	-	6762	19581	rs12577328	11	79382430	79382430	0	1.96303e-07	0.744291	0	1	1.96303e-07	0.744291	0	1
hsa-mir-708	hsa-miR-708-3p	11	79402011	79402125	-	6762	18662	rs11237818	11	79383349	79383349	0	2.25789e-06	0.760356	0	1	2.25789e-06	0.760356	0	1
hsa-mir-708	hsa-miR-708-3p	11	79402011	79402125	-	6762	16315	rs76725090	11	79385696	79385696	0	3.41943e-06	0.681852	0	1	3.41943e-06	0.681852	0	1
hsa-mir-708	hsa-miR-708-3p	11	79402011	79402125	-	6762	15619	rs111460293	11	79386392	79386392	0	2.69754e-07	0.731277	0	1	2.69754e-07	0.731277	0	1
hsa-mir-708	hsa-miR-708-3p	11	79402011	79402125	-	6762	15274	rs12285387	11	79386737	79386737	0	2.52107e-06	0.701139	0	1	2.52107e-06	0.701139	0	1
hsa-mir-708	hsa-miR-708-3p	11	79402011	79402125	-	6762	15031	rs79822078	11	79386980	79386980	0	2.18825e-07	0.741537	0	1	2.18825e-07	0.741537	0	1
hsa-mir-708	hsa-miR-708-3p	11	79402011	79402125	-	6762	12899	rs12277834	11	79389112	79389112	0	1.85598e-06	0.654036	0	1	1.85598e-06	0.654036	0	1
hsa-mir-708	hsa-miR-708-3p	11	79402011	79402125	-	6762	11952	rs79406027	11	79390059	79390059	0	1.10977e-06	0.681053	0	1	1.10977e-06	0.681053	0	1
hsa-mir-708	hsa-miR-708-3p	11	79402011	79402125	-	6762	10138	rs77749926	11	79391873	79391873	0	6.04628e-06	0.621852	0	1	6.04628e-06	0.621852	0	1
hsa-mir-708	hsa-miR-708-3p	11	79402011	79402125	-	6762	10039	rs10466740	11	79391972	79391972	0	7.14368e-06	0.670209	0	1	7.14368e-06	0.670209	0	1
hsa-mir-708	hsa-miR-708-3p	11	79402011	79402125	-	6762	8390	rs11237820	11	79393621	79393621	0	2.95475e-06	0.646754	0	1	2.95475e-06	0.646754	0	1
hsa-mir-708	hsa-miR-708-3p	11	79402011	79402125	-	6762	7256	rs12275195	11	79394755	79394755	0	1.10977e-06	0.681053	0	1	1.10977e-06	0.681053	0	1
hsa-mir-708	hsa-miR-708-3p	11	79402011	79402125	-	6762	6671	rs4515997	11	79395340	79395340	0	5.4529e-07	0.708735	0	1	5.4529e-07	0.708735	0	1
hsa-mir-708	hsa-miR-708-3p	11	79402011	79402125	-	6762	6440	rs4433593	11	79395571	79395571	0	1.10977e-06	0.681053	0	1	1.10977e-06	0.681053	0	1
hsa-mir-708	hsa-miR-708-3p	11	79402011	79402125	-	6762	6251	rs11237821	11	79395760	79395760	0	1.93446e-06	0.670336	0	1	1.93446e-06	0.670336	0	1
hsa-mir-708	hsa-miR-708-3p	11	79402011	79402125	-	6762	5248	rs7108878	11	79396763	79396763	0	1.31435e-06	0.672457	0	1	1.31435e-06	0.672457	0	1
hsa-mir-708	hsa-miR-708-3p	11	79402011	79402125	-	6762	177	rs56158925	11	79401834	79401834	0	2.96227e-06	0.73904	0	1	2.96227e-06	0.73904	0	1
hsa-mir-708	hsa-miR-708-3p	11	79402011	79402125	-	6762	-1515	rs1511237	11	79403640	79403640	0	2.01892e-06	0.692776	0	1	2.01892e-06	0.692776	0	1
hsa-mir-708	hsa-miR-708-3p	11	79402011	79402125	-	6762	-6055	rs74654392	11	79408180	79408180	0	9.21835e-06	0.652818	0	1	9.21835e-06	0.652818	0	1
hsa-mir-708	hsa-miR-708-3p	11	79402011	79402125	-	6762	-6070	rs61882555	11	79408195	79408195	0	5.25757e-13	0.786291	1	1	5.25757e-13	0.786291	1	1
hsa-mir-708	hsa-miR-708-3p	11	79402011	79402125	-	6762	-8173	rs12286448	11	79410298	79410298	0	4.82203e-06	0.658695	0	1	4.82203e-06	0.658695	0	1
hsa-mir-708	hsa-miR-708-3p	11	79402011	79402125	-	6762	-8694	rs57966744	11	79410819	79410819	0	8.22678e-10	1.07064	0	1	8.22678e-10	1.07064	0	1
hsa-mir-708	hsa-miR-708-3p	11	79402011	79402125	-	6762	-10714	rs2175420	11	79412839	79412839	0	1.07788e-06	0.519526	0	1	1.07788e-06	0.519526	0	1
hsa-mir-708	hsa-miR-708-3p	11	79402011	79402125	-	6762	-10915	rs1567540	11	79413040	79413040	0	4.92032e-06	0.501828	0	1	4.92032e-06	0.501828	0	1
hsa-mir-708	hsa-miR-708-3p	11	79402011	79402125	-	6762	-12492	rs7121592	11	79414617	79414617	0	4.21214e-06	0.380611	0	1	4.21214e-06	0.380611	0	1
hsa-mir-708	hsa-miR-708-3p	11	79402011	79402125	-	6762	-14160	rs12275848	11	79416285	79416285	0	1.57052e-06	0.525488	0	1	1.57052e-06	0.525488	0	1
hsa-mir-708	hsa-miR-708-3p	11	79402011	79402125	-	6762	-16446	rs12275127	11	79418571	79418571	0	7.08133e-06	0.485789	0	1	7.08133e-06	0.485789	0	1
hsa-mir-708	hsa-miR-708-3p	11	79402011	79402125	-	6762	-16447	rs12273727	11	79418572	79418572	0	7.08133e-06	0.485789	0	1	7.08133e-06	0.485789	0	1
hsa-mir-708	hsa-miR-708-3p	11	79402011	79402125	-	6762	-16757	rs12279943	11	79418882	79418882	0	2.48056e-06	0.508515	0	1	2.48056e-06	0.508515	0	1
hsa-mir-708	hsa-miR-708-3p	11	79402011	79402125	-	6762	-16864	rs61884060	11	79418989	79418989	0	7.16555e-07	0.811286	0	1	7.16555e-07	0.811286	0	1
hsa-mir-708	hsa-miR-708-3p	11	79402011	79402125	-	6762	-17225	rs77165503	11	79419350	79419350	0	1.60083e-06	0.699308	0	1	1.60083e-06	0.699308	0	1
hsa-mir-708	hsa-miR-708-3p	11	79402011	79402125	-	6762	-18914	rs17138318	11	79421039	79421039	0	2.75401e-06	0.517662	0	1	2.75401e-06	0.517662	0	1
hsa-mir-708	hsa-miR-708-3p	11	79402011	79402125	-	6762	-22637	rs61884062	11	79424762	79424762	0	3.52002e-06	0.501971	0	1	3.52002e-06	0.501971	0	1
hsa-mir-708	hsa-miR-708-3p	11	79402011	79402125	-	6762	-23213	rs61884064	11	79425338	79425338	0	4.01962e-06	0.506291	0	1	4.01962e-06	0.506291	0	1
hsa-mir-708	hsa-miR-708-3p	11	79402011	79402125	-	6762	-26540	rs10899622	11	79428665	79428665	0	2.36466e-06	0.39835	0	1	2.36466e-06	0.39835	0	1
hsa-mir-708	hsa-miR-708-3p	11	79402011	79402125	-	6762	-30285	rs17138330	11	79432410	79432410	0	4.83779e-07	0.814953	0	1	4.83779e-07	0.814953	0	1
hsa-mir-708	hsa-miR-708-3p	11	79402011	79402125	-	6762	-30518	rs79604156	11	79432643	79432643	0	3.25703e-06	0.679096	0	1	3.25703e-06	0.679096	0	1
hsa-mir-708	hsa-miR-708-3p	11	79402011	79402125	-	6762	-31687	rs7127580	11	79433812	79433812	0	1.2558e-06	0.706351	0	1	1.2558e-06	0.706351	0	1
hsa-mir-708	hsa-miR-708-3p	11	79402011	79402125	-	6762	-33918	rs61884088	11	79436043	79436043	0	1.65861e-07	0.816088	0	1	1.65861e-07	0.816088	0	1
hsa-mir-708	hsa-miR-708-3p	11	79402011	79402125	-	6762	-34726	rs61884089	11	79436851	79436851	0	7.16833e-08	0.861081	0	1	7.16833e-08	0.861081	0	1
hsa-mir-708	hsa-miR-708-3p	11	79402011	79402125	-	6762	-36117	rs58080034	11	79438242	79438242	0	1.33002e-07	0.807729	0	1	1.33002e-07	0.807729	0	1
hsa-mir-708	hsa-miR-708-3p	11	79402011	79402125	-	6762	-36522	rs61884092	11	79438647	79438647	0	1.88481e-06	0.77537	0	1	1.88481e-06	0.77537	0	1
hsa-mir-708	hsa-miR-708-3p	11	79402011	79402125	-	6762	-36681	rs61884093	11	79438806	79438806	0	1.1495e-07	0.91379	0	1	1.1495e-07	0.91379	0	1
hsa-mir-708	hsa-miR-708-3p	11	79402011	79402125	-	6762	-36723	rs61884094	11	79438848	79438848	0	3.45412e-07	0.853817	0	1	3.45412e-07	0.853817	0	1
hsa-mir-708	hsa-miR-708-3p	11	79402011	79402125	-	6762	-37586	rs61150942	11	79439711	79439711	0	6.25537e-06	0.779753	0	1	6.25537e-06	0.779753	0	1
hsa-mir-708	hsa-miR-708-3p	11	79402011	79402125	-	6762	-39911	rs968369	11	79442036	79442036	0	7.31825e-06	0.646451	0	1	7.31825e-06	0.646451	0	1
hsa-mir-708	hsa-miR-708-3p	11	79402011	79402125	-	6762	-41495	rs61884098	11	79443620	79443620	0	9.9501e-08	0.829959	0	1	9.9501e-08	0.829959	0	1
hsa-mir-708	hsa-miR-708-3p	11	79402011	79402125	-	6762	-41693	rs61884099	11	79443818	79443818	0	6.72979e-08	0.879972	0	1	6.72979e-08	0.879972	0	1
hsa-mir-708	hsa-miR-708-3p	11	79402011	79402125	-	6762	-44183	rs61884100	11	79446308	79446308	0	8.59775e-08	0.848072	0	1	8.59775e-08	0.848072	0	1
hsa-mir-708	hsa-miR-708-3p	11	79402011	79402125	-	6762	-45971	rs61039045	11	79448096	79448096	0	3.85604e-07	0.813708	0	1	3.85604e-07	0.813708	0	1
hsa-mir-708	hsa-miR-708-3p	11	79402011	79402125	-	6762	-49449	rs55853432	11	79451574	79451574	0	7.16833e-08	0.861081	0	1	7.16833e-08	0.861081	0	1
hsa-mir-708	hsa-miR-708-3p	11	79402011	79402125	-	6762	-50765	rs78977595	11	79452890	79452890	0	7.51126e-06	0.762827	0	1	7.51126e-06	0.762827	0	1
hsa-mir-708	hsa-miR-708-3p	11	79402011	79402125	-	6762	-55062	rs869317	11	79457187	79457187	0	5.84519e-06	0.403408	0	1	5.84519e-06	0.403408	0	1
hsa-mir-708	hsa-miR-708-3p	11	79402011	79402125	-	6762	-56294	rs12275540	11	79458419	79458419	0	4.86181e-06	0.392574	0	1	4.86181e-06	0.392574	0	1
hsa-mir-708	hsa-miR-708-3p	11	79402011	79402125	-	6762	-68876	rs11603124	11	79471001	79471001	0	2.86793e-06	0.411903	0	1	2.86793e-06	0.411903	0	1
hsa-mir-708	hsa-miR-708-3p	11	79402011	79402125	-	6762	-69017	rs11605311	11	79471142	79471142	0	2.85474e-06	0.410747	0	1	2.85474e-06	0.410747	0	1
hsa-mir-708	hsa-miR-708-3p	11	79402011	79402125	-	6762	-71730	rs7102569	11	79473855	79473855	0	4.41738e-06	0.399997	0	1	4.41738e-06	0.399997	0	1
hsa-mir-708	hsa-miR-708-5p	11	79402011	79402125	-	6762	26568	rs77898373	11	79375443	79375443	0	5.8624e-06	0.536423	0	1	5.8624e-06	0.536423	0	1
hsa-mir-708	hsa-miR-708-5p	11	79402011	79402125	-	6762	22255	rs11237815	11	79379756	79379756	0	4.73118e-10	0.875883	0	1	4.73118e-10	0.875883	0	1
hsa-mir-708	hsa-miR-708-5p	11	79402011	79402125	-	6762	21159	rs11237816	11	79380852	79380852	0	1.59744e-10	0.903883	0	1	1.59744e-10	0.903883	0	1
hsa-mir-708	hsa-miR-708-5p	11	79402011	79402125	-	6762	20528	rs12289486	11	79381483	79381483	0	2.1262e-10	0.873729	0	1	2.1262e-10	0.873729	0	1
hsa-mir-708	hsa-miR-708-5p	11	79402011	79402125	-	6762	19581	rs12577328	11	79382430	79382430	0	4.42001e-10	0.883184	0	1	4.42001e-10	0.883184	0	1
hsa-mir-708	hsa-miR-708-5p	11	79402011	79402125	-	6762	16315	rs76725090	11	79385696	79385696	0	8.26796e-06	0.655561	0	1	8.26796e-06	0.655561	0	1
hsa-mir-708	hsa-miR-708-5p	11	79402011	79402125	-	6762	15619	rs111460293	11	79386392	79386392	0	1.36535e-10	0.900959	0	1	1.36535e-10	0.900959	0	1
hsa-mir-708	hsa-miR-708-5p	11	79402011	79402125	-	6762	15274	rs12285387	11	79386737	79386737	0	4.30759e-06	0.685308	0	1	4.30759e-06	0.685308	0	1
hsa-mir-708	hsa-miR-708-5p	11	79402011	79402125	-	6762	15031	rs79822078	11	79386980	79386980	0	3.75294e-10	0.886552	0	1	3.75294e-10	0.886552	0	1
hsa-mir-708	hsa-miR-708-5p	11	79402011	79402125	-	6762	12899	rs12277834	11	79389112	79389112	0	1.83534e-09	0.814865	0	1	1.83534e-09	0.814865	0	1
hsa-mir-708	hsa-miR-708-5p	11	79402011	79402125	-	6762	11952	rs79406027	11	79390059	79390059	0	1.04275e-09	0.843147	0	1	1.04275e-09	0.843147	0	1
hsa-mir-708	hsa-miR-708-5p	11	79402011	79402125	-	6762	10138	rs77749926	11	79391873	79391873	0	5.44285e-09	0.792114	0	1	5.44285e-09	0.792114	0	1
hsa-mir-708	hsa-miR-708-5p	11	79402011	79402125	-	6762	10039	rs10466740	11	79391972	79391972	0	7.15861e-06	0.670145	0	1	7.15861e-06	0.670145	0	1
hsa-mir-708	hsa-miR-708-5p	11	79402011	79402125	-	6762	8390	rs11237820	11	79393621	79393621	0	4.40093e-10	0.85043	0	1	4.40093e-10	0.85043	0	1
hsa-mir-708	hsa-miR-708-5p	11	79402011	79402125	-	6762	7256	rs12275195	11	79394755	79394755	0	1.04275e-09	0.843147	0	1	1.04275e-09	0.843147	0	1
hsa-mir-708	hsa-miR-708-5p	11	79402011	79402125	-	6762	6671	rs4515997	11	79395340	79395340	0	1.24632e-09	0.850448	0	1	1.24632e-09	0.850448	0	1
hsa-mir-708	hsa-miR-708-5p	11	79402011	79402125	-	6762	6440	rs4433593	11	79395571	79395571	0	1.04275e-09	0.843147	0	1	1.04275e-09	0.843147	0	1
hsa-mir-708	hsa-miR-708-5p	11	79402011	79402125	-	6762	6251	rs11237821	11	79395760	79395760	0	1.24268e-09	0.844767	0	1	1.24268e-09	0.844767	0	1
hsa-mir-708	hsa-miR-708-5p	11	79402011	79402125	-	6762	5248	rs7108878	11	79396763	79396763	0	3.90531e-10	0.85788	0	1	3.90531e-10	0.85788	0	1
hsa-mir-708	hsa-miR-708-5p	11	79402011	79402125	-	6762	-1515	rs1511237	11	79403640	79403640	0	2.41765e-09	0.860041	0	1	2.41765e-09	0.860041	0	1
hsa-mir-708	hsa-miR-708-5p	11	79402011	79402125	-	6762	-4705	rs76473585	11	79406830	79406830	0	2.37885e-09	0.872699	0	1	2.37885e-09	0.872699	0	1
hsa-mir-708	hsa-miR-708-5p	11	79402011	79402125	-	6762	-6055	rs74654392	11	79408180	79408180	0	5.05903e-09	0.849496	0	1	5.05903e-09	0.849496	0	1
hsa-mir-708	hsa-miR-708-5p	11	79402011	79402125	-	6762	-6070	rs61882555	11	79408195	79408195	0	8.48941e-15	0.839356	1	1	8.48941e-15	0.839356	1	1
hsa-mir-708	hsa-miR-708-5p	11	79402011	79402125	-	6762	-8173	rs12286448	11	79410298	79410298	0	1.27784e-09	0.86225	0	1	1.27784e-09	0.86225	0	1
hsa-mir-708	hsa-miR-708-5p	11	79402011	79402125	-	6762	-8694	rs57966744	11	79410819	79410819	0	1.49957e-07	0.924027	0	1	1.49957e-07	0.924027	0	1
hsa-mir-708	hsa-miR-708-5p	11	79402011	79402125	-	6762	-10714	rs2175420	11	79412839	79412839	0	2.08444e-08	0.593068	0	1	2.08444e-08	0.593068	0	1
hsa-mir-708	hsa-miR-708-5p	11	79402011	79402125	-	6762	-10915	rs1567540	11	79413040	79413040	0	3.97633e-08	0.598368	0	1	3.97633e-08	0.598368	0	1
hsa-mir-708	hsa-miR-708-5p	11	79402011	79402125	-	6762	-12492	rs7121592	11	79414617	79414617	0	5.39177e-07	0.41318	0	1	5.39177e-07	0.41318	0	1
hsa-mir-708	hsa-miR-708-5p	11	79402011	79402125	-	6762	-14160	rs12275848	11	79416285	79416285	0	7.22753e-08	0.586239	0	1	7.22753e-08	0.586239	0	1
hsa-mir-708	hsa-miR-708-5p	11	79402011	79402125	-	6762	-16446	rs12275127	11	79418571	79418571	0	1.09124e-07	0.570372	0	1	1.09124e-07	0.570372	0	1
hsa-mir-708	hsa-miR-708-5p	11	79402011	79402125	-	6762	-16447	rs12273727	11	79418572	79418572	0	1.09124e-07	0.570372	0	1	1.09124e-07	0.570372	0	1
hsa-mir-708	hsa-miR-708-5p	11	79402011	79402125	-	6762	-16757	rs12279943	11	79418882	79418882	0	8.57608e-08	0.574832	0	1	8.57608e-08	0.574832	0	1
hsa-mir-708	hsa-miR-708-5p	11	79402011	79402125	-	6762	-17225	rs77165503	11	79419350	79419350	0	2.19159e-09	0.862203	0	1	2.19159e-09	0.862203	0	1
hsa-mir-708	hsa-miR-708-5p	11	79402011	79402125	-	6762	-18914	rs17138318	11	79421039	79421039	0	2.99104e-08	0.607208	0	1	2.99104e-08	0.607208	0	1
hsa-mir-708	hsa-miR-708-5p	11	79402011	79402125	-	6762	-21200	rs1397721	11	79423325	79423325	0	1.08803e-07	0.586161	0	1	1.08803e-07	0.586161	0	1
hsa-mir-708	hsa-miR-708-5p	11	79402011	79402125	-	6762	-22637	rs61884062	11	79424762	79424762	0	6.4331e-08	0.581162	0	1	6.4331e-08	0.581162	0	1
hsa-mir-708	hsa-miR-708-5p	11	79402011	79402125	-	6762	-23213	rs61884064	11	79425338	79425338	0	3.69481e-08	0.599703	0	1	3.69481e-08	0.599703	0	1
hsa-mir-708	hsa-miR-708-5p	11	79402011	79402125	-	6762	-24209	rs10501444	11	79426334	79426334	0	2.91919e-07	0.553769	0	1	2.91919e-07	0.553769	0	1
hsa-mir-708	hsa-miR-708-5p	11	79402011	79402125	-	6762	-25234	rs10793380	11	79427359	79427359	0	1.57225e-06	0.400246	0	1	1.57225e-06	0.400246	0	1
hsa-mir-708	hsa-miR-708-5p	11	79402011	79402125	-	6762	-26540	rs10899622	11	79428665	79428665	0	2.18225e-07	0.43571	0	1	2.18225e-07	0.43571	0	1
hsa-mir-708	hsa-miR-708-5p	11	79402011	79402125	-	6762	-30518	rs79604156	11	79432643	79432643	0	1.7962e-09	0.866564	0	1	1.7962e-09	0.866564	0	1
hsa-mir-708	hsa-miR-708-5p	11	79402011	79402125	-	6762	-31687	rs7127580	11	79433812	79433812	0	9.58535e-10	0.880506	0	1	9.58535e-10	0.880506	0	1
hsa-mir-708	hsa-miR-708-5p	11	79402011	79402125	-	6762	-39911	rs968369	11	79442036	79442036	0	2.08647e-08	0.799943	0	1	2.08647e-08	0.799943	0	1
hsa-mir-708	hsa-miR-708-5p	11	79402011	79402125	-	6762	-41495	rs61884098	11	79443620	79443620	0	4.7164e-06	0.717731	0	1	4.7164e-06	0.717731	0	1
hsa-mir-708	hsa-miR-708-5p	11	79402011	79402125	-	6762	-43579	rs73496688	11	79445704	79445704	0	6.11536e-06	0.532399	0	1	6.11536e-06	0.532399	0	1
hsa-mir-708	hsa-miR-708-5p	11	79402011	79402125	-	6762	-44183	rs61884100	11	79446308	79446308	0	3.18891e-06	0.742413	0	1	3.18891e-06	0.742413	0	1
hsa-mir-708	hsa-miR-708-5p	11	79402011	79402125	-	6762	-53938	rs7941024	11	79456063	79456063	0	2.68775e-06	0.413229	0	1	2.68775e-06	0.413229	0	1
hsa-mir-708	hsa-miR-708-5p	11	79402011	79402125	-	6762	-55062	rs869317	11	79457187	79457187	0	7.22425e-07	0.439524	0	1	7.22425e-07	0.439524	0	1
hsa-mir-708	hsa-miR-708-5p	11	79402011	79402125	-	6762	-56294	rs12275540	11	79458419	79458419	0	3.22349e-07	0.436864	0	1	3.22349e-07	0.436864	0	1
hsa-mir-708	hsa-miR-708-5p	11	79402011	79402125	-	6762	-57347	rs7952683	11	79459472	79459472	0	4.86193e-06	0.40401	0	1	4.86193e-06	0.40401	0	1
hsa-mir-708	hsa-miR-708-5p	11	79402011	79402125	-	6762	-58754	rs10899628	11	79460879	79460879	0	1.44309e-06	0.417315	0	1	1.44309e-06	0.417315	0	1
hsa-mir-708	hsa-miR-708-5p	11	79402011	79402125	-	6762	-59913	rs1912702	11	79462038	79462038	0	7.05716e-07	0.41923	0	1	7.05716e-07	0.41923	0	1
hsa-mir-708	hsa-miR-708-5p	11	79402011	79402125	-	6762	-60348	rs2888554	11	79462473	79462473	0	7.428e-07	0.423951	0	1	7.428e-07	0.423951	0	1
hsa-mir-708	hsa-miR-708-5p	11	79402011	79402125	-	6762	-63860	rs113136900	11	79465985	79465985	0	1.49057e-06	0.546094	0	1	1.49057e-06	0.546094	0	1
hsa-mir-708	hsa-miR-708-5p	11	79402011	79402125	-	6762	-65462	rs1943849	11	79467587	79467587	0	1.24922e-06	0.552495	0	1	1.24922e-06	0.552495	0	1
hsa-mir-708	hsa-miR-708-5p	11	79402011	79402125	-	6762	-66273	rs7106489	11	79468398	79468398	0	1.13096e-06	0.420288	0	1	1.13096e-06	0.420288	0	1
hsa-mir-708	hsa-miR-708-5p	11	79402011	79402125	-	6762	-68434	rs6592843	11	79470559	79470559	0	1.91541e-06	0.422665	0	1	1.91541e-06	0.422665	0	1
hsa-mir-708	hsa-miR-708-5p	11	79402011	79402125	-	6762	-68876	rs11603124	11	79471001	79471001	0	2.4411e-07	0.452431	0	1	2.4411e-07	0.452431	0	1
hsa-mir-708	hsa-miR-708-5p	11	79402011	79402125	-	6762	-68982	rs75070034	11	79471107	79471107	0	3.69413e-07	0.57687	0	1	3.69413e-07	0.57687	0	1
hsa-mir-708	hsa-miR-708-5p	11	79402011	79402125	-	6762	-69017	rs11605311	11	79471142	79471142	0	1.64781e-07	0.457151	0	1	1.64781e-07	0.457151	0	1
hsa-mir-708	hsa-miR-708-5p	11	79402011	79402125	-	6762	-70208	rs11237851	11	79472333	79472333	0	1.28458e-07	0.454293	0	1	1.28458e-07	0.454293	0	1
hsa-mir-708	hsa-miR-708-5p	11	79402011	79402125	-	6762	-71730	rs7102569	11	79473855	79473855	0	5.05038e-08	0.47122	0	1	5.05038e-08	0.47122	0	1
hsa-mir-708	hsa-miR-708-5p	11	79402011	79402125	-	6762	-79631	rs12275436	11	79481756	79481756	0	6.39787e-06	0.382698	0	1	6.39787e-06	0.382698	0	1
hsa-mir-7854	hsa-miR-7854-3p	16	81533903	81533966	+	9529	-7802	rs4889332	16	81526101	81526101	0	5.64313e-08	-0.533406	0	1	5.64313e-08	-0.533406	0	1
hsa-mir-7854	hsa-miR-7854-3p	16	81533903	81533966	+	9529	-2267	rs28495808	16	81531636	81531636	0	2.34473e-13	-0.663125	1	1	2.34473e-13	-0.663125	1	1
hsa-mir-7854	hsa-miR-7854-3p	16	81533903	81533966	+	9529	-1759	rs4888153	16	81532144	81532144	0	9.87366e-09	-0.567541	0	1	9.87366e-09	-0.567541	0	1
hsa-mir-7854	hsa-miR-7854-3p	16	81533903	81533966	+	9529	-1060	rs881213	16	81532843	81532843	0	2.51282e-13	-0.619567	0	1	2.51282e-13	-0.619567	0	1
hsa-mir-7854	hsa-miR-7854-3p	16	81533903	81533966	+	9529	-868	rs2925983	16	81533035	81533035	0	1.93298e-12	-0.603196	0	1	1.93298e-12	-0.603196	0	1
hsa-mir-7854	hsa-miR-7854-3p	16	81533903	81533966	+	9529	-393	rs2925982	16	81533510	81533510	0	3.85817e-13	-0.588743	0	1	3.85817e-13	-0.588743	0	1
hsa-mir-7854	hsa-miR-7854-3p	16	81533903	81533966	+	9529	-263	rs2927318	16	81533640	81533640	0	3.16294e-13	-0.621743	0	1	3.16294e-13	-0.621743	0	1
hsa-mir-7854	hsa-miR-7854-3p	16	81533903	81533966	+	9529	0	rs2925980	16	81533949	81533949	0	2.91746e-13	-0.62093	0	1	2.91746e-13	-0.62093	0	1
hsa-mir-7854	hsa-miR-7854-3p	16	81533903	81533966	+	9529	121	rs13336426	16	81534087	81534087	0	1.49185e-06	-0.554487	0	1	1.49185e-06	-0.554487	0	1
hsa-mir-7854	hsa-miR-7854-3p	16	81533903	81533966	+	9529	493	rs13333159	16	81534459	81534459	0	1.03645e-09	-0.561936	0	1	1.03645e-09	-0.561936	0	1
hsa-mir-7854	hsa-miR-7854-3p	16	81533903	81533966	+	9529	5970	rs2966111	16	81539936	81539936	0	1.99228e-08	-0.529042	0	1	1.99228e-08	-0.529042	0	1
hsa-mir-7854	hsa-miR-7854-3p	16	81533903	81533966	+	9529	6271	rs62046623	16	81540237	81540237	0	2.191e-06	-0.477023	0	1	2.191e-06	-0.477023	0	1
hsa-mir-7854	hsa-miR-7854-3p	16	81533903	81533966	+	9529	7964	rs2966112	16	81541930	81541930	0	8.59271e-09	-0.479574	0	1	8.59271e-09	-0.479574	0	1
hsa-mir-7854	hsa-miR-7854-3p	16	81533903	81533966	+	9529	8792	rs4889336	16	81542758	81542758	0	1.87753e-08	-0.520213	0	1	1.87753e-08	-0.520213	0	1
hsa-mir-7854	hsa-miR-7854-3p	16	81533903	81533966	+	9529	14049	rs8054061	16	81548015	81548015	0	5.42796e-09	0.43441	0	1	5.42796e-09	0.43441	0	1
hsa-mir-7854	hsa-miR-7854-3p	16	81533903	81533966	+	9529	14869	rs28377284	16	81548835	81548835	0	1.97831e-06	-0.464471	0	1	1.97831e-06	-0.464471	0	1
hsa-mir-7854	hsa-miR-7854-3p	16	81533903	81533966	+	9529	15847	rs6564885	16	81549813	81549813	0	1.39166e-10	0.468111	0	1	1.39166e-10	0.468111	0	1
hsa-mir-7854	hsa-miR-7854-3p	16	81533903	81533966	+	9529	32884	rs58545206	16	81566850	81566850	0	6.89634e-07	-0.57403	0	1	6.89634e-07	-0.57403	0	1
hsa-mir-7854	hsa-miR-7854-3p	16	81533903	81533966	+	9529	-6512	rs12445567	16	81527391	81527391	0	2.208e-08	-0.435359	0	1	2.208e-08	-0.435359	0	1
hsa-mir-7854	hsa-miR-7854-3p	16	81533903	81533966	+	9529	-728	rs898967	16	81533175	81533175	0	1.37523e-08	-0.447999	0	1	1.37523e-08	-0.447999	0	1
hsa-mir-7854	hsa-miR-7854-3p	16	81533903	81533966	+	9529	21996	rs1000454	16	81555962	81555962	0	2.70346e-10	0.480991	0	1	2.70346e-10	0.480991	0	1
hsa-mir-7854	hsa-miR-7854-3p	16	81533903	81533966	+	9529	22014	rs1000455	16	81555980	81555980	0	3.86537e-10	0.4783	0	1	3.86537e-10	0.4783	0	1
hsa-mir-941-3	hsa-miR-941	20	63919506	63919576	+	4029	-12397	rs4809246	20	63907109	63907109	0	1.20732e-05	-0.551994	1	1	1.9023e-06	-0.60147	1	1
hsa-mir-941-3	hsa-miR-941	20	63919506	63919576	+	4029	-59656	rs6062552	20	63859850	63859850	1	1.53502e-05	-1.00519	0	1	1.53502e-05	-1.00519	0	1
hsa-mir-941-3	hsa-miR-941	20	63919506	63919576	+	4029	-58426	rs2281536	20	63861080	63861080	1	1.82635e-05	-1.01577	0	1	1.82635e-05	-1.01577	0	1
hsa-mir-941-3	hsa-miR-941	20	63919506	63919576	+	4029	-55397	rs3795149	20	63864109	63864109	1	1.32383e-05	-1.0125	0	1	1.32383e-05	-1.0125	0	1
hsa-mir-941-3	hsa-miR-941	20	63919506	63919576	+	4029	-54198	rs4809373	20	63865308	63865308	1	1.55488e-06	-1.17204	1	1	1.55488e-06	-1.17204	1	1
hsa-mir-941-3	hsa-miR-941	20	63919506	63919576	+	4029	-53215	rs6062557	20	63866291	63866291	1	5.06236e-06	-1.08566	0	1	5.06236e-06	-1.08566	0	1
hsa-mir-941-3	hsa-miR-941	20	63919506	63919576	+	4029	-52174	rs79459029	20	63867332	63867332	1	2.64443e-06	-1.08867	0	1	2.64443e-06	-1.08867	0	1
hsa-mir-941-3	hsa-miR-941	20	63919506	63919576	+	4029	-51196	rs6062559	20	63868310	63868310	1	9.11467e-06	-1.03068	0	1	9.11467e-06	-1.03068	0	1
hsa-mir-941-3	hsa-miR-941	20	63919506	63919576	+	4029	-51134	rs6062560	20	63868372	63868372	1	4.41877e-06	-1.03999	0	1	4.41877e-06	-1.03999	0	1
hsa-mir-941-3	hsa-miR-941	20	63919506	63919576	+	4029	-49172	rs6062561	20	63870334	63870334	1	1.44195e-05	-1.00829	0	1	1.44195e-05	-1.00829	0	1
hsa-mir-941-3	hsa-miR-941	20	63919506	63919576	+	4029	-48241	rs6062562	20	63871265	63871265	1	4.41877e-06	-1.03999	0	1	4.41877e-06	-1.03999	0	1
hsa-mir-941-3	hsa-miR-941	20	63919506	63919576	+	4029	-47580	rs6062563	20	63871926	63871926	1	7.16704e-06	-1.01818	0	1	7.16704e-06	-1.01818	0	1
hsa-mir-941-3	hsa-miR-941	20	63919506	63919576	+	4029	-44585	rs117813095	20	63874921	63874921	1	2.64443e-06	-1.08867	0	1	2.64443e-06	-1.08867	0	1
hsa-mir-941-3	hsa-miR-941	20	63919506	63919576	+	4029	-43912	rs2236149	20	63875594	63875594	1	4.41877e-06	-1.03999	0	1	4.41877e-06	-1.03999	0	1
hsa-mir-941-3	hsa-miR-941	20	63919506	63919576	+	4029	-43891	rs2236150	20	63875615	63875615	1	9.18216e-06	-0.983709	0	1	9.18216e-06	-0.983709	0	1
hsa-mir-941-3	hsa-miR-941	20	63919506	63919576	+	4029	-42838	rs3795151	20	63876668	63876668	1	5.85019e-06	-1.02714	0	1	5.85019e-06	-1.02714	0	1
hsa-mir-941-3	hsa-miR-941	20	63919506	63919576	+	4029	-41334	rs6011198	20	63878172	63878172	1	1.36488e-05	-0.987236	0	1	1.36488e-05	-0.987236	0	1
hsa-mir-941-3	hsa-miR-941	20	63919506	63919576	+	4029	-41252	rs73151731	20	63878254	63878254	1	4.41877e-06	-1.03999	0	1	4.41877e-06	-1.03999	0	1
hsa-mir-941-3	hsa-miR-941	20	63919506	63919576	+	4029	-40909	rs6062564	20	63878597	63878597	1	4.41877e-06	-1.03999	0	1	4.41877e-06	-1.03999	0	1
hsa-mir-941-3	hsa-miR-941	20	63919506	63919576	+	4029	-38491	rs6062565	20	63881015	63881015	1	1.43736e-05	-1.03425	0	1	1.43736e-05	-1.03425	0	1
hsa-mir-941-3	hsa-miR-941	20	63919506	63919576	+	4029	-38457	rs6062566	20	63881049	63881049	1	3.59842e-06	-1.07455	0	1	3.59842e-06	-1.07455	0	1
hsa-mir-941-3	hsa-miR-941	20	63919506	63919576	+	4029	-37780	rs77521039	20	63881726	63881726	1	9.11467e-06	-1.03068	0	1	9.11467e-06	-1.03068	0	1
hsa-mir-941-3	hsa-miR-941	20	63919506	63919576	+	4029	-37123	rs4809378	20	63882383	63882383	1	4.41877e-06	-1.03999	0	1	4.41877e-06	-1.03999	0	1
hsa-mir-941-3	hsa-miR-941	20	63919506	63919576	+	4029	-36600	rs2236151	20	63882906	63882906	1	4.41877e-06	-1.03999	0	1	4.41877e-06	-1.03999	0	1
hsa-mir-941-3	hsa-miR-941	20	63919506	63919576	+	4029	-34666	rs3795152	20	63884840	63884840	1	4.41877e-06	-1.03999	0	1	4.41877e-06	-1.03999	0	1
hsa-mir-130a	hsa-miR-130a-3p	11	57641199	57641286	+	5538	-32541	rs138770460	11	57608658	57608658	0	1.56682e-05	0.383418	0	1	1.56682e-05	0.383418	0	1
hsa-mir-130a	hsa-miR-130a-3p	11	57641199	57641286	+	5538	35084	rs12805841	11	57676370	57676370	0	1.69238e-05	0.388037	0	1	1.69238e-05	0.388037	0	1
hsa-mir-130a	hsa-miR-130a-3p	11	57641199	57641286	+	5538	56631	rs2926656	11	57697917	57697917	0	1.09418e-05	0.376749	0	1	1.09418e-05	0.376749	0	1
hsa-mir-130a	hsa-miR-130a-3p	11	57641199	57641286	+	5538	153411	rs11229130	11	57794697	57794697	0	5.18819e-06	0.407747	1	1	5.18819e-06	0.407747	1	1
hsa-mir-130a	hsa-miR-130a-3p	11	57641199	57641286	+	5538	156078	rs112976685	11	57797364	57797364	0	1.60286e-05	-0.351727	0	1	1.60286e-05	-0.351727	0	1
hsa-mir-133a-2	hsa-miR-133a-3p	20	62564900	62565024	+	7634	-51072	rs6061576	20	62513828	62513828	0	4.6365e-06	0.399508	0	1	4.6365e-06	0.399508	0	1
hsa-mir-133a-2	hsa-miR-133a-3p	20	62564900	62565024	+	7634	-19105	rs57444278	20	62545795	62545795	0	3.33262e-10	0.594574	1	1	3.33262e-10	0.594574	1	1
hsa-mir-133a-2	hsa-miR-133a-3p	20	62564900	62565024	+	7634	-18162	rs3934573	20	62546738	62546738	0	7.8116e-06	0.359132	0	1	7.8116e-06	0.359132	0	1
hsa-mir-133a-2	hsa-miR-133a-3p	20	62564900	62565024	+	7634	-18095	rs45553940	20	62546805	62546805	0	1.06611e-06	0.512326	0	1	1.06611e-06	0.512326	0	1
hsa-mir-133a-2	hsa-miR-133a-3p	20	62564900	62565024	+	7634	-16740	rs73918283	20	62548160	62548160	0	3.78841e-07	0.476098	0	1	3.78841e-07	0.476098	0	1
hsa-mir-133a-2	hsa-miR-133a-3p	20	62564900	62565024	+	7634	-16426	rs45552131	20	62548474	62548474	0	3.05633e-06	0.470298	0	1	3.05633e-06	0.470298	0	1
hsa-mir-133a-2	hsa-miR-133a-3p	20	62564900	62565024	+	7634	-16297	rs60640728	20	62548603	62548603	0	6.2482e-08	0.561018	0	1	6.2482e-08	0.561018	0	1
hsa-mir-133a-2	hsa-miR-133a-3p	20	62564900	62565024	+	7634	-15311	rs45612234	20	62549589	62549589	0	5.24298e-09	0.553738	0	1	5.24298e-09	0.553738	0	1
hsa-mir-133a-2	hsa-miR-133a-3p	20	62564900	62565024	+	7634	-15006	rs45461002	20	62549894	62549894	0	1.2046e-06	0.496335	0	1	1.2046e-06	0.496335	0	1
hsa-mir-133a-2	hsa-miR-133a-3p	20	62564900	62565024	+	7634	-12843	rs117858599	20	62552057	62552057	0	3.38387e-06	0.496615	0	1	3.38387e-06	0.496615	0	1
hsa-mir-133a-2	hsa-miR-133a-3p	20	62564900	62565024	+	7634	-7714	rs6089752	20	62557186	62557186	0	8.81198e-08	0.415417	0	1	8.81198e-08	0.415417	0	1
hsa-mir-133a-2	hsa-miR-133a-3p	20	62564900	62565024	+	7634	-7513	rs6089741	20	62557387	62557387	0	4.78772e-08	0.435065	0	1	4.78772e-08	0.435065	0	1
hsa-mir-133a-2	hsa-miR-133a-3p	20	62564900	62565024	+	7634	-6809	rs12624608	20	62558091	62558091	0	2.53532e-08	0.533299	0	1	2.53532e-08	0.533299	0	1
hsa-mir-133a-2	hsa-miR-133a-3p	20	62564900	62565024	+	7634	-4866	rs4305340	20	62560034	62560034	0	7.36282e-08	0.527146	0	1	7.36282e-08	0.527146	0	1
hsa-mir-133a-2	hsa-miR-133a-3p	20	62564900	62565024	+	7634	-3155	rs11906462	20	62561745	62561745	0	1.03405e-06	0.508722	0	1	1.03405e-06	0.508722	0	1
hsa-mir-133a-2	hsa-miR-133a-3p	20	62564900	62565024	+	7634	-2670	rs6143048	20	62562230	62562230	0	3.66846e-08	-0.45289	0	1	3.66846e-08	-0.45289	0	1
hsa-mir-133a-2	hsa-miR-133a-3p	20	62564900	62565024	+	7634	-45138	rs1023001763	20	62519762	62519762	0	7.41751e-06	0.553345	0	1	7.41751e-06	0.553345	0	1
hsa-mir-133a-2	hsa-miR-133a-3p	20	62564900	62565024	+	7634	-44764	rs1023060822	20	62520136	62520136	0	8.18351e-06	0.559795	0	1	8.18351e-06	0.559795	0	1
hsa-mir-133a-2	hsa-miR-133a-3p	20	62564900	62565024	+	7634	-34962	rs895888405	20	62529938	62529938	0	7.87538e-06	0.556108	0	1	7.87538e-06	0.556108	0	1
hsa-mir-133a-2	hsa-miR-133a-3p	20	62564900	62565024	+	7634	-31303	rs895768922	20	62533597	62533597	0	1.094e-06	0.653831	0	1	1.094e-06	0.653831	0	1
hsa-mir-133a-2	hsa-miR-133a-3p	20	62564900	62565024	+	7634	-25534	rs36155570	20	62539366	62539366	0	3.40624e-06	-0.352977	0	1	3.40624e-06	-0.352977	0	1
hsa-mir-133a-2	hsa-miR-133a-3p	20	62564900	62565024	+	7634	-25487	rs879226440	20	62539413	62539413	0	1.09248e-05	-0.350984	0	1	1.09248e-05	-0.350984	0	1
hsa-mir-133a-2	hsa-miR-133a-3p	20	62564900	62565024	+	7634	-25408	rs961173017	20	62539492	62539492	0	2.42805e-06	0.624379	0	1	2.42805e-06	0.624379	0	1
hsa-mir-133a-2	hsa-miR-133a-3p	20	62564900	62565024	+	7634	-25120	rs897007081	20	62539780	62539780	0	9.87245e-07	0.640566	0	1	9.87245e-07	0.640566	0	1
hsa-mir-133a-2	hsa-miR-133a-3p	20	62564900	62565024	+	7634	-24791	rs878957044	20	62540109	62540109	0	3.9991e-07	-0.405653	0	1	3.9991e-07	-0.405653	0	1
hsa-mir-133a-2	hsa-miR-133a-3p	20	62564900	62565024	+	7634	-24229	rs4074878	20	62540671	62540671	0	1.35927e-08	-0.461675	0	1	1.35927e-08	-0.461675	0	1
hsa-mir-133a-2	hsa-miR-133a-3p	20	62564900	62565024	+	7634	-23484	rs879240409	20	62541416	62541416	0	1.08598e-07	0.682195	0	1	1.08598e-07	0.682195	0	1
hsa-mir-133a-2	hsa-miR-133a-3p	20	62564900	62565024	+	7634	-22976	rs1043618319	20	62541924	62541924	0	1.54683e-07	0.70503	0	1	1.54683e-07	0.70503	0	1
hsa-mir-133a-2	hsa-miR-133a-3p	20	62564900	62565024	+	7634	-22854	rs950378981	20	62542046	62542046	0	3.81504e-07	0.642482	0	1	3.81504e-07	0.642482	0	1
hsa-mir-133a-2	hsa-miR-133a-3p	20	62564900	62565024	+	7634	-22385	rs1021528771	20	62542515	62542515	0	2.23842e-06	0.641589	0	1	2.23842e-06	0.641589	0	1
hsa-mir-133a-2	hsa-miR-133a-3p	20	62564900	62565024	+	7634	-22091	rs36168918	20	62542809	62542809	0	1.58575e-07	-0.433377	0	1	1.58575e-07	-0.433377	0	1
hsa-mir-133a-2	hsa-miR-133a-3p	20	62564900	62565024	+	7634	-21345	rs36195498	20	62543555	62543555	0	3.13846e-07	-0.418098	0	1	3.13846e-07	-0.418098	0	1
hsa-mir-133a-2	hsa-miR-133a-3p	20	62564900	62565024	+	7634	-21215	rs930616768	20	62543685	62543685	0	5.47635e-08	0.720604	0	1	5.47635e-08	0.720604	0	1
hsa-mir-133a-2	hsa-miR-133a-3p	20	62564900	62565024	+	7634	-21012	rs36140275	20	62543888	62543888	0	3.84688e-06	-0.376422	0	1	3.84688e-06	-0.376422	0	1
hsa-mir-133a-2	hsa-miR-133a-3p	20	62564900	62565024	+	7634	-20790	rs36136221	20	62544110	62544110	0	9.51215e-07	-0.397837	0	1	9.51215e-07	-0.397837	0	1
hsa-mir-133a-2	hsa-miR-133a-3p	20	62564900	62565024	+	7634	-20126	rs6062284	20	62544774	62544774	0	2.86921e-07	-0.428362	0	1	2.86921e-07	-0.428362	0	1
hsa-mir-133a-2	hsa-miR-133a-3p	20	62564900	62565024	+	7634	-18828	rs7271454	20	62546072	62546072	0	4.89321e-08	-0.442703	0	1	4.89321e-08	-0.442703	0	1
hsa-mir-133a-2	hsa-miR-133a-3p	20	62564900	62565024	+	7634	-18620	rs3934574	20	62546280	62546280	0	1.10693e-07	-0.432275	0	1	1.10693e-07	-0.432275	0	1
hsa-mir-133a-2	hsa-miR-133a-3p	20	62564900	62565024	+	7634	-16510	rs6062277	20	62548390	62548390	0	1.45065e-07	-0.426317	0	1	1.45065e-07	-0.426317	0	1
hsa-mir-133a-2	hsa-miR-133a-3p	20	62564900	62565024	+	7634	-11179	rs12624794	20	62553721	62553721	0	1.02872e-08	-0.455142	0	1	1.02872e-08	-0.455142	0	1
hsa-mir-133a-2	hsa-miR-133a-3p	20	62564900	62565024	+	7634	-9785	rs8122282	20	62555115	62555115	0	9.12363e-07	-0.373345	0	1	9.12363e-07	-0.373345	0	1
hsa-mir-133a-2	hsa-miR-133a-3p	20	62564900	62565024	+	7634	-8742	rs6062267	20	62556158	62556158	0	7.09229e-08	-0.425404	0	1	7.09229e-08	-0.425404	0	1
hsa-mir-133a-2	hsa-miR-133a-5p	20	62564900	62565024	+	7634	-19105	rs57444278	20	62545795	62545795	0	4.01648e-06	0.443404	0	1	4.01648e-06	0.443404	0	1
hsa-mir-133a-2	hsa-miR-133a-5p	20	62564900	62565024	+	7634	-18095	rs45553940	20	62546805	62546805	0	9.66987e-06	0.466336	0	1	9.66987e-06	0.466336	0	1
hsa-mir-133a-2	hsa-miR-133a-5p	20	62564900	62565024	+	7634	-16426	rs45552131	20	62548474	62548474	0	8.15857e-07	0.495839	0	1	8.15857e-07	0.495839	0	1
hsa-mir-133a-2	hsa-miR-133a-5p	20	62564900	62565024	+	7634	-16297	rs60640728	20	62548603	62548603	0	4.83009e-08	0.565528	0	1	4.83009e-08	0.565528	0	1
hsa-mir-133a-2	hsa-miR-133a-5p	20	62564900	62565024	+	7634	-15006	rs45461002	20	62549894	62549894	0	1.6142e-06	0.490616	0	1	1.6142e-06	0.490616	0	1
hsa-mir-133a-2	hsa-miR-133a-5p	20	62564900	62565024	+	7634	-12843	rs117858599	20	62552057	62552057	0	6.8934e-08	0.572743	0	1	6.8934e-08	0.572743	0	1
hsa-mir-133a-2	hsa-miR-133a-5p	20	62564900	62565024	+	7634	-8109	rs117642571	20	62556791	62556791	0	2.80246e-08	0.776403	0	1	2.80246e-08	0.776403	0	1
hsa-mir-133a-2	hsa-miR-133a-5p	20	62564900	62565024	+	7634	-6809	rs12624608	20	62558091	62558091	0	1.08385e-06	0.469764	0	1	1.08385e-06	0.469764	0	1
hsa-mir-133a-2	hsa-miR-133a-5p	20	62564900	62565024	+	7634	-4866	rs4305340	20	62560034	62560034	0	1.65775e-06	0.471774	0	1	1.65775e-06	0.471774	0	1
hsa-mir-133a-2	hsa-miR-133a-5p	20	62564900	62565024	+	7634	-3155	rs11906462	20	62561745	62561745	0	6.96499e-06	0.469599	0	1	6.96499e-06	0.469599	0	1
hsa-mir-133a-2	hsa-miR-133a-5p	20	62564900	62565024	+	7634	-45138	rs1023001763	20	62519762	62519762	0	6.53575e-06	0.556551	0	1	6.53575e-06	0.556551	0	1
hsa-mir-133a-2	hsa-miR-133a-5p	20	62564900	62565024	+	7634	-35761	rs980545235	20	62529139	62529139	0	6.8056e-06	0.540565	0	1	6.8056e-06	0.540565	0	1
hsa-mir-133a-2	hsa-miR-133a-5p	20	62564900	62565024	+	7634	-34962	rs895888405	20	62529938	62529938	0	7.75385e-07	0.612542	0	1	7.75385e-07	0.612542	0	1
hsa-mir-133a-2	hsa-miR-133a-5p	20	62564900	62565024	+	7634	-33223	rs1025011414	20	62531677	62531677	0	1.06714e-06	0.605403	0	1	1.06714e-06	0.605403	0	1
hsa-mir-133a-2	hsa-miR-133a-5p	20	62564900	62565024	+	7634	-33207	rs999870382	20	62531693	62531693	0	1.21771e-06	0.604507	0	1	1.21771e-06	0.604507	0	1
hsa-mir-133a-2	hsa-miR-133a-5p	20	62564900	62565024	+	7634	-31303	rs895768922	20	62533597	62533597	0	4.69893e-10	0.824588	0	1	4.69893e-10	0.824588	0	1
hsa-mir-133a-2	hsa-miR-133a-5p	20	62564900	62565024	+	7634	-25408	rs961173017	20	62539492	62539492	0	2.11389e-07	0.684433	0	1	2.11389e-07	0.684433	0	1
hsa-mir-133a-2	hsa-miR-133a-5p	20	62564900	62565024	+	7634	-25120	rs897007081	20	62539780	62539780	0	1.76732e-08	0.732265	0	1	1.76732e-08	0.732265	0	1
hsa-mir-133a-2	hsa-miR-133a-5p	20	62564900	62565024	+	7634	-23484	rs879240409	20	62541416	62541416	0	7.54264e-10	0.783713	0	1	7.54264e-10	0.783713	0	1
hsa-mir-133a-2	hsa-miR-133a-5p	20	62564900	62565024	+	7634	-22976	rs1043618319	20	62541924	62541924	0	1.52721e-09	0.805409	0	1	1.52721e-09	0.805409	0	1
hsa-mir-133a-2	hsa-miR-133a-5p	20	62564900	62565024	+	7634	-22854	rs950378981	20	62542046	62542046	0	2.13288e-09	0.750852	0	1	2.13288e-09	0.750852	0	1
hsa-mir-133a-2	hsa-miR-133a-5p	20	62564900	62565024	+	7634	-22385	rs1021528771	20	62542515	62542515	0	5.30128e-09	0.783568	0	1	5.30128e-09	0.783568	0	1
hsa-mir-133a-2	hsa-miR-133a-5p	20	62564900	62565024	+	7634	-21215	rs930616768	20	62543685	62543685	0	3.94311e-11	0.865091	1	1	3.94311e-11	0.865091	1	1
hsa-mir-134	hsa-miR-134-3p	14	101054685	101054764	+	6351	-7227	rs72700576	14	101047458	101047458	0	1.2995e-07	1.13295	1	1	1.2995e-07	1.13295	1	1
hsa-mir-1343	hsa-miR-1343-3p	11	34941830	34941923	+	6857	-100722	rs1553761	11	34841108	34841108	0	2.07074e-08	-0.575418	0	1	2.07074e-08	-0.575418	0	1
hsa-mir-1343	hsa-miR-1343-3p	11	34941830	34941923	+	6857	-100540	rs1553760	11	34841290	34841290	0	2.14821e-08	-0.582123	0	1	2.14821e-08	-0.582123	0	1
hsa-mir-1343	hsa-miR-1343-3p	11	34941830	34941923	+	6857	-100497	rs1553759	11	34841333	34841333	0	2.14821e-08	-0.582123	0	1	2.14821e-08	-0.582123	0	1
hsa-mir-1343	hsa-miR-1343-3p	11	34941830	34941923	+	6857	-98791	rs2941045	11	34843039	34843039	0	3.21419e-06	-0.454347	0	1	3.21419e-06	-0.454347	0	1
hsa-mir-1343	hsa-miR-1343-3p	11	34941830	34941923	+	6857	-98010	rs2033355	11	34843820	34843820	0	1.59167e-08	-0.580997	0	1	1.59167e-08	-0.580997	0	1
hsa-mir-1343	hsa-miR-1343-3p	11	34941830	34941923	+	6857	-96349	rs1553758	11	34845481	34845481	0	1.91763e-06	-0.526172	0	1	1.91763e-06	-0.526172	0	1
hsa-mir-1343	hsa-miR-1343-3p	11	34941830	34941923	+	6857	-93137	rs1858166	11	34848693	34848693	0	3.91944e-06	-0.496274	0	1	3.91944e-06	-0.496274	0	1
hsa-mir-1343	hsa-miR-1343-3p	11	34941830	34941923	+	6857	-91914	rs2941042	11	34849916	34849916	0	7.15702e-06	-0.468759	0	1	7.15702e-06	-0.468759	0	1
hsa-mir-1343	hsa-miR-1343-3p	11	34941830	34941923	+	6857	-91821	rs2915180	11	34850009	34850009	0	2.8576e-06	-0.499489	0	1	2.8576e-06	-0.499489	0	1
hsa-mir-1343	hsa-miR-1343-3p	11	34941830	34941923	+	6857	-85616	rs2941061	11	34856214	34856214	0	1.87562e-06	-0.531427	0	1	1.87562e-06	-0.531427	0	1
hsa-mir-1343	hsa-miR-1343-3p	11	34941830	34941923	+	6857	-83229	rs2941059	11	34858601	34858601	0	2.04587e-08	-0.590204	0	1	2.04587e-08	-0.590204	0	1
hsa-mir-1343	hsa-miR-1343-3p	11	34941830	34941923	+	6857	-82001	rs2956079	11	34859829	34859829	0	2.47735e-08	-0.578911	0	1	2.47735e-08	-0.578911	0	1
hsa-mir-1343	hsa-miR-1343-3p	11	34941830	34941923	+	6857	-81785	rs2956080	11	34860045	34860045	0	2.18512e-06	-0.505632	0	1	2.18512e-06	-0.505632	0	1
hsa-mir-1343	hsa-miR-1343-3p	11	34941830	34941923	+	6857	-79813	rs2163375	11	34862017	34862017	0	8.43329e-08	-0.557517	0	1	8.43329e-08	-0.557517	0	1
hsa-mir-1343	hsa-miR-1343-3p	11	34941830	34941923	+	6857	-78385	rs2915237	11	34863445	34863445	0	3.84296e-08	-0.57395	0	1	3.84296e-08	-0.57395	0	1
hsa-mir-1343	hsa-miR-1343-3p	11	34941830	34941923	+	6857	-77727	rs2941055	11	34864103	34864103	0	7.05025e-06	-0.475492	0	1	7.05025e-06	-0.475492	0	1
hsa-mir-1343	hsa-miR-1343-3p	11	34941830	34941923	+	6857	-74614	rs1509662	11	34867216	34867216	0	2.49973e-06	-0.528378	0	1	2.49973e-06	-0.528378	0	1
hsa-mir-1343	hsa-miR-1343-3p	11	34941830	34941923	+	6857	-71647	rs891550	11	34870183	34870183	0	1.5583e-07	-0.542227	0	1	1.5583e-07	-0.542227	0	1
hsa-mir-1343	hsa-miR-1343-3p	11	34941830	34941923	+	6857	-70696	rs919554	11	34871134	34871134	0	2.51849e-07	-0.533442	0	1	2.51849e-07	-0.533442	0	1
hsa-mir-1343	hsa-miR-1343-3p	11	34941830	34941923	+	6857	-69211	rs2915232	11	34872619	34872619	0	4.85344e-08	-0.586538	0	1	4.85344e-08	-0.586538	0	1
hsa-mir-1343	hsa-miR-1343-3p	11	34941830	34941923	+	6857	-68600	rs2915231	11	34873230	34873230	0	4.83013e-08	-0.557226	0	1	4.83013e-08	-0.557226	0	1
hsa-mir-1343	hsa-miR-1343-3p	11	34941830	34941923	+	6857	-68449	rs2033357	11	34873381	34873381	0	1.33446e-08	-0.592053	0	1	1.33446e-08	-0.592053	0	1
hsa-mir-1343	hsa-miR-1343-3p	11	34941830	34941923	+	6857	-68398	rs2033358	11	34873432	34873432	0	1.30911e-08	-0.593473	0	1	1.30911e-08	-0.593473	0	1
hsa-mir-1343	hsa-miR-1343-3p	11	34941830	34941923	+	6857	-68106	rs2033360	11	34873724	34873724	0	1.61992e-08	-0.604043	0	1	1.61992e-08	-0.604043	0	1
hsa-mir-1343	hsa-miR-1343-3p	11	34941830	34941923	+	6857	-66171	rs2116090	11	34875659	34875659	0	3.88759e-08	-0.567237	0	1	3.88759e-08	-0.567237	0	1
hsa-mir-1343	hsa-miR-1343-3p	11	34941830	34941923	+	6857	-62630	rs2915230	11	34879200	34879200	0	8.06958e-09	-0.609882	0	1	8.06958e-09	-0.609882	0	1
hsa-mir-1343	hsa-miR-1343-3p	11	34941830	34941923	+	6857	-62013	rs2956084	11	34879817	34879817	0	1.29969e-08	-0.608483	0	1	1.29969e-08	-0.608483	0	1
hsa-mir-1343	hsa-miR-1343-3p	11	34941830	34941923	+	6857	-61014	rs2915226	11	34880816	34880816	0	6.18678e-09	-0.604286	0	1	6.18678e-09	-0.604286	0	1
hsa-mir-1343	hsa-miR-1343-3p	11	34941830	34941923	+	6857	-60856	rs2956086	11	34880974	34880974	0	8.68008e-06	-0.440024	0	1	8.68008e-06	-0.440024	0	1
hsa-mir-1343	hsa-miR-1343-3p	11	34941830	34941923	+	6857	-59864	rs2915225	11	34881966	34881966	0	1.33383e-08	-0.608036	0	1	1.33383e-08	-0.608036	0	1
hsa-mir-1343	hsa-miR-1343-3p	11	34941830	34941923	+	6857	-54448	rs2956095	11	34887382	34887382	0	4.20974e-08	-0.579084	0	1	4.20974e-08	-0.579084	0	1
hsa-mir-1343	hsa-miR-1343-3p	11	34941830	34941923	+	6857	-52542	rs2956097	11	34889288	34889288	0	9.46599e-08	-0.552686	0	1	9.46599e-08	-0.552686	0	1
hsa-mir-1343	hsa-miR-1343-3p	11	34941830	34941923	+	6857	-44190	rs2956125	11	34897640	34897640	0	2.73319e-07	-0.525623	0	1	2.73319e-07	-0.525623	0	1
hsa-mir-1343	hsa-miR-1343-3p	11	34941830	34941923	+	6857	-44015	rs2915218	11	34897815	34897815	0	1.57786e-08	-0.597891	0	1	1.57786e-08	-0.597891	0	1
hsa-mir-1343	hsa-miR-1343-3p	11	34941830	34941923	+	6857	-42428	rs2985385	11	34899402	34899402	0	4.75782e-08	-0.551899	0	1	4.75782e-08	-0.551899	0	1
hsa-mir-1343	hsa-miR-1343-3p	11	34941830	34941923	+	6857	-40255	rs2985382	11	34901575	34901575	0	7.62761e-07	-0.59059	0	1	7.62761e-07	-0.59059	0	1
hsa-mir-1343	hsa-miR-1343-3p	11	34941830	34941923	+	6857	-37383	rs2915214	11	34904447	34904447	0	1.74652e-08	-0.588599	0	1	1.74652e-08	-0.588599	0	1
hsa-mir-1343	hsa-miR-1343-3p	11	34941830	34941923	+	6857	-37284	rs1117051	11	34904546	34904546	0	2.50563e-08	-0.589298	0	1	2.50563e-08	-0.589298	0	1
hsa-mir-1343	hsa-miR-1343-3p	11	34941830	34941923	+	6857	-35226	rs1960524	11	34906604	34906604	0	1.52347e-08	-0.606394	0	1	1.52347e-08	-0.606394	0	1
hsa-mir-1343	hsa-miR-1343-3p	11	34941830	34941923	+	6857	-34849	rs1117445	11	34906981	34906981	0	1.39289e-08	-0.591332	0	1	1.39289e-08	-0.591332	0	1
hsa-mir-1343	hsa-miR-1343-3p	11	34941830	34941923	+	6857	-33465	rs2915208	11	34908365	34908365	0	5.55718e-09	-0.606562	0	1	5.55718e-09	-0.606562	0	1
hsa-mir-1343	hsa-miR-1343-3p	11	34941830	34941923	+	6857	-32846	rs2956120	11	34908984	34908984	0	2.11154e-08	-0.578159	0	1	2.11154e-08	-0.578159	0	1
hsa-mir-1343	hsa-miR-1343-3p	11	34941830	34941923	+	6857	-32671	rs2986421	11	34909159	34909159	0	3.14086e-08	-0.577455	0	1	3.14086e-08	-0.577455	0	1
hsa-mir-1343	hsa-miR-1343-3p	11	34941830	34941923	+	6857	-29456	rs2986417	11	34912374	34912374	0	2.85345e-08	-0.579637	0	1	2.85345e-08	-0.579637	0	1
hsa-mir-1343	hsa-miR-1343-3p	11	34941830	34941923	+	6857	-29114	rs2956118	11	34912716	34912716	0	1.38487e-08	-0.598933	0	1	1.38487e-08	-0.598933	0	1
hsa-mir-1343	hsa-miR-1343-3p	11	34941830	34941923	+	6857	-28794	rs2986415	11	34913036	34913036	0	1.14153e-07	-0.570176	0	1	1.14153e-07	-0.570176	0	1
hsa-mir-1343	hsa-miR-1343-3p	11	34941830	34941923	+	6857	-28725	rs2956116	11	34913105	34913105	0	2.92495e-08	-0.580344	0	1	2.92495e-08	-0.580344	0	1
hsa-mir-1343	hsa-miR-1343-3p	11	34941830	34941923	+	6857	-28431	rs2147341	11	34913399	34913399	0	1.34652e-08	-0.560667	0	1	1.34652e-08	-0.560667	0	1
hsa-mir-1343	hsa-miR-1343-3p	11	34941830	34941923	+	6857	-27716	rs984690	11	34914114	34914114	0	1.61992e-08	-0.604043	0	1	1.61992e-08	-0.604043	0	1
hsa-mir-1343	hsa-miR-1343-3p	11	34941830	34941923	+	6857	-27541	rs984689	11	34914289	34914289	0	3.45716e-08	-0.591969	0	1	3.45716e-08	-0.591969	0	1
hsa-mir-1343	hsa-miR-1343-3p	11	34941830	34941923	+	6857	-25112	rs2956109	11	34916718	34916718	0	3.0141e-07	-0.474899	0	1	3.0141e-07	-0.474899	0	1
hsa-mir-1343	hsa-miR-1343-3p	11	34941830	34941923	+	6857	-22931	rs2986413	11	34918899	34918899	0	2.00523e-08	-0.584657	0	1	2.00523e-08	-0.584657	0	1
hsa-mir-1343	hsa-miR-1343-3p	11	34941830	34941923	+	6857	-21883	rs724714	11	34919947	34919947	0	7.59646e-08	-0.562434	0	1	7.59646e-08	-0.562434	0	1
hsa-mir-1343	hsa-miR-1343-3p	11	34941830	34941923	+	6857	-21501	rs2915203	11	34920329	34920329	0	1.6655e-08	-0.595227	0	1	1.6655e-08	-0.595227	0	1
hsa-mir-1343	hsa-miR-1343-3p	11	34941830	34941923	+	6857	-20858	rs2986408	11	34920972	34920972	0	1.17711e-08	-0.601695	0	1	1.17711e-08	-0.601695	0	1
hsa-mir-1343	hsa-miR-1343-3p	11	34941830	34941923	+	6857	-20148	rs2915202	11	34921682	34921682	0	5.54183e-09	-0.622975	0	1	5.54183e-09	-0.622975	0	1
hsa-mir-1343	hsa-miR-1343-3p	11	34941830	34941923	+	6857	-19630	rs2915201	11	34922200	34922200	0	5.01816e-08	-0.56832	0	1	5.01816e-08	-0.56832	0	1
hsa-mir-1343	hsa-miR-1343-3p	11	34941830	34941923	+	6857	-18853	rs1326944	11	34922977	34922977	0	4.6037e-08	-0.55805	0	1	4.6037e-08	-0.55805	0	1
hsa-mir-1343	hsa-miR-1343-3p	11	34941830	34941923	+	6857	-18811	rs1326945	11	34923019	34923019	0	8.32422e-09	-0.586046	0	1	8.32422e-09	-0.586046	0	1
hsa-mir-1343	hsa-miR-1343-3p	11	34941830	34941923	+	6857	-17209	rs2915199	11	34924621	34924621	0	1.83923e-07	-0.545863	0	1	1.83923e-07	-0.545863	0	1
hsa-mir-1343	hsa-miR-1343-3p	11	34941830	34941923	+	6857	-16321	rs2915198	11	34925509	34925509	0	1.47678e-08	-0.597284	0	1	1.47678e-08	-0.597284	0	1
hsa-mir-1343	hsa-miR-1343-3p	11	34941830	34941923	+	6857	-14261	rs2915197	11	34927569	34927569	0	1.01312e-07	-0.564365	0	1	1.01312e-07	-0.564365	0	1
hsa-mir-1343	hsa-miR-1343-3p	11	34941830	34941923	+	6857	-11384	rs1991648	11	34930446	34930446	0	7.81556e-09	-0.580424	0	1	7.81556e-09	-0.580424	0	1
hsa-mir-1343	hsa-miR-1343-3p	11	34941830	34941923	+	6857	-11262	rs2956098	11	34930568	34930568	0	6.96058e-08	-0.558649	0	1	6.96058e-08	-0.558649	0	1
hsa-mir-1343	hsa-miR-1343-3p	11	34941830	34941923	+	6857	-11136	rs2986412	11	34930694	34930694	0	1.06237e-06	-0.592088	0	1	1.06237e-06	-0.592088	0	1
hsa-mir-1343	hsa-miR-1343-3p	11	34941830	34941923	+	6857	-10812	rs2956101	11	34931018	34931018	0	8.26606e-09	-0.600038	0	1	8.26606e-09	-0.600038	0	1
hsa-mir-1343	hsa-miR-1343-3p	11	34941830	34941923	+	6857	-9395	rs2031686	11	34932435	34932435	0	1.74242e-08	-0.588639	0	1	1.74242e-08	-0.588639	0	1
hsa-mir-1343	hsa-miR-1343-3p	11	34941830	34941923	+	6857	-8898	rs1409717	11	34932932	34932932	0	1.59195e-08	-0.605605	0	1	1.59195e-08	-0.605605	0	1
hsa-mir-1343	hsa-miR-1343-3p	11	34941830	34941923	+	6857	-6093	rs2956126	11	34935737	34935737	0	1.37809e-08	-0.606239	0	1	1.37809e-08	-0.606239	0	1
hsa-mir-1343	hsa-miR-1343-3p	11	34941830	34941923	+	6857	-5369	rs2956128	11	34936461	34936461	0	4.45496e-09	-0.6185	1	1	4.45496e-09	-0.6185	1	1
hsa-mir-1343	hsa-miR-1343-3p	11	34941830	34941923	+	6857	-4880	rs2915195	11	34936950	34936950	0	8.55942e-08	-0.498348	0	1	8.55942e-08	-0.498348	0	1
hsa-mir-1343	hsa-miR-1343-3p	11	34941830	34941923	+	6857	-2469	rs520658	11	34939361	34939361	0	1.52876e-08	-0.575671	0	1	1.52876e-08	-0.575671	0	1
hsa-mir-1343	hsa-miR-1343-3p	11	34941830	34941923	+	6857	-449	rs2956077	11	34941381	34941381	0	3.10894e-08	-0.57158	0	1	3.10894e-08	-0.57158	0	1
hsa-mir-1343	hsa-miR-1343-3p	11	34941830	34941923	+	6857	-331	rs2915191	11	34941499	34941499	0	4.6182e-09	-0.602148	0	1	4.6182e-09	-0.602148	0	1
hsa-mir-1343	hsa-miR-1343-3p	11	34941830	34941923	+	6857	0	rs2986407	11	34941869	34941869	0	3.82208e-07	-0.520374	0	1	3.82208e-07	-0.520374	0	1
hsa-mir-1343	hsa-miR-1343-3p	11	34941830	34941923	+	6857	258	rs2986406	11	34942181	34942181	0	1.91452e-08	-0.571949	0	1	1.91452e-08	-0.571949	0	1
hsa-mir-1343	hsa-miR-1343-3p	11	34941830	34941923	+	6857	390	rs2985150	11	34942313	34942313	0	3.89899e-08	-0.573698	0	1	3.89899e-08	-0.573698	0	1
hsa-mir-1343	hsa-miR-1343-3p	11	34941830	34941923	+	6857	874	rs2986405	11	34942797	34942797	0	2.37314e-08	-0.57676	0	1	2.37314e-08	-0.57676	0	1
hsa-mir-1343	hsa-miR-1343-3p	11	34941830	34941923	+	6857	1081	rs2915189	11	34943004	34943004	0	1.6181e-08	-0.589895	0	1	1.6181e-08	-0.589895	0	1
hsa-mir-1343	hsa-miR-1343-3p	11	34941830	34941923	+	6857	3076	rs2986403	11	34944999	34944999	0	1.62609e-07	-0.490442	0	1	1.62609e-07	-0.490442	0	1
hsa-mir-1343	hsa-miR-1343-3p	11	34941830	34941923	+	6857	6156	rs2986402	11	34948079	34948079	0	3.09858e-07	-0.581931	0	1	3.09858e-07	-0.581931	0	1
hsa-mir-1343	hsa-miR-1343-3p	11	34941830	34941923	+	6857	6170	rs2915187	11	34948093	34948093	0	3.09858e-07	-0.581931	0	1	3.09858e-07	-0.581931	0	1
hsa-mir-1343	hsa-miR-1343-3p	11	34941830	34941923	+	6857	10076	rs3118498	11	34951999	34951999	0	1.09592e-06	-0.510707	0	1	1.09592e-06	-0.510707	0	1
hsa-mir-1343	hsa-miR-1343-3p	11	34941830	34941923	+	6857	21102	rs2732556	11	34963025	34963025	0	4.64951e-07	-0.564954	0	1	4.64951e-07	-0.564954	0	1
hsa-mir-1343	hsa-miR-1343-3p	11	34941830	34941923	+	6857	23887	rs511776	11	34965810	34965810	0	6.72938e-07	-0.551507	0	1	6.72938e-07	-0.551507	0	1
hsa-mir-1343	hsa-miR-1343-3p	11	34941830	34941923	+	6857	34681	rs2767037	11	34976604	34976604	0	3.22505e-07	-0.582692	0	1	3.22505e-07	-0.582692	0	1
hsa-mir-1343	hsa-miR-1343-3p	11	34941830	34941923	+	6857	36014	rs733567	11	34977937	34977937	0	4.16534e-07	-0.57484	0	1	4.16534e-07	-0.57484	0	1
hsa-mir-1343	hsa-miR-1343-3p	11	34941830	34941923	+	6857	53893	rs7808	11	34995816	34995816	0	3.09858e-07	-0.581931	0	1	3.09858e-07	-0.581931	0	1
hsa-mir-1343	hsa-miR-1343-3p	11	34941830	34941923	+	6857	61495	rs1326947	11	35003418	35003418	0	4.6133e-07	-0.546033	0	1	4.6133e-07	-0.546033	0	1
hsa-mir-1343	hsa-miR-1343-3p	11	34941830	34941923	+	6857	64300	rs1359725	11	35006223	35006223	0	5.91813e-07	-0.550177	0	1	5.91813e-07	-0.550177	0	1
hsa-mir-1343	hsa-miR-1343-3p	11	34941830	34941923	+	6857	65465	rs1409716	11	35007388	35007388	0	7.11219e-07	-0.553524	0	1	7.11219e-07	-0.553524	0	1
hsa-mir-1-1	hsa-miR-1-3p	20	62554301	62554390	+	7648	-8506	rs57444278	20	62545795	62545795	0	1.02126e-07	0.50872	0	1	1.02126e-07	0.50872	0	1
hsa-mir-1-1	hsa-miR-1-3p	20	62554301	62554390	+	7648	-7496	rs45553940	20	62546805	62546805	0	2.10173e-06	0.49866	0	1	2.10173e-06	0.49866	0	1
hsa-mir-1-1	hsa-miR-1-3p	20	62554301	62554390	+	7648	-6141	rs73918283	20	62548160	62548160	0	3.70043e-06	0.43544	0	1	3.70043e-06	0.43544	0	1
hsa-mir-1-1	hsa-miR-1-3p	20	62554301	62554390	+	7648	-5827	rs45552131	20	62548474	62548474	0	8.27718e-07	0.495568	0	1	8.27718e-07	0.495568	0	1
hsa-mir-1-1	hsa-miR-1-3p	20	62554301	62554390	+	7648	-5698	rs60640728	20	62548603	62548603	0	5.45347e-08	0.563407	1	1	5.45347e-08	0.563407	1	1
hsa-mir-1-1	hsa-miR-1-3p	20	62554301	62554390	+	7648	-4712	rs45612234	20	62549589	62549589	0	5.20437e-07	0.479671	0	1	5.20437e-07	0.479671	0	1
hsa-mir-1-1	hsa-miR-1-3p	20	62554301	62554390	+	7648	-4407	rs45461002	20	62549894	62549894	0	1.35758e-06	0.494008	0	1	1.35758e-06	0.494008	0	1
hsa-mir-1-1	hsa-miR-1-3p	20	62554301	62554390	+	7648	-2244	rs117858599	20	62552057	62552057	0	9.11447e-06	0.47509	0	1	9.11447e-06	0.47509	0	1
hsa-mir-1-1	hsa-miR-1-3p	20	62554301	62554390	+	7648	3701	rs12624608	20	62558091	62558091	0	7.81547e-06	0.432136	0	1	7.81547e-06	0.432136	0	1
hsa-mir-1-1	hsa-miR-1-3p	20	62554301	62554390	+	7648	7355	rs11906462	20	62561745	62561745	0	3.43521e-06	0.484497	0	1	3.43521e-06	0.484497	0	1
hsa-mir-1-1	hsa-miR-1-3p	20	62554301	62554390	+	7648	7840	rs6143048	20	62562230	62562230	0	5.00671e-06	-0.378602	0	1	5.00671e-06	-0.378602	0	1
hsa-mir-1-1	hsa-miR-1-3p	20	62554301	62554390	+	7648	-34539	rs1023001763	20	62519762	62519762	0	5.48609e-06	0.560953	0	1	5.48609e-06	0.560953	0	1
hsa-mir-1-1	hsa-miR-1-3p	20	62554301	62554390	+	7648	-34165	rs1023060822	20	62520136	62520136	0	6.92379e-06	0.564115	0	1	6.92379e-06	0.564115	0	1
hsa-mir-1-1	hsa-miR-1-3p	20	62554301	62554390	+	7648	-22608	rs999870382	20	62531693	62531693	0	8.61751e-06	0.556091	0	1	8.61751e-06	0.556091	0	1
hsa-mir-1-1	hsa-miR-1-3p	20	62554301	62554390	+	7648	-20704	rs895768922	20	62533597	62533597	0	5.75962e-06	0.610089	0	1	5.75962e-06	0.610089	0	1
hsa-mir-1-1	hsa-miR-1-3p	20	62554301	62554390	+	7648	-14809	rs961173017	20	62539492	62539492	0	3.69577e-06	0.613389	0	1	3.69577e-06	0.613389	0	1
hsa-mir-1-1	hsa-miR-1-3p	20	62554301	62554390	+	7648	-14521	rs897007081	20	62539780	62539780	0	3.06588e-06	0.611928	0	1	3.06588e-06	0.611928	0	1
hsa-mir-1-1	hsa-miR-1-3p	20	62554301	62554390	+	7648	-13630	rs4074878	20	62540671	62540671	0	3.83561e-06	-0.379263	0	1	3.83561e-06	-0.379263	0	1
hsa-mir-1-1	hsa-miR-1-3p	20	62554301	62554390	+	7648	-12885	rs879240409	20	62541416	62541416	0	7.12344e-07	0.63881	0	1	7.12344e-07	0.63881	0	1
hsa-mir-1-1	hsa-miR-1-3p	20	62554301	62554390	+	7648	-12377	rs1043618319	20	62541924	62541924	0	1.02111e-06	0.658859	0	1	1.02111e-06	0.658859	0	1
hsa-mir-1-1	hsa-miR-1-3p	20	62554301	62554390	+	7648	-12255	rs950378981	20	62542046	62542046	0	1.68166e-06	0.607372	0	1	1.68166e-06	0.607372	0	1
hsa-mir-1-1	hsa-miR-1-3p	20	62554301	62554390	+	7648	-10616	rs930616768	20	62543685	62543685	0	2.80527e-07	0.682862	0	1	2.80527e-07	0.682862	0	1
hsa-mir-1-1	hsa-miR-1-3p	20	62554301	62554390	+	7648	-8229	rs7271454	20	62546072	62546072	0	2.11482e-06	-0.38732	0	1	2.11482e-06	-0.38732	0	1
hsa-mir-1-1	hsa-miR-1-3p	20	62554301	62554390	+	7648	-8021	rs3934574	20	62546280	62546280	0	3.86739e-06	-0.378382	0	1	3.86739e-06	-0.378382	0	1
hsa-mir-1-1	hsa-miR-1-3p	20	62554301	62554390	+	7648	-5911	rs6062277	20	62548390	62548390	0	7.93054e-06	-0.364614	0	1	7.93054e-06	-0.364614	0	1
hsa-mir-1-1	hsa-miR-1-3p	20	62554301	62554390	+	7648	-580	rs12624794	20	62553721	62553721	0	5.18291e-06	-0.366113	0	1	5.18291e-06	-0.366113	0	1
hsa-mir-146a	hsa-miR-146a-3p	5	160485353	160485460	+	7390	1773	rs4921290	5	160487233	160487233	0	3.15291e-06	0.442625	1	1	3.15291e-06	0.442625	1	1
hsa-mir-100	hsa-miR-100-5p	11	122152230	122152311	-	6469	-358376	rs11218646	11	122510687	122510687	0	5.64712e-08	0.454866	0	1	5.64712e-08	0.454866	0	1
hsa-mir-100	hsa-miR-100-5p	11	122152230	122152311	-	6469	-358874	rs7949488	11	122511185	122511185	0	6.19806e-08	-0.448115	0	1	6.19806e-08	-0.448115	0	1
hsa-mir-100	hsa-miR-100-5p	11	122152230	122152311	-	6469	-358966	rs4935796	11	122511277	122511277	0	3.64631e-07	-0.422302	0	1	3.64631e-07	-0.422302	0	1
hsa-mir-100	hsa-miR-100-5p	11	122152230	122152311	-	6469	-359228	rs11218648	11	122511539	122511539	0	3.21811e-08	-0.455622	0	1	3.21811e-08	-0.455622	0	1
hsa-mir-100	hsa-miR-100-5p	11	122152230	122152311	-	6469	-359407	rs7937803	11	122511718	122511718	0	4.86376e-08	-0.448269	0	1	4.86376e-08	-0.448269	0	1
hsa-mir-100	hsa-miR-100-5p	11	122152230	122152311	-	6469	-359631	rs7938375	11	122511942	122511942	0	3.76025e-08	-0.456692	0	1	3.76025e-08	-0.456692	0	1
hsa-mir-100	hsa-miR-100-5p	11	122152230	122152311	-	6469	-360207	rs1839544	11	122512518	122512518	0	1.69251e-07	-0.433666	0	1	1.69251e-07	-0.433666	0	1
hsa-mir-100	hsa-miR-100-5p	11	122152230	122152311	-	6469	-367053	rs10892851	11	122519364	122519364	0	1.7333e-06	0.40472	0	1	1.7333e-06	0.40472	0	1
hsa-mir-100	hsa-miR-100-5p	11	122152230	122152311	-	6469	-367421	rs10892852	11	122519732	122519732	0	1.19184e-07	0.453625	0	1	1.19184e-07	0.453625	0	1
hsa-mir-100	hsa-miR-100-5p	11	122152230	122152311	-	6469	-367867	rs10892853	11	122520178	122520178	0	1.85727e-10	0.545313	0	1	1.85727e-10	0.545313	0	1
hsa-mir-100	hsa-miR-100-5p	11	122152230	122152311	-	6469	-368062	rs56393111	11	122520373	122520373	0	7.28918e-10	0.49476	0	1	7.28918e-10	0.49476	0	1
hsa-mir-100	hsa-miR-100-5p	11	122152230	122152311	-	6469	-371999	rs1450796	11	122524310	122524310	0	1.68062e-10	0.535927	0	1	1.68062e-10	0.535927	0	1
hsa-mir-100	hsa-miR-100-5p	11	122152230	122152311	-	6469	-373154	rs10892855	11	122525465	122525465	0	2.62464e-10	0.542036	0	1	2.62464e-10	0.542036	0	1
hsa-mir-100	hsa-miR-100-5p	11	122152230	122152311	-	6469	-374490	rs35916509	11	122526801	122526801	0	7.0261e-10	0.528515	0	1	7.0261e-10	0.528515	0	1
hsa-mir-100	hsa-miR-100-5p	11	122152230	122152311	-	6469	-377270	rs67890224	11	122529581	122529581	0	1.67123e-08	0.481048	0	1	1.67123e-08	0.481048	0	1
hsa-mir-100	hsa-miR-100-5p	11	122152230	122152311	-	6469	-377335	rs59872663	11	122529646	122529646	0	2.53111e-09	0.507937	0	1	2.53111e-09	0.507937	0	1
hsa-mir-100	hsa-miR-100-5p	11	122152230	122152311	-	6469	-383619	rs2100246	11	122535930	122535930	0	3.53917e-10	0.538974	0	1	3.53917e-10	0.538974	0	1
hsa-mir-100	hsa-miR-100-5p	11	122152230	122152311	-	6469	-384112	rs2370747	11	122536423	122536423	0	1.99963e-10	0.541734	0	1	1.99963e-10	0.541734	0	1
hsa-mir-100	hsa-miR-100-5p	11	122152230	122152311	-	6469	-389208	rs2370750	11	122541519	122541519	0	6.11926e-09	0.491525	0	1	6.11926e-09	0.491525	0	1
hsa-mir-100	hsa-miR-100-5p	11	122152230	122152311	-	6469	-393346	rs2167257	11	122545657	122545657	0	2.62512e-07	0.428783	0	1	2.62512e-07	0.428783	0	1
hsa-mir-100	hsa-miR-100-5p	11	122152230	122152311	-	6469	-393957	rs12223365	11	122546268	122546268	0	6.61485e-10	0.529278	0	1	6.61485e-10	0.529278	0	1
hsa-mir-100	hsa-miR-100-5p	11	122152230	122152311	-	6469	-394534	rs4441026	11	122546845	122546845	0	9.21295e-09	0.488729	0	1	9.21295e-09	0.488729	0	1
hsa-mir-100	hsa-miR-100-5p	11	122152230	122152311	-	6469	-395027	rs34651745	11	122547338	122547338	0	7.70969e-09	0.48836	0	1	7.70969e-09	0.48836	0	1
hsa-mir-100	hsa-miR-100-5p	11	122152230	122152311	-	6469	-396166	rs11218682	11	122548477	122548477	0	1.82598e-08	0.468107	0	1	1.82598e-08	0.468107	0	1
hsa-mir-100	hsa-miR-100-5p	11	122152230	122152311	-	6469	-396623	rs9633953	11	122548934	122548934	0	2.2284e-09	0.514224	0	1	2.2284e-09	0.514224	0	1
hsa-mir-100	hsa-miR-100-5p	11	122152230	122152311	-	6469	-396888	rs9633954	11	122549199	122549199	0	4.80515e-12	0.572837	1	1	4.80515e-12	0.572837	1	1
hsa-mir-100	hsa-miR-100-5p	11	122152230	122152311	-	6469	-397627	rs61910403	11	122549938	122549938	0	1.02216e-09	0.514342	0	1	1.02216e-09	0.514342	0	1
hsa-mir-100	hsa-miR-100-5p	11	122152230	122152311	-	6469	-398347	rs11218685	11	122550658	122550658	0	7.10969e-08	0.552821	0	1	7.10969e-08	0.552821	0	1
hsa-mir-100	hsa-miR-100-5p	11	122152230	122152311	-	6469	-401432	rs11535717	11	122553743	122553743	0	2.06299e-06	0.475998	0	1	2.06299e-06	0.475998	0	1
hsa-mir-100	hsa-miR-100-5p	11	122152230	122152311	-	6469	-401985	rs12802771	11	122554296	122554296	0	5.45286e-07	0.512419	0	1	5.45286e-07	0.512419	0	1
hsa-mir-100	hsa-miR-100-5p	11	122152230	122152311	-	6469	-402784	rs12808863	11	122555095	122555095	0	8.3185e-06	0.45869	0	1	8.3185e-06	0.45869	0	1
hsa-mir-100	hsa-miR-100-5p	11	122152230	122152311	-	6469	-406797	rs12365750	11	122559108	122559108	0	8.66816e-06	-0.36483	0	1	8.66816e-06	-0.36483	0	1
hsa-mir-100	hsa-miR-100-5p	11	122152230	122152311	-	6469	-407733	rs10892858	11	122560044	122560044	0	4.72962e-06	0.483543	0	1	4.72962e-06	0.483543	0	1
hsa-mir-100	hsa-miR-100-5p	11	122152230	122152311	-	6469	-408147	rs1791060	11	122560458	122560458	0	6.67626e-06	-0.383001	0	1	6.67626e-06	-0.383001	0	1
hsa-mir-100	hsa-miR-100-5p	11	122152230	122152311	-	6469	-409014	rs637711	11	122561325	122561325	0	1.82463e-07	-0.424785	0	1	1.82463e-07	-0.424785	0	1
hsa-mir-100	hsa-miR-100-5p	11	122152230	122152311	-	6469	-411095	rs607340	11	122563406	122563406	0	3.12926e-08	-0.457721	0	1	3.12926e-08	-0.457721	0	1
hsa-mir-100	hsa-miR-100-5p	11	122152230	122152311	-	6469	-411320	rs10892859	11	122563631	122563631	0	6.16536e-07	0.53709	0	1	6.16536e-07	0.53709	0	1
hsa-mir-100	hsa-miR-100-5p	11	122152230	122152311	-	6469	-363664	rs1839546	11	122515975	122515975	0	2.38736e-06	-0.414273	0	1	2.38736e-06	-0.414273	0	1
hsa-mir-100	hsa-miR-100-5p	11	122152230	122152311	-	6469	-400820	rs594039	11	122553131	122553131	0	9.49134e-07	0.405985	0	1	9.49134e-07	0.405985	0	1
hsa-mir-154	hsa-miR-154-3p	14	101059756	101059838	+	6349	-12298	rs72700576	14	101047458	101047458	0	7.8449e-08	1.15165	1	1	4.94093e-09	1.25356	1	1
hsa-mir-154	hsa-miR-154-3p	14	101059756	101059838	+	6349	60456	rs61443235	14	101120294	101120294	1	5.66849e-06	1.5129	1	1	5.66849e-06	1.5129	1	1
hsa-mir-17	hsa-miR-17-5p	13	91350606	91350689	+	6671	535932	rs78834580	13	91886621	91886621	0	2.40228e-05	2.40813	0	1	2.40228e-05	2.40813	0	1
hsa-mir-17	hsa-miR-17-5p	13	91350606	91350689	+	6671	576796	rs74106585	13	91927485	91927485	0	2.3558e-05	2.41061	0	1	2.3558e-05	2.41061	0	1
hsa-mir-17	hsa-miR-17-5p	13	91350606	91350689	+	6671	578669	rs74106203	13	91929358	91929358	0	2.40228e-05	2.40813	0	1	2.40228e-05	2.40813	0	1
hsa-mir-17	hsa-miR-17-5p	13	91350606	91350689	+	6671	583391	rs74106208	13	91934080	91934080	0	2.40228e-05	2.40813	0	1	2.40228e-05	2.40813	0	1
hsa-mir-17	hsa-miR-17-5p	13	91350606	91350689	+	6671	583969	rs74106211	13	91934658	91934658	0	2.40228e-05	2.40813	0	1	2.40228e-05	2.40813	0	1
hsa-mir-17	hsa-miR-17-5p	13	91350606	91350689	+	6671	585736	rs74106212	13	91936425	91936425	0	2.40228e-05	2.40813	0	1	2.40228e-05	2.40813	0	1
hsa-mir-17	hsa-miR-17-5p	13	91350606	91350689	+	6671	587511	rs79860781	13	91938200	91938200	0	2.40228e-05	2.40813	0	1	2.40228e-05	2.40813	0	1
hsa-mir-17	hsa-miR-17-5p	13	91350606	91350689	+	6671	587681	rs79397070	13	91938370	91938370	0	2.40228e-05	2.40813	0	1	2.40228e-05	2.40813	0	1
hsa-mir-17	hsa-miR-17-5p	13	91350606	91350689	+	6671	594421	rs56319726	13	91945110	91945110	0	2.40228e-05	2.40813	0	1	2.40228e-05	2.40813	0	1
hsa-mir-17	hsa-miR-17-5p	13	91350606	91350689	+	6671	594972	rs73612904	13	91945661	91945661	0	2.40228e-05	2.40813	0	1	2.40228e-05	2.40813	0	1
hsa-mir-17	hsa-miR-17-5p	13	91350606	91350689	+	6671	604773	rs74106233	13	91955462	91955462	0	2.40228e-05	2.40813	0	1	2.40228e-05	2.40813	0	1
hsa-mir-17	hsa-miR-17-5p	13	91350606	91350689	+	6671	608777	rs77671180	13	91959466	91959466	0	2.40228e-05	2.40813	0	1	2.40228e-05	2.40813	0	1
hsa-mir-17	hsa-miR-17-5p	13	91350606	91350689	+	6671	610924	rs74106236	13	91961613	91961613	0	2.40228e-05	2.40813	0	1	2.40228e-05	2.40813	0	1
hsa-mir-17	hsa-miR-17-5p	13	91350606	91350689	+	6671	615831	rs74106238	13	91966520	91966520	0	2.40228e-05	2.40813	0	1	2.40228e-05	2.40813	0	1
hsa-mir-17	hsa-miR-17-5p	13	91350606	91350689	+	6671	634387	rs11839471	13	91985076	91985076	0	2.40228e-05	2.40813	0	1	2.40228e-05	2.40813	0	1
hsa-mir-17	hsa-miR-17-5p	13	91350606	91350689	+	6671	645181	rs74106284	13	91995870	91995870	0	2.40228e-05	2.40813	0	1	2.40228e-05	2.40813	0	1
hsa-mir-17	hsa-miR-17-5p	13	91350606	91350689	+	6671	645282	rs74106285	13	91995971	91995971	0	2.40228e-05	2.40813	0	1	2.40228e-05	2.40813	0	1
hsa-mir-17	hsa-miR-17-5p	13	91350606	91350689	+	6671	649838	rs74106290	13	92000527	92000527	0	2.40228e-05	2.40813	0	1	2.40228e-05	2.40813	0	1
hsa-mir-17	hsa-miR-17-5p	13	91350606	91350689	+	6671	664789	rs7339037	13	92015478	92015478	0	2.55643e-06	2.07682	1	1	2.55643e-06	2.07682	1	1
hsa-mir-17	hsa-miR-17-5p	13	91350606	91350689	+	6671	673544	rs1536370	13	92024233	92024233	0	2.34791e-05	2.41103	0	1	2.34791e-05	2.41103	0	1
hsa-mir-17	hsa-miR-17-5p	13	91350606	91350689	+	6671	679744	rs9516004	13	92030433	92030433	0	2.46698e-05	2.40487	0	1	2.46698e-05	2.40487	0	1
hsa-mir-17	hsa-miR-17-5p	13	91350606	91350689	+	6671	687247	rs8002372	13	92037936	92037936	0	2.44702e-05	2.40588	0	1	2.44702e-05	2.40588	0	1
hsa-mir-17	hsa-miR-17-5p	13	91350606	91350689	+	6671	691660	rs7337057	13	92042349	92042349	0	2.40228e-05	2.40813	0	1	2.40228e-05	2.40813	0	1
hsa-mir-17	hsa-miR-17-5p	13	91350606	91350689	+	6671	699760	rs1326511	13	92050449	92050449	0	2.40228e-05	2.40813	0	1	2.40228e-05	2.40813	0	1
hsa-mir-17	hsa-miR-17-5p	13	91350606	91350689	+	6671	699877	rs1326510	13	92050566	92050566	0	3.02876e-05	1.68129	0	1	3.02876e-05	1.68129	0	1
hsa-mir-181a-1	hsa-miR-181a-3p	1	198859045	198859153	-	5087	-146622	rs10919615	1	199005775	199005775	0	1.05841e-07	0.502195	0	1	1.05841e-07	0.502195	0	1
hsa-mir-181a-1	hsa-miR-181a-3p	1	198859045	198859153	-	5087	-148210	rs12239179	1	199007363	199007363	0	3.49433e-08	0.514871	0	1	3.49433e-08	0.514871	0	1
hsa-mir-181a-1	hsa-miR-181a-3p	1	198859045	198859153	-	5087	-151536	rs1124025	1	199010689	199010689	0	1.20048e-08	0.531643	0	1	1.20048e-08	0.531643	0	1
hsa-mir-181a-1	hsa-miR-181a-3p	1	198859045	198859153	-	5087	-163761	rs12125200	1	199022914	199022914	0	4.18412e-09	0.533418	0	1	4.18412e-09	0.533418	0	1
hsa-mir-181a-1	hsa-miR-181a-3p	1	198859045	198859153	-	5087	-172445	rs6427756	1	199031598	199031598	0	7.01758e-08	0.484341	0	1	7.01758e-08	0.484341	0	1
hsa-mir-181a-1	hsa-miR-181a-3p	1	198859045	198859153	-	5087	-176427	rs2360962	1	199035580	199035580	0	4.28821e-10	0.569502	1	1	4.28821e-10	0.569502	1	1
hsa-mir-181a-1	hsa-miR-181a-3p	1	198859045	198859153	-	5087	-178926	rs7529925	1	199038079	199038079	0	1.49288e-09	0.547958	0	1	1.49288e-09	0.547958	0	1
hsa-mir-181a-1	hsa-miR-181a-3p	1	198859045	198859153	-	5087	-182439	rs1434282	1	199041592	199041592	0	8.6897e-10	0.551238	0	1	8.6897e-10	0.551238	0	1
hsa-mir-181a-1	hsa-miR-181a-3p	1	198859045	198859153	-	5087	-184196	rs1036332	1	199043349	199043349	0	1.50888e-08	0.50725	0	1	1.50888e-08	0.50725	0	1
hsa-mir-181a-1	hsa-miR-181a-5p	1	198859045	198859153	-	5087	-176427	rs2360962	1	199035580	199035580	0	1.94718e-06	0.440395	1	1	1.94718e-06	0.440395	1	1
hsa-mir-181a-1	hsa-miR-181a-5p	1	198859045	198859153	-	5087	-178926	rs7529925	1	199038079	199038079	0	2.15377e-06	0.434885	0	1	2.15377e-06	0.434885	0	1
hsa-mir-181a-1	hsa-miR-181a-5p	1	198859045	198859153	-	5087	-182439	rs1434282	1	199041592	199041592	0	1.99523e-06	0.433058	0	1	1.99523e-06	0.433058	0	1
hsa-mir-181b-1	hsa-miR-181b-5p	1	198858874	198858982	-	5087	-148381	rs12239179	1	199007363	199007363	0	1.99638e-06	0.446907	1	1	1.99638e-06	0.446907	1	1
hsa-mir-1908	hsa-miR-1908-3p	11	61815162	61815240	-	4530	-28998	rs117983270	11	61844238	61844238	0	6.39241e-06	1.07755	1	1	6.39241e-06	1.07755	1	1
hsa-mir-1908	hsa-miR-1908-5p	11	61815162	61815240	-	4530	39135	rs174528	11	61776027	61776027	0	7.96239e-13	0.546755	0	1	7.96239e-13	0.546755	0	1
hsa-mir-1908	hsa-miR-1908-5p	11	61815162	61815240	-	4530	38673	rs174529	11	61776489	61776489	0	3.29667e-12	0.545223	0	1	3.29667e-12	0.545223	0	1
hsa-mir-1908	hsa-miR-1908-5p	11	61815162	61815240	-	4530	35566	rs7943728	11	61779596	61779596	0	3.37524e-10	0.663905	0	1	3.37524e-10	0.663905	0	1
hsa-mir-1908	hsa-miR-1908-5p	11	61815162	61815240	-	4530	33609	rs174533	11	61781553	61781553	0	1.86191e-17	0.672824	0	1	1.86191e-17	0.672824	0	1
hsa-mir-1908	hsa-miR-1908-5p	11	61815162	61815240	-	4530	31278	rs174535	11	61783884	61783884	0	7.25172e-15	0.637111	0	1	7.25172e-15	0.637111	0	1
hsa-mir-1908	hsa-miR-1908-5p	11	61815162	61815240	-	4530	30707	rs174536	11	61784455	61784455	0	1.14901e-15	0.643007	0	1	1.14901e-15	0.643007	0	1
hsa-mir-1908	hsa-miR-1908-5p	11	61815162	61815240	-	4530	29954	rs174537	11	61785208	61785208	0	7.333e-17	0.669737	0	1	7.333e-17	0.669737	0	1
hsa-mir-1908	hsa-miR-1908-5p	11	61815162	61815240	-	4530	26595	rs61896141	11	61788567	61788567	0	2.05458e-12	0.703124	0	1	2.05458e-12	0.703124	0	1
hsa-mir-1908	hsa-miR-1908-5p	11	61815162	61815240	-	4530	24808	rs102274	11	61790354	61790354	0	1.3025e-15	0.646606	0	1	1.3025e-15	0.646606	0	1
hsa-mir-1908	hsa-miR-1908-5p	11	61815162	61815240	-	4530	14881	rs174544	11	61800281	61800281	0	3.13493e-18	0.713385	0	1	3.13493e-18	0.713385	0	1
hsa-mir-1908	hsa-miR-1908-5p	11	61815162	61815240	-	4530	12804	rs174546	11	61802358	61802358	0	4.34024e-17	0.67724	0	1	4.34024e-17	0.67724	0	1
hsa-mir-1908	hsa-miR-1908-5p	11	61815162	61815240	-	4530	11851	rs174547	11	61803311	61803311	0	7.85375e-17	0.673434	0	1	7.85375e-17	0.673434	0	1
hsa-mir-1908	hsa-miR-1908-5p	11	61815162	61815240	-	4530	11286	rs174548	11	61803876	61803876	0	1.49828e-18	0.713972	0	1	1.49828e-18	0.713972	0	1
hsa-mir-1908	hsa-miR-1908-5p	11	61815162	61815240	-	4530	11252	rs174549	11	61803910	61803910	0	3.61901e-20	0.760183	0	1	3.61901e-20	0.760183	0	1
hsa-mir-1908	hsa-miR-1908-5p	11	61815162	61815240	-	4530	7476	rs174553	11	61807686	61807686	0	1.18003e-17	0.68911	0	1	1.18003e-17	0.68911	0	1
hsa-mir-1908	hsa-miR-1908-5p	11	61815162	61815240	-	4530	3171	rs174554	11	61811991	61811991	0	6.16351e-17	0.674315	0	1	6.16351e-17	0.674315	0	1
hsa-mir-1908	hsa-miR-1908-5p	11	61815162	61815240	-	4530	2874	rs174555	11	61812288	61812288	0	1.67196e-21	0.887137	0	1	1.67196e-21	0.887137	0	1
hsa-mir-1908	hsa-miR-1908-5p	11	61815162	61815240	-	4530	1999	rs174556	11	61813163	61813163	0	2.31179e-20	0.762821	0	1	2.31179e-20	0.762821	0	1
hsa-mir-1908	hsa-miR-1908-5p	11	61815162	61815240	-	4530	978	rs174559	11	61814184	61814184	0	1.44604e-21	0.810768	1	1	1.44604e-21	0.810768	1	1
hsa-mir-1908	hsa-miR-1908-5p	11	61815162	61815240	-	4530	870	rs174560	11	61814292	61814292	0	4.26038e-19	0.727287	0	1	4.26038e-19	0.727287	0	1
hsa-mir-1908	hsa-miR-1908-5p	11	61815162	61815240	-	4530	-2432	rs174562	11	61817672	61817672	0	1.10113e-16	0.663446	0	1	1.10113e-16	0.663446	0	1
hsa-mir-1908	hsa-miR-1908-5p	11	61815162	61815240	-	4530	-5593	rs174564	11	61820833	61820833	0	3.62164e-16	0.651305	0	1	3.62164e-16	0.651305	0	1
hsa-mir-1908	hsa-miR-1908-5p	11	61815162	61815240	-	4530	-6769	rs28456	11	61822009	61822009	0	9.19597e-20	0.749253	0	1	9.19597e-20	0.749253	0	1
hsa-mir-1908	hsa-miR-1908-5p	11	61815162	61815240	-	4530	-9650	rs174566	11	61824890	61824890	0	6.91412e-16	0.645136	0	1	6.91412e-16	0.645136	0	1
hsa-mir-1908	hsa-miR-1908-5p	11	61815162	61815240	-	4530	-10293	rs174567	11	61825533	61825533	0	5.52174e-14	0.586987	0	1	5.52174e-14	0.586987	0	1
hsa-mir-1908	hsa-miR-1908-5p	11	61815162	61815240	-	4530	-11104	rs174568	11	61826344	61826344	0	9.91957e-18	0.687441	0	1	9.91957e-18	0.687441	0	1
hsa-mir-1908	hsa-miR-1908-5p	11	61815162	61815240	-	4530	-13921	rs99780	11	61829161	61829161	0	2.33367e-15	0.623555	0	1	2.33367e-15	0.623555	0	1
hsa-mir-1908	hsa-miR-1908-5p	11	61815162	61815240	-	4530	-15260	rs1535	11	61830500	61830500	0	4.90067e-17	0.670018	0	1	4.90067e-17	0.670018	0	1
hsa-mir-1908	hsa-miR-1908-5p	11	61815162	61815240	-	4530	-15576	rs174572	11	61830816	61830816	0	1.32085e-11	0.591665	0	1	1.32085e-11	0.591665	0	1
hsa-mir-1908	hsa-miR-1908-5p	11	61815162	61815240	-	4530	-16635	rs61897793	11	61831875	61831875	0	7.69955e-13	0.728065	0	1	7.69955e-13	0.728065	0	1
hsa-mir-1908	hsa-miR-1908-5p	11	61815162	61815240	-	4530	-17615	rs174573	11	61832855	61832855	0	7.82424e-12	0.596892	0	1	7.82424e-12	0.596892	0	1
hsa-mir-1908	hsa-miR-1908-5p	11	61815162	61815240	-	4530	-19291	rs174575	11	61834531	61834531	0	1.40951e-11	0.579896	0	1	1.40951e-11	0.579896	0	1
hsa-mir-1908	hsa-miR-1908-5p	11	61815162	61815240	-	4530	-20798	rs174576	11	61836038	61836038	0	2.03522e-16	0.658036	0	1	2.03522e-16	0.658036	0	1
hsa-mir-1908	hsa-miR-1908-5p	11	61815162	61815240	-	4530	-22102	rs174577	11	61837342	61837342	0	8.41769e-16	0.647289	0	1	8.41769e-16	0.647289	0	1
hsa-mir-1908	hsa-miR-1908-5p	11	61815162	61815240	-	4530	-22787	rs174578	11	61838027	61838027	0	5.50184e-16	0.646184	0	1	5.50184e-16	0.646184	0	1
hsa-mir-1908	hsa-miR-1908-5p	11	61815162	61815240	-	4530	-22901	rs174579	11	61838141	61838141	0	1.82073e-09	0.57603	0	1	1.82073e-09	0.57603	0	1
hsa-mir-1908	hsa-miR-1908-5p	11	61815162	61815240	-	4530	-23930	rs174580	11	61839170	61839170	0	1.85907e-12	0.537178	0	1	1.85907e-12	0.537178	0	1
hsa-mir-1908	hsa-miR-1908-5p	11	61815162	61815240	-	4530	-23971	rs174581	11	61839211	61839211	0	2.13166e-15	0.614274	0	1	2.13166e-15	0.614274	0	1
hsa-mir-1908	hsa-miR-1908-5p	11	61815162	61815240	-	4530	-24456	rs174582	11	61839696	61839696	0	6.04209e-10	0.592317	0	1	6.04209e-10	0.592317	0	1
hsa-mir-1908	hsa-miR-1908-5p	11	61815162	61815240	-	4530	-27038	rs174583	11	61842278	61842278	0	4.72723e-14	0.595414	0	1	4.72723e-14	0.595414	0	1
hsa-mir-1908	hsa-miR-1908-5p	11	61815162	61815240	-	4530	-28038	rs174584	11	61843278	61843278	0	1.46048e-14	0.618799	0	1	1.46048e-14	0.618799	0	1
hsa-mir-1908	hsa-miR-1908-5p	11	61815162	61815240	-	4530	-30118	rs174587	11	61845358	61845358	0	6.94506e-08	0.535888	0	1	6.94506e-08	0.535888	0	1
hsa-mir-1908	hsa-miR-1908-5p	11	61815162	61815240	-	4530	-33091	rs174589	11	61848331	61848331	0	1.55408e-08	0.564548	0	1	1.55408e-08	0.564548	0	1
hsa-mir-1908	hsa-miR-1908-5p	11	61815162	61815240	-	4530	-34265	rs174590	11	61849505	61849505	0	2.0733e-08	0.557004	0	1	2.0733e-08	0.557004	0	1
hsa-mir-1908	hsa-miR-1908-5p	11	61815162	61815240	-	4530	-34964	rs174591	11	61850204	61850204	0	3.22602e-08	0.493218	0	1	3.22602e-08	0.493218	0	1
hsa-mir-1908	hsa-miR-1908-5p	11	61815162	61815240	-	4530	-35457	rs61897795	11	61850697	61850697	0	6.99224e-10	0.706643	0	1	6.99224e-10	0.706643	0	1
hsa-mir-1908	hsa-miR-1908-5p	11	61815162	61815240	-	4530	-35896	rs174592	11	61851136	61851136	0	1.42037e-10	0.522293	0	1	1.42037e-10	0.522293	0	1
hsa-mir-1908	hsa-miR-1908-5p	11	61815162	61815240	-	4530	-36119	rs174593	11	61851359	61851359	0	3.93999e-08	0.496795	0	1	3.93999e-08	0.496795	0	1
hsa-mir-1908	hsa-miR-1908-5p	11	61815162	61815240	-	4530	-38328	rs174597	11	61853568	61853568	0	1.65672e-07	0.514473	0	1	1.65672e-07	0.514473	0	1
hsa-mir-1908	hsa-miR-1908-5p	11	61815162	61815240	-	4530	-38482	rs174598	11	61853722	61853722	0	1.91451e-12	0.596272	0	1	1.91451e-12	0.596272	0	1
hsa-mir-1908	hsa-miR-1908-5p	11	61815162	61815240	-	4530	-39515	rs174600	11	61854755	61854755	0	4.56083e-12	0.576316	0	1	4.56083e-12	0.576316	0	1
hsa-mir-1908	hsa-miR-1908-5p	11	61815162	61815240	-	4530	-40428	rs174601	11	61855668	61855668	0	1.02695e-10	0.529586	0	1	1.02695e-10	0.529586	0	1
hsa-mir-1908	hsa-miR-1908-5p	11	61815162	61815240	-	4530	-17630	rs174574	11	61832870	61832870	0	5.12536e-15	0.620311	0	1	5.12536e-15	0.620311	0	1
hsa-mir-200a	hsa-miR-200a-3p	1	1167847	1167956	+	4860	-14121	rs72631897	1	1153726	1153726	0	2.56841e-06	0.439756	0	1	2.56841e-06	0.439756	0	1
hsa-mir-200a	hsa-miR-200a-3p	1	1167847	1167956	+	4860	-8097	rs61768477	1	1159750	1159750	0	1.78733e-06	0.442491	1	1	1.78733e-06	0.442491	1	1
hsa-mir-200a	hsa-miR-200a-3p	1	1167847	1167956	+	4860	-3790	rs11584885	1	1164057	1164057	0	2.46492e-06	0.431253	0	1	2.46492e-06	0.431253	0	1
hsa-mir-204	hsa-miR-204-5p	9	70809976	70810084	-	5962	-330272	rs1888077	9	71140356	71140356	0	2.10757e-06	0.447313	0	1	1.02723e-08	0.537411	0	1
hsa-mir-204	hsa-miR-204-5p	9	70809976	70810084	-	5962	-330712	rs4745057	9	71140796	71140796	0	1.50583e-06	0.452987	1	1	6.52981e-09	0.543627	1	1
hsa-mir-204	hsa-miR-204-5p	9	70809976	70810084	-	5962	-332071	rs1472732	9	71142155	71142155	0	2.29712e-06	0.445131	0	1	1.15068e-08	0.534984	0	1
hsa-mir-204	hsa-miR-204-5p	9	70809976	70810084	-	5962	-336612	rs56233313	9	71146696	71146696	0	3.819e-06	0.432015	0	0	2.20646e-08	0.520665	0	1
hsa-mir-204	hsa-miR-204-5p	9	70809976	70810084	-	5962	-340910	rs12686625	9	71150994	71150994	0	1.66532e-06	0.451345	0	1	7.20174e-09	0.542392	0	1
hsa-mir-204	hsa-miR-204-5p	9	70809976	70810084	-	5962	-342025	rs11142706	9	71152109	71152109	0	2.73166e-06	0.43775	0	1	7.30603e-09	0.536639	0	1
hsa-mir-204	hsa-miR-204-5p	9	70809976	70810084	-	5962	-345057	rs4745059	9	71155141	71155141	0	2.4703e-06	0.443646	0	1	1.28897e-08	0.533097	0	1
hsa-mir-204	hsa-miR-204-5p	9	70809976	70810084	-	5962	-349856	rs1329771	9	71159940	71159940	0	0.000133266	-0.313349	0	0	1.24125e-06	-0.396234	0	1
hsa-mir-204	hsa-miR-204-5p	9	70809976	70810084	-	5962	-349982	rs10868964	9	71160066	71160066	0	2.44765e-06	0.444124	0	1	1.29377e-08	0.53341	0	1
hsa-mir-204	hsa-miR-204-5p	9	70809976	70810084	-	5962	-365489	rs34716106	9	71175573	71175573	0	0.000111234	0.357967	0	0	2.49189e-06	0.435175	0	1
hsa-mir-204	hsa-miR-204-5p	9	70809976	70810084	-	5962	-372181	rs72733810	9	71182265	71182265	0	5.85963e-05	0.401864	0	0	7.75693e-07	0.492612	0	1
hsa-mir-204	hsa-miR-204-5p	9	70809976	70810084	-	5962	-394001	rs11142731	9	71204085	71204085	0	5.21038e-05	0.361604	0	0	2.55551e-06	0.419993	0	1
hsa-mir-204	hsa-miR-204-5p	9	70809976	70810084	-	5962	-422224	rs11142743	9	71232308	71232308	0	0.000170088	0.348445	0	0	2.65184e-06	0.433985	0	1
hsa-mir-204	hsa-miR-204-5p	9	70809976	70810084	-	5962	-423313	rs12115557	9	71233397	71233397	0	8.22309e-05	0.361372	0	0	1.77284e-06	0.437437	0	1
hsa-mir-204	hsa-miR-204-5p	9	70809976	70810084	-	5962	-74630	rs79614917	9	70884714	70884714	1	1.32494e-06	1.22192	0	1	1.32494e-06	1.22192	0	1
hsa-mir-204	hsa-miR-204-5p	9	70809976	70810084	-	5962	-86569	rs113566813	9	70896653	70896653	1	1.32494e-06	1.22192	0	1	1.32494e-06	1.22192	0	1
hsa-mir-204	hsa-miR-204-5p	9	70809976	70810084	-	5962	-130764	rs111323841	9	70940848	70940848	1	1.32494e-06	1.22192	0	1	1.32494e-06	1.22192	0	1
hsa-mir-204	hsa-miR-204-5p	9	70809976	70810084	-	5962	-157878	rs3010431	9	70967962	70967962	1	6.69656e-07	0.592814	0	1	6.69656e-07	0.592814	0	1
hsa-mir-204	hsa-miR-204-5p	9	70809976	70810084	-	5962	-161356	rs2993008	9	70971440	70971440	1	2.14255e-07	0.663505	0	1	2.14255e-07	0.663505	0	1
hsa-mir-204	hsa-miR-204-5p	9	70809976	70810084	-	5962	-161804	rs3010435	9	70971888	70971888	1	1.29817e-06	0.595913	0	1	1.29817e-06	0.595913	0	1
hsa-mir-204	hsa-miR-204-5p	9	70809976	70810084	-	5962	-178221	rs60191817	9	70988305	70988305	1	2.46145e-07	1.13747	0	1	2.46145e-07	1.13747	0	1
hsa-mir-204	hsa-miR-204-5p	9	70809976	70810084	-	5962	-201162	rs2160829	9	71011246	71011246	1	6.85817e-07	1.21808	0	1	6.85817e-07	1.21808	0	1
hsa-mir-204	hsa-miR-204-5p	9	70809976	70810084	-	5962	-202744	rs11142670	9	71012828	71012828	1	4.79568e-08	1.46067	1	1	4.79568e-08	1.46067	1	1
hsa-mir-204	hsa-miR-204-5p	9	70809976	70810084	-	5962	-208680	rs28875535	9	71018764	71018764	1	2.46145e-07	1.13747	0	1	2.46145e-07	1.13747	0	1
hsa-mir-204	hsa-miR-204-5p	9	70809976	70810084	-	5962	-212377	rs10116649	9	71022461	71022461	1	5.3285e-07	1.13184	0	1	5.3285e-07	1.13184	0	1
hsa-mir-204	hsa-miR-204-5p	9	70809976	70810084	-	5962	-212788	rs116997535	9	71022872	71022872	1	8.86479e-07	1.2794	0	1	8.86479e-07	1.2794	0	1
hsa-mir-204	hsa-miR-204-5p	9	70809976	70810084	-	5962	-216434	rs12341540	9	71026518	71026518	1	1.20327e-06	1.19218	0	1	1.20327e-06	1.19218	0	1
hsa-mir-204	hsa-miR-204-5p	9	70809976	70810084	-	5962	-226468	rs28647584	9	71036552	71036552	1	6.85817e-07	1.21808	0	1	6.85817e-07	1.21808	0	1
hsa-mir-204	hsa-miR-204-5p	9	70809976	70810084	-	5962	-231010	rs12341381	9	71041094	71041094	1	3.16803e-07	1.21971	0	1	3.16803e-07	1.21971	0	1
hsa-mir-204	hsa-miR-204-5p	9	70809976	70810084	-	5962	-231560	rs74464479	9	71041644	71041644	1	3.16803e-07	1.21971	0	1	3.16803e-07	1.21971	0	1
hsa-mir-204	hsa-miR-204-5p	9	70809976	70810084	-	5962	-231832	rs75957395	9	71041916	71041916	1	2.46145e-07	1.13747	0	1	2.46145e-07	1.13747	0	1
hsa-mir-204	hsa-miR-204-5p	9	70809976	70810084	-	5962	-232287	rs77533537	9	71042371	71042371	1	1.20102e-06	1.09755	0	1	1.20102e-06	1.09755	0	1
hsa-mir-204	hsa-miR-204-5p	9	70809976	70810084	-	5962	-243693	rs12341827	9	71053777	71053777	1	2.46145e-07	1.13747	0	1	2.46145e-07	1.13747	0	1
hsa-mir-204	hsa-miR-204-5p	9	70809976	70810084	-	5962	-249581	rs79578977	9	71059665	71059665	1	8.86479e-07	1.2794	0	1	8.86479e-07	1.2794	0	1
hsa-mir-204	hsa-miR-204-5p	9	70809976	70810084	-	5962	-251732	rs10120519	9	71061816	71061816	1	2.46145e-07	1.13747	0	1	2.46145e-07	1.13747	0	1
hsa-mir-204	hsa-miR-204-5p	9	70809976	70810084	-	5962	-252833	rs77174601	9	71062917	71062917	1	2.46145e-07	1.13747	0	1	2.46145e-07	1.13747	0	1
hsa-mir-204	hsa-miR-204-5p	9	70809976	70810084	-	5962	-252860	rs79864449	9	71062944	71062944	1	5.3285e-07	1.13184	0	1	5.3285e-07	1.13184	0	1
hsa-mir-204	hsa-miR-204-5p	9	70809976	70810084	-	5962	-286920	rs10122126	9	71097004	71097004	1	6.85817e-07	1.21808	0	1	6.85817e-07	1.21808	0	1
hsa-mir-204	hsa-miR-204-5p	9	70809976	70810084	-	5962	-296829	rs77829839	9	71106913	71106913	1	2.46145e-07	1.13747	0	1	2.46145e-07	1.13747	0	1
hsa-mir-204	hsa-miR-204-5p	9	70809976	70810084	-	5962	-410307	rs549401112	9	71220391	71220391	1	1.78538e-06	1.33215	0	1	1.78538e-06	1.33215	0	1
hsa-mir-204	hsa-miR-204-5p	9	70809976	70810084	-	5962	-416114	rs112427035	9	71226198	71226198	1	5.72401e-07	1.44629	0	1	5.72401e-07	1.44629	0	1
hsa-mir-20a	hsa-miR-20a-5p	13	91351049	91351152	+	6673	535469	rs78834580	13	91886621	91886621	0	6.76892e-06	2.56058	0	1	6.76892e-06	2.56058	0	1
hsa-mir-20a	hsa-miR-20a-5p	13	91351049	91351152	+	6673	576333	rs74106585	13	91927485	91927485	0	6.42656e-06	2.56668	0	1	6.42656e-06	2.56668	0	1
hsa-mir-20a	hsa-miR-20a-5p	13	91351049	91351152	+	6673	578206	rs74106203	13	91929358	91929358	0	6.76892e-06	2.56058	0	1	6.76892e-06	2.56058	0	1
hsa-mir-20a	hsa-miR-20a-5p	13	91351049	91351152	+	6673	582928	rs74106208	13	91934080	91934080	0	6.76892e-06	2.56058	0	1	6.76892e-06	2.56058	0	1
hsa-mir-20a	hsa-miR-20a-5p	13	91351049	91351152	+	6673	583506	rs74106211	13	91934658	91934658	0	6.76892e-06	2.56058	0	1	6.76892e-06	2.56058	0	1
hsa-mir-20a	hsa-miR-20a-5p	13	91351049	91351152	+	6673	585273	rs74106212	13	91936425	91936425	0	6.76892e-06	2.56058	0	1	6.76892e-06	2.56058	0	1
hsa-mir-20a	hsa-miR-20a-5p	13	91351049	91351152	+	6673	587048	rs79860781	13	91938200	91938200	0	6.76892e-06	2.56058	0	1	6.76892e-06	2.56058	0	1
hsa-mir-20a	hsa-miR-20a-5p	13	91351049	91351152	+	6673	587218	rs79397070	13	91938370	91938370	0	6.76892e-06	2.56058	0	1	6.76892e-06	2.56058	0	1
hsa-mir-20a	hsa-miR-20a-5p	13	91351049	91351152	+	6673	593958	rs56319726	13	91945110	91945110	0	6.76892e-06	2.56058	0	1	6.76892e-06	2.56058	0	1
hsa-mir-20a	hsa-miR-20a-5p	13	91351049	91351152	+	6673	594509	rs73612904	13	91945661	91945661	0	6.76892e-06	2.56058	0	1	6.76892e-06	2.56058	0	1
hsa-mir-20a	hsa-miR-20a-5p	13	91351049	91351152	+	6673	604310	rs74106233	13	91955462	91955462	0	6.76892e-06	2.56058	0	1	6.76892e-06	2.56058	0	1
hsa-mir-20a	hsa-miR-20a-5p	13	91351049	91351152	+	6673	608314	rs77671180	13	91959466	91959466	0	6.76892e-06	2.56058	0	1	6.76892e-06	2.56058	0	1
hsa-mir-20a	hsa-miR-20a-5p	13	91351049	91351152	+	6673	610461	rs74106236	13	91961613	91961613	0	6.76892e-06	2.56058	0	1	6.76892e-06	2.56058	0	1
hsa-mir-20a	hsa-miR-20a-5p	13	91351049	91351152	+	6673	615368	rs74106238	13	91966520	91966520	0	6.76892e-06	2.56058	0	1	6.76892e-06	2.56058	0	1
hsa-mir-20a	hsa-miR-20a-5p	13	91351049	91351152	+	6673	633924	rs11839471	13	91985076	91985076	0	6.76892e-06	2.56058	0	1	6.76892e-06	2.56058	0	1
hsa-mir-20a	hsa-miR-20a-5p	13	91351049	91351152	+	6673	644718	rs74106284	13	91995870	91995870	0	6.76892e-06	2.56058	0	1	6.76892e-06	2.56058	0	1
hsa-mir-20a	hsa-miR-20a-5p	13	91351049	91351152	+	6673	644819	rs74106285	13	91995971	91995971	0	6.76892e-06	2.56058	0	1	6.76892e-06	2.56058	0	1
hsa-mir-20a	hsa-miR-20a-5p	13	91351049	91351152	+	6673	649375	rs74106290	13	92000527	92000527	0	6.76892e-06	2.56058	0	1	6.76892e-06	2.56058	0	1
hsa-mir-20a	hsa-miR-20a-5p	13	91351049	91351152	+	6673	664326	rs7339037	13	92015478	92015478	0	2.57088e-07	2.26614	1	1	2.57088e-07	2.26614	1	1
hsa-mir-20a	hsa-miR-20a-5p	13	91351049	91351152	+	6673	673081	rs1536370	13	92024233	92024233	0	6.57956e-06	2.56394	0	1	6.57956e-06	2.56394	0	1
hsa-mir-20a	hsa-miR-20a-5p	13	91351049	91351152	+	6673	679281	rs9516004	13	92030433	92030433	0	6.64686e-06	2.56275	0	1	6.64686e-06	2.56275	0	1
hsa-mir-20a	hsa-miR-20a-5p	13	91351049	91351152	+	6673	686784	rs8002372	13	92037936	92037936	0	6.89635e-06	2.55846	0	1	6.89635e-06	2.55846	0	1
hsa-mir-20a	hsa-miR-20a-5p	13	91351049	91351152	+	6673	691197	rs7337057	13	92042349	92042349	0	6.76892e-06	2.56058	0	1	6.76892e-06	2.56058	0	1
hsa-mir-20a	hsa-miR-20a-5p	13	91351049	91351152	+	6673	699297	rs1326511	13	92050449	92050449	0	6.76892e-06	2.56058	0	1	6.76892e-06	2.56058	0	1
hsa-mir-20a	hsa-miR-20a-5p	13	91351049	91351152	+	6673	699414	rs1326510	13	92050566	92050566	0	1.2617e-05	1.75743	0	1	1.2617e-05	1.75743	0	1
hsa-mir-2355	hsa-miR-2355-3p	2	207109951	207110119	-	5583	10308	rs55986154	2	207099643	207099643	0	3.1136e-06	0.525201	0	1	3.1136e-06	0.525201	0	1
hsa-mir-2355	hsa-miR-2355-3p	2	207109951	207110119	-	5583	24946	rs2269080	2	207085005	207085005	0	1.72109e-06	0.504108	0	1	1.72109e-06	0.504108	0	1
hsa-mir-2355	hsa-miR-2355-3p	2	207109951	207110119	-	5583	14596	rs1263614	2	207095355	207095355	0	1.77919e-06	0.528185	0	1	1.77919e-06	0.528185	0	1
hsa-mir-2355	hsa-miR-2355-3p	2	207109951	207110119	-	5583	11378	rs1263612	2	207098573	207098573	0	4.19944e-06	0.498641	0	1	4.19944e-06	0.498641	0	1
hsa-mir-2355	hsa-miR-2355-3p	2	207109951	207110119	-	5583	1578	rs1269416	2	207108373	207108373	0	8.19201e-07	0.534371	1	1	8.19201e-07	0.534371	1	1
hsa-mir-2355	hsa-miR-2355-3p	2	207109951	207110119	-	5583	1073	rs1272881	2	207108878	207108878	0	1.3849e-06	0.531259	0	1	1.3849e-06	0.531259	0	1
hsa-mir-2355	hsa-miR-2355-3p	2	207109951	207110119	-	5583	0	rs2244923	2	207110094	207110094	0	2.41588e-06	0.509073	0	1	2.41588e-06	0.509073	0	1
hsa-mir-2355	hsa-miR-2355-3p	2	207109951	207110119	-	5583	-2790	rs1263625	2	207112909	207112909	0	5.12331e-06	0.487894	0	1	5.12331e-06	0.487894	0	1
hsa-mir-23b	hsa-miR-23b-3p	9	95085200	95085304	+	5967	-67119	rs1412488	9	95018081	95018081	0	3.95949e-07	0.671091	0	1	3.95949e-07	0.671091	0	1
hsa-mir-23b	hsa-miR-23b-3p	9	95085200	95085304	+	5967	-65888	rs1564234	9	95019312	95019312	0	8.01937e-08	0.717915	0	1	8.01937e-08	0.717915	0	1
hsa-mir-23b	hsa-miR-23b-3p	9	95085200	95085304	+	5967	-58786	rs10761368	9	95026414	95026414	0	2.0716e-07	0.686464	0	1	2.0716e-07	0.686464	0	1
hsa-mir-23b	hsa-miR-23b-3p	9	95085200	95085304	+	5967	-58526	rs1571895	9	95026674	95026674	0	1.36545e-06	0.707223	0	1	1.36545e-06	0.707223	0	1
hsa-mir-23b	hsa-miR-23b-3p	9	95085200	95085304	+	5967	-56187	rs7043705	9	95029013	95029013	0	5.28923e-08	0.724347	0	1	5.28923e-08	0.724347	0	1
hsa-mir-23b	hsa-miR-23b-3p	9	95085200	95085304	+	5967	-56027	rs4744424	9	95029173	95029173	0	2.96457e-08	0.732801	1	1	2.96457e-08	0.732801	1	1
hsa-mir-23b	hsa-miR-23b-3p	9	95085200	95085304	+	5967	-55315	rs962229	9	95029885	95029885	0	7.72443e-08	0.677327	0	1	7.72443e-08	0.677327	0	1
hsa-mir-23b	hsa-miR-23b-3p	9	95085200	95085304	+	5967	-54790	rs4744425	9	95030410	95030410	0	2.98418e-08	0.736357	0	1	2.98418e-08	0.736357	0	1
hsa-mir-23b	hsa-miR-23b-3p	9	95085200	95085304	+	5967	-54343	rs7021351	9	95030857	95030857	0	1.3388e-07	0.680227	0	1	1.3388e-07	0.680227	0	1
hsa-mir-23b	hsa-miR-23b-3p	9	95085200	95085304	+	5967	-33966	rs4744429	9	95051234	95051234	0	9.47816e-07	0.940033	0	1	9.47816e-07	0.940033	0	1
hsa-mir-26b	hsa-miR-26b-5p	2	218402630	218402749	+	5163	266422	rs2710246	2	218669171	218669171	0	4.79278e-06	-0.375302	0	1	4.79278e-06	-0.375302	0	1
hsa-mir-26b	hsa-miR-26b-5p	2	218402630	218402749	+	5163	52735	rs3932856	2	218455484	218455484	0	4.93539e-06	-0.35583	0	1	4.93539e-06	-0.35583	0	1
hsa-mir-26b	hsa-miR-26b-5p	2	218402630	218402749	+	5163	60110	rs579610	2	218462859	218462859	0	6.43566e-06	-0.364653	0	1	6.43566e-06	-0.364653	0	1
hsa-mir-26b	hsa-miR-26b-5p	2	218402630	218402749	+	5163	67141	rs511080	2	218469890	218469890	0	8.54688e-07	-0.38478	0	1	8.54688e-07	-0.38478	0	1
hsa-mir-26b	hsa-miR-26b-5p	2	218402630	218402749	+	5163	67164	rs642950	2	218469913	218469913	0	3.53263e-06	-0.367218	0	1	3.53263e-06	-0.367218	0	1
hsa-mir-26b	hsa-miR-26b-5p	2	218402630	218402749	+	5163	71317	rs523396	2	218474066	218474066	0	5.5808e-06	-0.362295	0	1	5.5808e-06	-0.362295	0	1
hsa-mir-26b	hsa-miR-26b-5p	2	218402630	218402749	+	5163	78630	rs711186	2	218481379	218481379	0	3.37498e-06	-0.372825	0	1	3.37498e-06	-0.372825	0	1
hsa-mir-26b	hsa-miR-26b-5p	2	218402630	218402749	+	5163	82280	rs492400	2	218485029	218485029	0	6.15974e-06	-0.361863	0	1	6.15974e-06	-0.361863	0	1
hsa-mir-26b	hsa-miR-26b-5p	2	218402630	218402749	+	5163	85039	rs7598056	2	218487788	218487788	0	3.44672e-06	-0.368468	0	1	3.44672e-06	-0.368468	0	1
hsa-mir-26b	hsa-miR-26b-5p	2	218402630	218402749	+	5163	85723	rs10932782	2	218488472	218488472	0	1.90445e-06	-0.371622	0	1	1.90445e-06	-0.371622	0	1
hsa-mir-26b	hsa-miR-26b-5p	2	218402630	218402749	+	5163	91131	rs832817	2	218493880	218493880	0	1.95253e-06	-0.378896	0	1	1.95253e-06	-0.378896	0	1
hsa-mir-26b	hsa-miR-26b-5p	2	218402630	218402749	+	5163	102379	rs590771	2	218505128	218505128	0	7.85109e-06	-0.358919	0	1	7.85109e-06	-0.358919	0	1
hsa-mir-26b	hsa-miR-26b-5p	2	218402630	218402749	+	5163	104292	rs620049	2	218507041	218507041	0	4.06641e-06	-0.355065	0	1	4.06641e-06	-0.355065	0	1
hsa-mir-26b	hsa-miR-26b-5p	2	218402630	218402749	+	5163	114380	rs537520	2	218517129	218517129	0	2.33099e-06	-0.372143	0	1	2.33099e-06	-0.372143	0	1
hsa-mir-26b	hsa-miR-26b-5p	2	218402630	218402749	+	5163	115531	rs586374	2	218518280	218518280	0	3.66296e-06	-0.365115	0	1	3.66296e-06	-0.365115	0	1
hsa-mir-26b	hsa-miR-26b-5p	2	218402630	218402749	+	5163	118612	rs711191	2	218521361	218521361	0	2.91776e-06	-0.371747	0	1	2.91776e-06	-0.371747	0	1
hsa-mir-26b	hsa-miR-26b-5p	2	218402630	218402749	+	5163	121764	rs645796	2	218524513	218524513	0	4.11015e-06	-0.364803	0	1	4.11015e-06	-0.364803	0	1
hsa-mir-26b	hsa-miR-26b-5p	2	218402630	218402749	+	5163	125337	rs832804	2	218528086	218528086	0	1.32388e-06	-0.382338	0	1	1.32388e-06	-0.382338	0	1
hsa-mir-26b	hsa-miR-26b-5p	2	218402630	218402749	+	5163	129212	rs484085	2	218531961	218531961	0	4.15432e-06	-0.370413	0	1	4.15432e-06	-0.370413	0	1
hsa-mir-26b	hsa-miR-26b-5p	2	218402630	218402749	+	5163	134254	rs552882	2	218537003	218537003	0	2.45342e-06	-0.377668	0	1	2.45342e-06	-0.377668	0	1
hsa-mir-26b	hsa-miR-26b-5p	2	218402630	218402749	+	5163	164568	rs581013	2	218567317	218567317	0	7.86396e-06	-0.364462	0	1	7.86396e-06	-0.364462	0	1
hsa-mir-26b	hsa-miR-26b-5p	2	218402630	218402749	+	5163	166125	rs526897	2	218568874	218568874	0	4.755e-06	-0.344222	0	1	4.755e-06	-0.344222	0	1
hsa-mir-26b	hsa-miR-26b-5p	2	218402630	218402749	+	5163	166736	rs532475	2	218569485	218569485	0	1.43158e-06	-0.375038	0	1	1.43158e-06	-0.375038	0	1
hsa-mir-26b	hsa-miR-26b-5p	2	218402630	218402749	+	5163	169500	rs623174	2	218572249	218572249	0	4.61991e-06	-0.361733	0	1	4.61991e-06	-0.361733	0	1
hsa-mir-26b	hsa-miR-26b-5p	2	218402630	218402749	+	5163	170475	rs4411687	2	218573224	218573224	0	5.47739e-06	-0.362597	0	1	5.47739e-06	-0.362597	0	1
hsa-mir-26b	hsa-miR-26b-5p	2	218402630	218402749	+	5163	170887	rs13427522	2	218573636	218573636	0	1.96727e-06	-0.37878	0	1	1.96727e-06	-0.37878	0	1
hsa-mir-26b	hsa-miR-26b-5p	2	218402630	218402749	+	5163	173956	rs647990	2	218576705	218576705	0	7.98519e-06	-0.360573	0	1	7.98519e-06	-0.360573	0	1
hsa-mir-26b	hsa-miR-26b-5p	2	218402630	218402749	+	5163	177693	rs589967	2	218580442	218580442	0	4.85118e-06	-0.368409	0	1	4.85118e-06	-0.368409	0	1
hsa-mir-26b	hsa-miR-26b-5p	2	218402630	218402749	+	5163	179005	rs556497	2	218581754	218581754	0	5.04405e-06	-0.365475	0	1	5.04405e-06	-0.365475	0	1
hsa-mir-26b	hsa-miR-26b-5p	2	218402630	218402749	+	5163	191184	rs538483	2	218593933	218593933	0	2.31808e-06	-0.377665	0	1	2.31808e-06	-0.377665	0	1
hsa-mir-26b	hsa-miR-26b-5p	2	218402630	218402749	+	5163	197338	rs832798	2	218600087	218600087	0	6.77422e-06	-0.366296	0	1	6.77422e-06	-0.366296	0	1
hsa-mir-26b	hsa-miR-26b-5p	2	218402630	218402749	+	5163	199387	rs636402	2	218602136	218602136	0	6.8837e-06	-0.35796	0	1	6.8837e-06	-0.35796	0	1
hsa-mir-26b	hsa-miR-26b-5p	2	218402630	218402749	+	5163	199388	rs488767	2	218602137	218602137	0	3.39392e-06	-0.368841	0	1	3.39392e-06	-0.368841	0	1
hsa-mir-26b	hsa-miR-26b-5p	2	218402630	218402749	+	5163	200321	rs2577764	2	218603070	218603070	0	1.58294e-06	-0.375963	0	1	1.58294e-06	-0.375963	0	1
hsa-mir-26b	hsa-miR-26b-5p	2	218402630	218402749	+	5163	204853	rs611203	2	218607602	218607602	0	7.24336e-07	-0.395546	1	1	7.24336e-07	-0.395546	1	1
hsa-mir-26b	hsa-miR-26b-5p	2	218402630	218402749	+	5163	213332	rs485765	2	218616081	218616081	0	2.51082e-06	-0.374103	0	1	2.51082e-06	-0.374103	0	1
hsa-mir-26b	hsa-miR-26b-5p	2	218402630	218402749	+	5163	214545	rs62191565	2	218617294	218617294	0	6.77577e-06	-0.347541	0	1	6.77577e-06	-0.347541	0	1
hsa-mir-26b	hsa-miR-26b-5p	2	218402630	218402749	+	5163	219155	rs489321	2	218621904	218621904	0	1.58183e-06	-0.377469	0	1	1.58183e-06	-0.377469	0	1
hsa-mir-26b	hsa-miR-26b-5p	2	218402630	218402749	+	5163	221226	rs832801	2	218623975	218623975	0	4.01463e-06	-0.366949	0	1	4.01463e-06	-0.366949	0	1
hsa-mir-26b	hsa-miR-26b-5p	2	218402630	218402749	+	5163	227166	rs588770	2	218629915	218629915	0	5.57075e-06	-0.366524	0	1	5.57075e-06	-0.366524	0	1
hsa-mir-26b	hsa-miR-26b-5p	2	218402630	218402749	+	5163	243896	rs4674321	2	218646645	218646645	0	2.19012e-06	-0.371009	0	1	2.19012e-06	-0.371009	0	1
hsa-mir-3074	hsa-miR-3074-5p	9	95086003	95086109	-	5967	339378	rs10821392	9	94746625	94746625	0	2.75895e-06	-0.372632	0	1	2.75895e-06	-0.372632	0	1
hsa-mir-3074	hsa-miR-3074-5p	9	95086003	95086109	-	5967	322001	rs10739983	9	94764002	94764002	0	1.96017e-06	-0.377555	0	1	1.96017e-06	-0.377555	0	1
hsa-mir-3074	hsa-miR-3074-5p	9	95086003	95086109	-	5967	286371	rs4744375	9	94799632	94799632	0	2.96553e-06	-0.373595	0	1	2.96553e-06	-0.373595	0	1
hsa-mir-3074	hsa-miR-3074-5p	9	95086003	95086109	-	5967	269139	rs4744378	9	94816864	94816864	0	1.09552e-07	0.426251	0	1	1.09552e-07	0.426251	0	1
hsa-mir-3074	hsa-miR-3074-5p	9	95086003	95086109	-	5967	255597	rs10821401	9	94830406	94830406	0	1.77919e-07	0.421257	0	1	1.77919e-07	0.421257	0	1
hsa-mir-3074	hsa-miR-3074-5p	9	95086003	95086109	-	5967	247893	rs10993365	9	94838110	94838110	0	1.8352e-07	0.420109	0	1	1.8352e-07	0.420109	0	1
hsa-mir-3074	hsa-miR-3074-5p	9	95086003	95086109	-	5967	205272	rs10821410	9	94880731	94880731	0	2.77912e-06	-0.370954	0	1	2.77912e-06	-0.370954	0	1
hsa-mir-3074	hsa-miR-3074-5p	9	95086003	95086109	-	5967	178969	rs10821413	9	94907034	94907034	0	2.79362e-06	-0.375509	0	1	2.79362e-06	-0.375509	0	1
hsa-mir-3074	hsa-miR-3074-5p	9	95086003	95086109	-	5967	162987	rs7853195	9	94923016	94923016	0	2.07953e-06	0.384424	0	1	2.07953e-06	0.384424	0	1
hsa-mir-3074	hsa-miR-3074-5p	9	95086003	95086109	-	5967	159240	rs4744411	9	94926763	94926763	0	1.79907e-06	0.381822	0	1	1.79907e-06	0.381822	0	1
hsa-mir-3074	hsa-miR-3074-5p	9	95086003	95086109	-	5967	124836	rs7865239	9	94961167	94961167	0	3.05289e-06	0.374284	0	1	3.05289e-06	0.374284	0	1
hsa-mir-3074	hsa-miR-3074-5p	9	95086003	95086109	-	5967	41052	rs10993463	9	95044951	95044951	0	7.24257e-07	0.402512	0	1	7.24257e-07	0.402512	0	1
hsa-mir-3074	hsa-miR-3074-5p	9	95086003	95086109	-	5967	-10570	rs9299428	9	95096679	95096679	0	4.92536e-08	0.428769	1	1	4.92536e-08	0.428769	1	1
hsa-mir-3074	hsa-miR-3074-5p	9	95086003	95086109	-	5967	371801	rs1016013	9	94714202	94714202	0	2.06594e-07	0.416209	0	1	2.06594e-07	0.416209	0	1
hsa-mir-3074	hsa-miR-3074-5p	9	95086003	95086109	-	5967	361263	rs414253	9	94724740	94724740	0	2.16079e-06	0.380419	0	1	2.16079e-06	0.380419	0	1
hsa-mir-3074	hsa-miR-3074-5p	9	95086003	95086109	-	5967	348859	rs943393	9	94737144	94737144	0	3.05736e-07	0.406999	0	1	3.05736e-07	0.406999	0	1
hsa-mir-3074	hsa-miR-3074-5p	9	95086003	95086109	-	5967	330853	rs183066	9	94755150	94755150	0	1.51004e-07	0.419675	0	1	1.51004e-07	0.419675	0	1
hsa-mir-3074	hsa-miR-3074-5p	9	95086003	95086109	-	5967	324702	rs368138	9	94761301	94761301	0	1.01522e-07	0.429151	0	1	1.01522e-07	0.429151	0	1
hsa-mir-3074	hsa-miR-3074-5p	9	95086003	95086109	-	5967	300988	rs356141	9	94785015	94785015	0	1.95293e-06	0.374664	0	1	1.95293e-06	0.374664	0	1
hsa-mir-3074	hsa-miR-3074-5p	9	95086003	95086109	-	5967	272658	rs391784	9	94813345	94813345	0	1.68071e-07	0.425942	0	1	1.68071e-07	0.425942	0	1
hsa-mir-3161	hsa-miR-3161	11	48096783	48096858	+	7742	-852589	rs74948330	11	47244194	47244194	0	4.30895e-08	0.663045	0	1	4.30895e-08	0.663045	0	1
hsa-mir-3161	hsa-miR-3161	11	48096783	48096858	+	7742	-851863	rs75393320	11	47244920	47244920	0	3.95644e-07	0.638745	0	1	3.95644e-07	0.638745	0	1
hsa-mir-3161	hsa-miR-3161	11	48096783	48096858	+	7742	-837572	rs11039155	11	47259211	47259211	0	2.02215e-07	0.654191	0	1	2.02215e-07	0.654191	0	1
hsa-mir-3161	hsa-miR-3161	11	48096783	48096858	+	7742	-831920	rs12574081	11	47264863	47264863	0	4.43653e-07	0.611066	0	1	4.43653e-07	0.611066	0	1
hsa-mir-3161	hsa-miR-3161	11	48096783	48096858	+	7742	-811749	rs1051006	11	47285034	47285034	0	1.23261e-08	0.64333	0	1	1.23261e-08	0.64333	0	1
hsa-mir-3161	hsa-miR-3161	11	48096783	48096858	+	7742	-806967	rs10838686	11	47289816	47289816	0	6.38754e-09	0.669834	0	1	6.38754e-09	0.669834	0	1
hsa-mir-3161	hsa-miR-3161	11	48096783	48096858	+	7742	-805960	rs58023804	11	47290823	47290823	0	6.39936e-08	0.638069	0	1	6.39936e-08	0.638069	0	1
hsa-mir-3161	hsa-miR-3161	11	48096783	48096858	+	7742	-794513	rs11493249	11	47302270	47302270	0	1.47648e-08	0.658289	0	1	1.47648e-08	0.658289	0	1
hsa-mir-3161	hsa-miR-3161	11	48096783	48096858	+	7742	-784548	rs74236439	11	47312235	47312235	0	9.09631e-09	0.662305	0	1	9.09631e-09	0.662305	0	1
hsa-mir-3161	hsa-miR-3161	11	48096783	48096858	+	7742	-783810	rs10838689	11	47312973	47312973	0	9.10447e-08	0.607318	0	1	9.10447e-08	0.607318	0	1
hsa-mir-3161	hsa-miR-3161	11	48096783	48096858	+	7742	-768488	rs753992	11	47328295	47328295	0	1.83312e-08	0.65264	0	1	1.83312e-08	0.65264	0	1
hsa-mir-3161	hsa-miR-3161	11	48096783	48096858	+	7742	-755869	rs10769254	11	47340914	47340914	0	1.23433e-05	0.481917	0	1	1.23433e-05	0.481917	0	1
hsa-mir-3161	hsa-miR-3161	11	48096783	48096858	+	7742	-750963	rs10769255	11	47345820	47345820	0	7.22456e-09	0.660199	0	1	7.22456e-09	0.660199	0	1
hsa-mir-3161	hsa-miR-3161	11	48096783	48096858	+	7742	-721680	rs4752829	11	47375103	47375103	0	8.98642e-10	0.522186	0	1	8.98642e-10	0.522186	0	1
hsa-mir-3161	hsa-miR-3161	11	48096783	48096858	+	7742	-715719	rs11827106	11	47381064	47381064	0	1.40739e-13	0.819312	0	1	1.40739e-13	0.819312	0	1
hsa-mir-3161	hsa-miR-3161	11	48096783	48096858	+	7742	-714020	rs11828339	11	47382763	47382763	0	1.48084e-13	0.816508	0	1	1.48084e-13	0.816508	0	1
hsa-mir-3161	hsa-miR-3161	11	48096783	48096858	+	7742	-708168	rs11821917	11	47388615	47388615	0	9.52917e-13	0.788969	0	1	9.52917e-13	0.788969	0	1
hsa-mir-3161	hsa-miR-3161	11	48096783	48096858	+	7742	-707583	rs4752992	11	47389200	47389200	0	7.53034e-12	0.760289	0	1	7.53034e-12	0.760289	0	1
hsa-mir-3161	hsa-miR-3161	11	48096783	48096858	+	7742	-706598	rs11824864	11	47390185	47390185	0	1.28467e-13	0.822715	0	1	1.28467e-13	0.822715	0	1
hsa-mir-3161	hsa-miR-3161	11	48096783	48096858	+	7742	-702439	rs78524236	11	47394344	47394344	0	3.19015e-14	0.839396	0	1	3.19015e-14	0.839396	0	1
hsa-mir-3161	hsa-miR-3161	11	48096783	48096858	+	7742	-695562	rs74206205	11	47401221	47401221	0	8.23578e-12	0.837505	0	1	8.23578e-12	0.837505	0	1
hsa-mir-3161	hsa-miR-3161	11	48096783	48096858	+	7742	-686373	rs61000762	11	47410410	47410410	0	2.55193e-13	0.802617	0	1	2.55193e-13	0.802617	0	1
hsa-mir-3161	hsa-miR-3161	11	48096783	48096858	+	7742	-676670	rs2242511	11	47420113	47420113	0	2.62683e-12	0.842622	0	1	2.62683e-12	0.842622	0	1
hsa-mir-3161	hsa-miR-3161	11	48096783	48096858	+	7742	-671132	rs17790804	11	47425651	47425651	0	1.65148e-12	0.86646	0	1	1.65148e-12	0.86646	0	1
hsa-mir-3161	hsa-miR-3161	11	48096783	48096858	+	7742	-670379	rs7948705	11	47426404	47426404	0	6.00773e-09	0.483432	0	1	6.00773e-09	0.483432	0	1
hsa-mir-3161	hsa-miR-3161	11	48096783	48096858	+	7742	-669677	rs4752833	11	47427106	47427106	0	3.41765e-08	0.472396	0	1	3.41765e-08	0.472396	0	1
hsa-mir-3161	hsa-miR-3161	11	48096783	48096858	+	7742	-669649	rs4753000	11	47427134	47427134	0	1.68454e-08	0.493953	0	1	1.68454e-08	0.493953	0	1
hsa-mir-3161	hsa-miR-3161	11	48096783	48096858	+	7742	-668956	rs7101772	11	47427827	47427827	0	3.15626e-09	0.512189	0	1	3.15626e-09	0.512189	0	1
hsa-mir-3161	hsa-miR-3161	11	48096783	48096858	+	7742	-668790	rs7105122	11	47427993	47427993	0	2.84018e-08	0.462007	0	1	2.84018e-08	0.462007	0	1
hsa-mir-3161	hsa-miR-3161	11	48096783	48096858	+	7742	-666817	rs9734013	11	47429966	47429966	0	1.26624e-09	0.519637	0	1	1.26624e-09	0.519637	0	1
hsa-mir-3161	hsa-miR-3161	11	48096783	48096858	+	7742	-666711	rs9919526	11	47430072	47430072	0	3.54984e-09	0.510619	0	1	3.54984e-09	0.510619	0	1
hsa-mir-3161	hsa-miR-3161	11	48096783	48096858	+	7742	-662267	rs111228939	11	47434516	47434516	0	2.3457e-12	0.824521	0	1	2.3457e-12	0.824521	0	1
hsa-mir-3161	hsa-miR-3161	11	48096783	48096858	+	7742	-653816	rs3847503	11	47442967	47442967	0	9.45539e-13	0.787408	0	1	9.45539e-13	0.787408	0	1
hsa-mir-3161	hsa-miR-3161	11	48096783	48096858	+	7742	-649820	rs113908435	11	47446963	47446963	0	3.07332e-06	0.993813	0	1	3.07332e-06	0.993813	0	1
hsa-mir-3161	hsa-miR-3161	11	48096783	48096858	+	7742	-647990	rs34312154	11	47448793	47448793	0	1.21991e-12	0.955825	0	1	1.21991e-12	0.955825	0	1
hsa-mir-3161	hsa-miR-3161	11	48096783	48096858	+	7742	-647282	rs74385561	11	47449501	47449501	0	9.29542e-12	0.896808	0	1	9.29542e-12	0.896808	0	1
hsa-mir-3161	hsa-miR-3161	11	48096783	48096858	+	7742	-642660	rs60882887	11	47454123	47454123	0	3.59126e-13	0.809204	0	1	3.59126e-13	0.809204	0	1
hsa-mir-3161	hsa-miR-3161	11	48096783	48096858	+	7742	-639167	rs74335517	11	47457616	47457616	0	1.6484e-11	0.773037	0	1	1.6484e-11	0.773037	0	1
hsa-mir-3161	hsa-miR-3161	11	48096783	48096858	+	7742	-612049	rs11821273	11	47484734	47484734	0	1.88331e-12	0.786136	0	1	1.88331e-12	0.786136	0	1
hsa-mir-3161	hsa-miR-3161	11	48096783	48096858	+	7742	-594746	rs60929305	11	47502037	47502037	0	8.14294e-13	0.804276	0	1	8.14294e-13	0.804276	0	1
hsa-mir-3161	hsa-miR-3161	11	48096783	48096858	+	7742	-594178	rs11824990	11	47502605	47502605	0	3.35233e-13	0.798961	0	1	3.35233e-13	0.798961	0	1
hsa-mir-3161	hsa-miR-3161	11	48096783	48096858	+	7742	-594163	rs11824971	11	47502620	47502620	0	6.24589e-14	0.823303	0	1	6.24589e-14	0.823303	0	1
hsa-mir-3161	hsa-miR-3161	11	48096783	48096858	+	7742	-586451	rs4752843	11	47510332	47510332	0	1.34966e-13	0.826605	0	1	1.34966e-13	0.826605	0	1
hsa-mir-3161	hsa-miR-3161	11	48096783	48096858	+	7742	-563332	rs11821860	11	47533451	47533451	0	2.75511e-13	0.821685	0	1	2.75511e-13	0.821685	0	1
hsa-mir-3161	hsa-miR-3161	11	48096783	48096858	+	7742	-560115	rs4752783	11	47536668	47536668	0	1.51887e-11	0.82429	0	1	1.51887e-11	0.82429	0	1
hsa-mir-3161	hsa-miR-3161	11	48096783	48096858	+	7742	-553748	rs7115371	11	47543035	47543035	0	1.9537e-12	0.791868	0	1	1.9537e-12	0.791868	0	1
hsa-mir-3161	hsa-miR-3161	11	48096783	48096858	+	7742	-553613	rs113459934	11	47543170	47543170	0	3.27543e-10	0.842947	0	1	3.27543e-10	0.842947	0	1
hsa-mir-3161	hsa-miR-3161	11	48096783	48096858	+	7742	-547724	rs77173113	11	47549059	47549059	0	2.01919e-05	1.23517	0	1	2.01919e-05	1.23517	0	1
hsa-mir-3161	hsa-miR-3161	11	48096783	48096858	+	7742	-535721	rs57828885	11	47561062	47561062	0	7.53931e-13	0.815604	0	1	7.53931e-13	0.815604	0	1
hsa-mir-3161	hsa-miR-3161	11	48096783	48096858	+	7742	-519974	rs112686874	11	47576809	47576809	0	2.09361e-05	1.2328	0	1	2.09361e-05	1.2328	0	1
hsa-mir-3161	hsa-miR-3161	11	48096783	48096858	+	7742	-512908	rs4147730	11	47583875	47583875	0	2.08507e-13	0.823087	0	1	2.08507e-13	0.823087	0	1
hsa-mir-3161	hsa-miR-3161	11	48096783	48096858	+	7742	-510423	rs77465292	11	47586360	47586360	0	3.71288e-12	0.949518	0	1	3.71288e-12	0.949518	0	1
hsa-mir-3161	hsa-miR-3161	11	48096783	48096858	+	7742	-485628	rs1474056	11	47611155	47611155	0	4.88547e-13	0.79815	0	1	4.88547e-13	0.79815	0	1
hsa-mir-3161	hsa-miR-3161	11	48096783	48096858	+	7742	-484829	rs7931089	11	47611954	47611954	0	2.20333e-13	0.822337	0	1	2.20333e-13	0.822337	0	1
hsa-mir-3161	hsa-miR-3161	11	48096783	48096858	+	7742	-477444	rs7116299	11	47619339	47619339	0	1.6144e-12	0.790121	0	1	1.6144e-12	0.790121	0	1
hsa-mir-3161	hsa-miR-3161	11	48096783	48096858	+	7742	-445730	rs7945911	11	47651053	47651053	0	1.18326e-09	0.671672	0	1	1.18326e-09	0.671672	0	1
hsa-mir-3161	hsa-miR-3161	11	48096783	48096858	+	7742	-426175	rs58357937	11	47670608	47670608	0	1.82846e-11	0.838599	0	1	1.82846e-11	0.838599	0	1
hsa-mir-3161	hsa-miR-3161	11	48096783	48096858	+	7742	-415940	rs7120737	11	47680843	47680843	0	4.63474e-13	0.803372	0	1	4.63474e-13	0.803372	0	1
hsa-mir-3161	hsa-miR-3161	11	48096783	48096858	+	7742	-397023	rs79476064	11	47699760	47699760	0	1.87284e-13	0.824544	0	1	1.87284e-13	0.824544	0	1
hsa-mir-3161	hsa-miR-3161	11	48096783	48096858	+	7742	-390745	rs17791016	11	47706038	47706038	0	1.78316e-13	0.820563	0	1	1.78316e-13	0.820563	0	1
hsa-mir-3161	hsa-miR-3161	11	48096783	48096858	+	7742	-389411	rs4303192	11	47707372	47707372	0	8.44204e-12	0.77508	0	1	8.44204e-12	0.77508	0	1
hsa-mir-3161	hsa-miR-3161	11	48096783	48096858	+	7742	-382312	rs4752791	11	47714471	47714471	0	4.14337e-13	0.81136	0	1	4.14337e-13	0.81136	0	1
hsa-mir-3161	hsa-miR-3161	11	48096783	48096858	+	7742	-380786	rs111867185	11	47715997	47715997	0	4.22866e-10	0.774071	0	1	4.22866e-10	0.774071	0	1
hsa-mir-3161	hsa-miR-3161	11	48096783	48096858	+	7742	-360183	rs59205786	11	47736600	47736600	0	3.56602e-12	0.79068	0	1	3.56602e-12	0.79068	0	1
hsa-mir-3161	hsa-miR-3161	11	48096783	48096858	+	7742	-358794	rs57436966	11	47737989	47737989	0	3.51763e-13	0.81361	0	1	3.51763e-13	0.81361	0	1
hsa-mir-3161	hsa-miR-3161	11	48096783	48096858	+	7742	-358745	rs75334064	11	47738038	47738038	0	1.65814e-11	0.832985	0	1	1.65814e-11	0.832985	0	1
hsa-mir-3161	hsa-miR-3161	11	48096783	48096858	+	7742	-339558	rs77685652	11	47757225	47757225	0	1.78316e-13	0.820563	0	1	1.78316e-13	0.820563	0	1
hsa-mir-3161	hsa-miR-3161	11	48096783	48096858	+	7742	-338865	rs11820480	11	47757918	47757918	0	2.10161e-13	0.827858	0	1	2.10161e-13	0.827858	0	1
hsa-mir-3161	hsa-miR-3161	11	48096783	48096858	+	7742	-328956	rs79811093	11	47767827	47767827	0	1.10371e-12	0.774522	0	1	1.10371e-12	0.774522	0	1
hsa-mir-3161	hsa-miR-3161	11	48096783	48096858	+	7742	-320933	rs2869531	11	47775850	47775850	0	4.27534e-13	0.818068	0	1	4.27534e-13	0.818068	0	1
hsa-mir-3161	hsa-miR-3161	11	48096783	48096858	+	7742	-304515	rs79368019	11	47792268	47792268	0	2.45393e-13	0.814025	0	1	2.45393e-13	0.814025	0	1
hsa-mir-3161	hsa-miR-3161	11	48096783	48096858	+	7742	-292363	rs7124949	11	47804420	47804420	0	1.78316e-13	0.820563	0	1	1.78316e-13	0.820563	0	1
hsa-mir-3161	hsa-miR-3161	11	48096783	48096858	+	7742	-288990	rs6485783	11	47807793	47807793	0	5.13055e-14	0.844798	0	1	5.13055e-14	0.844798	0	1
hsa-mir-3161	hsa-miR-3161	11	48096783	48096858	+	7742	-288683	rs7927611	11	47808100	47808100	0	4.38828e-14	0.827865	0	1	4.38828e-14	0.827865	0	1
hsa-mir-3161	hsa-miR-3161	11	48096783	48096858	+	7742	-272133	rs75129833	11	47824650	47824650	0	3.68526e-12	0.873169	0	1	3.68526e-12	0.873169	0	1
hsa-mir-3161	hsa-miR-3161	11	48096783	48096858	+	7742	-268903	rs4752871	11	47827880	47827880	0	5.8775e-12	0.78531	0	1	5.8775e-12	0.78531	0	1
hsa-mir-3161	hsa-miR-3161	11	48096783	48096858	+	7742	-267331	rs111651411	11	47829452	47829452	0	2.22415e-13	0.819864	0	1	2.22415e-13	0.819864	0	1
hsa-mir-3161	hsa-miR-3161	11	48096783	48096858	+	7742	-264540	rs4752872	11	47832243	47832243	0	2.41109e-10	0.812691	0	1	2.41109e-10	0.812691	0	1
hsa-mir-3161	hsa-miR-3161	11	48096783	48096858	+	7742	-263360	rs77073917	11	47833423	47833423	0	2.86949e-11	0.749135	0	1	2.86949e-11	0.749135	0	1
hsa-mir-3161	hsa-miR-3161	11	48096783	48096858	+	7742	-261167	rs2305982	11	47835616	47835616	0	1.60499e-12	0.799389	0	1	1.60499e-12	0.799389	0	1
hsa-mir-3161	hsa-miR-3161	11	48096783	48096858	+	7742	-257589	rs79145982	11	47839194	47839194	0	3.92948e-13	0.824321	0	1	3.92948e-13	0.824321	0	1
hsa-mir-3161	hsa-miR-3161	11	48096783	48096858	+	7742	-236848	rs76472587	11	47859935	47859935	0	9.30246e-13	0.804753	0	1	9.30246e-13	0.804753	0	1
hsa-mir-3161	hsa-miR-3161	11	48096783	48096858	+	7742	-232170	rs4752877	11	47864613	47864613	0	2.36095e-13	0.816771	0	1	2.36095e-13	0.816771	0	1
hsa-mir-3161	hsa-miR-3161	11	48096783	48096858	+	7742	-229706	rs75814357	11	47867077	47867077	0	1.17007e-11	0.832056	0	1	1.17007e-11	0.832056	0	1
hsa-mir-3161	hsa-miR-3161	11	48096783	48096858	+	7742	-229621	rs113964990	11	47867162	47867162	0	4.16693e-12	0.859989	0	1	4.16693e-12	0.859989	0	1
hsa-mir-3161	hsa-miR-3161	11	48096783	48096858	+	7742	-217764	rs112421299	11	47879019	47879019	0	7.11209e-10	0.752282	0	1	7.11209e-10	0.752282	0	1
hsa-mir-3161	hsa-miR-3161	11	48096783	48096858	+	7742	-217066	rs1872167	11	47879717	47879717	0	4.79142e-13	0.81167	0	1	4.79142e-13	0.81167	0	1
hsa-mir-3161	hsa-miR-3161	11	48096783	48096858	+	7742	-210985	rs59652089	11	47885798	47885798	0	7.33212e-13	0.805746	0	1	7.33212e-13	0.805746	0	1
hsa-mir-3161	hsa-miR-3161	11	48096783	48096858	+	7742	-192113	rs113383278	11	47904670	47904670	0	4.28056e-06	0.960992	0	1	4.28056e-06	0.960992	0	1
hsa-mir-3161	hsa-miR-3161	11	48096783	48096858	+	7742	-177410	rs747782	11	47919373	47919373	0	1.20445e-08	0.560613	0	1	1.20445e-08	0.560613	0	1
hsa-mir-3161	hsa-miR-3161	11	48096783	48096858	+	7742	-176612	rs112718063	11	47920171	47920171	0	7.46062e-12	0.806871	0	1	7.46062e-12	0.806871	0	1
hsa-mir-3161	hsa-miR-3161	11	48096783	48096858	+	7742	-174596	rs112498623	11	47922187	47922187	0	4.15823e-08	0.559507	0	1	4.15823e-08	0.559507	0	1
hsa-mir-3161	hsa-miR-3161	11	48096783	48096858	+	7742	-170677	rs7927682	11	47926106	47926106	0	1.14353e-08	0.57614	0	1	1.14353e-08	0.57614	0	1
hsa-mir-3161	hsa-miR-3161	11	48096783	48096858	+	7742	-162727	rs7944735	11	47934056	47934056	0	1.17883e-07	0.531048	0	1	1.17883e-07	0.531048	0	1
hsa-mir-3161	hsa-miR-3161	11	48096783	48096858	+	7742	-156769	rs59185955	11	47940014	47940014	0	2.00995e-08	0.56711	0	1	2.00995e-08	0.56711	0	1
hsa-mir-3161	hsa-miR-3161	11	48096783	48096858	+	7742	-143571	rs75266346	11	47953212	47953212	0	2.15032e-05	0.799866	0	1	2.15032e-05	0.799866	0	1
hsa-mir-3161	hsa-miR-3161	11	48096783	48096858	+	7742	-119413	rs56319620	11	47977370	47977370	0	1.08012e-08	0.579415	0	1	1.08012e-08	0.579415	0	1
hsa-mir-3161	hsa-miR-3161	11	48096783	48096858	+	7742	-119117	rs1017875	11	47977666	47977666	0	6.49434e-09	0.590649	0	1	6.49434e-09	0.590649	0	1
hsa-mir-3161	hsa-miR-3161	11	48096783	48096858	+	7742	-117555	rs79837139	11	47979228	47979228	0	1.31168e-11	0.85583	0	1	1.31168e-11	0.85583	0	1
hsa-mir-3161	hsa-miR-3161	11	48096783	48096858	+	7742	-113966	rs7946766	11	47982817	47982817	0	5.4891e-13	0.834284	0	1	5.4891e-13	0.834284	0	1
hsa-mir-3161	hsa-miR-3161	11	48096783	48096858	+	7742	-107052	rs7111404	11	47989731	47989731	0	3.97487e-13	0.836132	0	1	3.97487e-13	0.836132	0	1
hsa-mir-3161	hsa-miR-3161	11	48096783	48096858	+	7742	-106966	rs7111419	11	47989817	47989817	0	6.0377e-06	0.730352	0	1	6.0377e-06	0.730352	0	1
hsa-mir-3161	hsa-miR-3161	11	48096783	48096858	+	7742	-105318	rs73462871	11	47991465	47991465	0	8.79367e-06	0.704201	0	1	8.79367e-06	0.704201	0	1
hsa-mir-3161	hsa-miR-3161	11	48096783	48096858	+	7742	-104851	rs7123436	11	47991932	47991932	0	3.81603e-09	0.598609	0	1	3.81603e-09	0.598609	0	1
hsa-mir-3161	hsa-miR-3161	11	48096783	48096858	+	7742	-104546	rs113617732	11	47992237	47992237	0	1.20347e-12	0.894865	0	1	1.20347e-12	0.894865	0	1
hsa-mir-3161	hsa-miR-3161	11	48096783	48096858	+	7742	-101188	rs73462874	11	47995595	47995595	0	8.79367e-06	0.704201	0	1	8.79367e-06	0.704201	0	1
hsa-mir-3161	hsa-miR-3161	11	48096783	48096858	+	7742	-101030	rs73462875	11	47995753	47995753	0	8.79367e-06	0.704201	0	1	8.79367e-06	0.704201	0	1
hsa-mir-3161	hsa-miR-3161	11	48096783	48096858	+	7742	-93442	rs77684932	11	48003341	48003341	0	1.21734e-11	0.857086	0	1	1.21734e-11	0.857086	0	1
hsa-mir-3161	hsa-miR-3161	11	48096783	48096858	+	7742	-89992	rs17198607	11	48006791	48006791	0	5.99878e-12	0.792743	0	1	5.99878e-12	0.792743	0	1
hsa-mir-3161	hsa-miR-3161	11	48096783	48096858	+	7742	-78701	rs900699	11	48018082	48018082	0	1.39877e-05	0.709224	0	1	1.39877e-05	0.709224	0	1
hsa-mir-3161	hsa-miR-3161	11	48096783	48096858	+	7742	-67340	rs7130876	11	48029443	48029443	0	1.51075e-08	0.569503	0	1	1.51075e-08	0.569503	0	1
hsa-mir-3161	hsa-miR-3161	11	48096783	48096858	+	7742	-66001	rs74236456	11	48030782	48030782	0	6.82922e-18	0.889985	0	1	6.82922e-18	0.889985	0	1
hsa-mir-3161	hsa-miR-3161	11	48096783	48096858	+	7742	-60695	rs61649224	11	48036088	48036088	0	7.46288e-16	0.925289	0	1	7.46288e-16	0.925289	0	1
hsa-mir-3161	hsa-miR-3161	11	48096783	48096858	+	7742	-59244	rs61914719	11	48037539	48037539	0	3.46392e-14	0.944452	0	1	3.46392e-14	0.944452	0	1
hsa-mir-3161	hsa-miR-3161	11	48096783	48096858	+	7742	-55886	rs7949985	11	48040897	48040897	0	1.87489e-13	0.861386	0	1	1.87489e-13	0.861386	0	1
hsa-mir-3161	hsa-miR-3161	11	48096783	48096858	+	7742	-34284	rs4508163	11	48062499	48062499	0	1.95338e-15	0.668303	0	1	1.95338e-15	0.668303	0	1
hsa-mir-3161	hsa-miR-3161	11	48096783	48096858	+	7742	-27303	rs112181020	11	48069480	48069480	0	1.99287e-13	0.864911	0	1	1.99287e-13	0.864911	0	1
hsa-mir-3161	hsa-miR-3161	11	48096783	48096858	+	7742	-16612	rs6485805	11	48080171	48080171	0	4.38234e-15	0.905959	0	1	4.38234e-15	0.905959	0	1
hsa-mir-3161	hsa-miR-3161	11	48096783	48096858	+	7742	-14967	rs76477746	11	48081816	48081816	0	8.94767e-15	0.956382	0	1	8.94767e-15	0.956382	0	1
hsa-mir-3161	hsa-miR-3161	11	48096783	48096858	+	7742	-6269	rs34304393	11	48090514	48090514	0	3.75687e-06	0.664322	0	1	3.75687e-06	0.664322	0	1
hsa-mir-3161	hsa-miR-3161	11	48096783	48096858	+	7742	-2729	rs7130402	11	48094054	48094054	0	5.0256e-07	0.725026	0	1	5.0256e-07	0.725026	0	1
hsa-mir-3161	hsa-miR-3161	11	48096783	48096858	+	7742	5250	rs141317610	11	48102108	48102108	0	3.07332e-06	0.993813	0	1	3.07332e-06	0.993813	0	1
hsa-mir-3161	hsa-miR-3161	11	48096783	48096858	+	7742	5251	rs147020700	11	48102109	48102109	0	3.07332e-06	0.993813	0	1	3.07332e-06	0.993813	0	1
hsa-mir-3161	hsa-miR-3161	11	48096783	48096858	+	7742	12384	rs11039520	11	48109242	48109242	0	6.52331e-15	0.907683	0	1	6.52331e-15	0.907683	0	1
hsa-mir-3161	hsa-miR-3161	11	48096783	48096858	+	7742	14140	rs113006324	11	48110998	48110998	0	4.16978e-06	0.697237	0	1	4.16978e-06	0.697237	0	1
hsa-mir-3161	hsa-miR-3161	11	48096783	48096858	+	7742	14987	rs35800856	11	48111845	48111845	0	5.18267e-06	0.702239	0	1	5.18267e-06	0.702239	0	1
hsa-mir-3161	hsa-miR-3161	11	48096783	48096858	+	7742	23449	rs7113857	11	48120307	48120307	0	1.81072e-12	0.813289	0	1	1.81072e-12	0.813289	0	1
hsa-mir-3161	hsa-miR-3161	11	48096783	48096858	+	7742	26667	rs112223280	11	48123525	48123525	0	1.16475e-11	0.89426	0	1	1.16475e-11	0.89426	0	1
hsa-mir-3161	hsa-miR-3161	11	48096783	48096858	+	7742	26756	rs2270993	11	48123614	48123614	0	1.36853e-15	0.917692	0	1	1.36853e-15	0.917692	0	1
hsa-mir-3161	hsa-miR-3161	11	48096783	48096858	+	7742	27704	rs2279822	11	48124562	48124562	0	4.70864e-16	0.930996	0	1	4.70864e-16	0.930996	0	1
hsa-mir-3161	hsa-miR-3161	11	48096783	48096858	+	7742	29671	rs74236459	11	48126529	48126529	0	9.23969e-16	0.919524	0	1	9.23969e-16	0.919524	0	1
hsa-mir-3161	hsa-miR-3161	11	48096783	48096858	+	7742	30529	rs35153647	11	48127387	48127387	0	5.87334e-06	0.642536	0	1	5.87334e-06	0.642536	0	1
hsa-mir-3161	hsa-miR-3161	11	48096783	48096858	+	7742	32166	rs7129364	11	48129024	48129024	0	2.20889e-14	0.884642	0	1	2.20889e-14	0.884642	0	1
hsa-mir-3161	hsa-miR-3161	11	48096783	48096858	+	7742	36580	rs11039538	11	48133438	48133438	0	1.16096e-15	0.919762	0	1	1.16096e-15	0.919762	0	1
hsa-mir-3161	hsa-miR-3161	11	48096783	48096858	+	7742	42199	rs113253936	11	48139057	48139057	0	9.15815e-12	0.857347	0	1	9.15815e-12	0.857347	0	1
hsa-mir-3161	hsa-miR-3161	11	48096783	48096858	+	7742	43798	rs35610858	11	48140656	48140656	0	5.31132e-06	0.695318	0	1	5.31132e-06	0.695318	0	1
hsa-mir-3161	hsa-miR-3161	11	48096783	48096858	+	7742	44084	rs35711693	11	48140942	48140942	0	5.57566e-06	0.677819	0	1	5.57566e-06	0.677819	0	1
hsa-mir-3161	hsa-miR-3161	11	48096783	48096858	+	7742	50254	rs3741410	11	48147112	48147112	0	4.71789e-15	0.890226	0	1	4.71789e-15	0.890226	0	1
hsa-mir-3161	hsa-miR-3161	11	48096783	48096858	+	7742	64776	rs76757809	11	48161634	48161634	0	4.34371e-11	0.886362	0	1	4.34371e-11	0.886362	0	1
hsa-mir-3161	hsa-miR-3161	11	48096783	48096858	+	7742	65155	rs17198985	11	48162013	48162013	0	7.8102e-14	0.841242	0	1	7.8102e-14	0.841242	0	1
hsa-mir-3161	hsa-miR-3161	11	48096783	48096858	+	7742	69429	rs71477912	11	48166287	48166287	0	1.71122e-05	0.694115	0	1	1.71122e-05	0.694115	0	1
hsa-mir-3161	hsa-miR-3161	11	48096783	48096858	+	7742	70462	rs12809012	11	48167320	48167320	0	2.37006e-05	0.647273	0	1	2.37006e-05	0.647273	0	1
hsa-mir-3161	hsa-miR-3161	11	48096783	48096858	+	7742	72367	rs12798703	11	48169225	48169225	0	1.2573e-05	0.662772	0	1	1.2573e-05	0.662772	0	1
hsa-mir-3161	hsa-miR-3161	11	48096783	48096858	+	7742	74661	rs11039559	11	48171519	48171519	0	8.70824e-15	0.890913	0	1	8.70824e-15	0.890913	0	1
hsa-mir-3161	hsa-miR-3161	11	48096783	48096858	+	7742	78554	rs12803468	11	48175412	48175412	0	2.37006e-05	0.647273	0	1	2.37006e-05	0.647273	0	1
hsa-mir-3161	hsa-miR-3161	11	48096783	48096858	+	7742	93852	rs7112894	11	48190710	48190710	0	1.98407e-13	0.822619	0	1	1.98407e-13	0.822619	0	1
hsa-mir-3161	hsa-miR-3161	11	48096783	48096858	+	7742	93863	rs7113116	11	48190721	48190721	0	7.66342e-14	0.849427	0	1	7.66342e-14	0.849427	0	1
hsa-mir-3161	hsa-miR-3161	11	48096783	48096858	+	7742	94331	rs142375088	11	48191189	48191189	0	5.50998e-06	0.699895	0	1	5.50998e-06	0.699895	0	1
hsa-mir-3161	hsa-miR-3161	11	48096783	48096858	+	7742	95654	rs78089241	11	48192512	48192512	0	1.74368e-05	0.917608	0	1	1.74368e-05	0.917608	0	1
hsa-mir-3161	hsa-miR-3161	11	48096783	48096858	+	7742	105348	rs11529374	11	48202206	48202206	0	9.21544e-13	0.903408	0	1	9.21544e-13	0.903408	0	1
hsa-mir-3161	hsa-miR-3161	11	48096783	48096858	+	7742	105977	rs34207686	11	48202835	48202835	0	2.34151e-05	0.671376	0	1	2.34151e-05	0.671376	0	1
hsa-mir-3161	hsa-miR-3161	11	48096783	48096858	+	7742	106705	rs1827503	11	48203563	48203563	0	2.00909e-13	0.836282	0	1	2.00909e-13	0.836282	0	1
hsa-mir-3161	hsa-miR-3161	11	48096783	48096858	+	7742	112772	rs67356160	11	48209630	48209630	0	9.98854e-07	0.75191	0	1	9.98854e-07	0.75191	0	1
hsa-mir-3161	hsa-miR-3161	11	48096783	48096858	+	7742	113892	rs112206316	11	48210750	48210750	0	2.9029e-07	0.973165	0	1	2.9029e-07	0.973165	0	1
hsa-mir-3161	hsa-miR-3161	11	48096783	48096858	+	7742	114521	rs75915859	11	48211379	48211379	0	5.61076e-12	0.775062	0	1	5.61076e-12	0.775062	0	1
hsa-mir-3161	hsa-miR-3161	11	48096783	48096858	+	7742	115257	rs61917001	11	48212115	48212115	0	6.14889e-09	0.613774	0	1	6.14889e-09	0.613774	0	1
hsa-mir-3161	hsa-miR-3161	11	48096783	48096858	+	7742	115362	rs74763661	11	48212220	48212220	0	2.90439e-13	0.828526	0	1	2.90439e-13	0.828526	0	1
hsa-mir-3161	hsa-miR-3161	11	48096783	48096858	+	7742	115522	rs10838830	11	48212380	48212380	0	3.64004e-07	0.407105	0	1	3.64004e-07	0.407105	0	1
hsa-mir-3161	hsa-miR-3161	11	48096783	48096858	+	7742	116270	rs12289516	11	48213128	48213128	0	2.16576e-13	0.838424	0	1	2.16576e-13	0.838424	0	1
hsa-mir-3161	hsa-miR-3161	11	48096783	48096858	+	7742	120470	rs10838833	11	48217328	48217328	0	2.75669e-13	0.829249	0	1	2.75669e-13	0.829249	0	1
hsa-mir-3161	hsa-miR-3161	11	48096783	48096858	+	7742	120661	rs12292056	11	48217519	48217519	0	1.01433e-05	0.664319	0	1	1.01433e-05	0.664319	0	1
hsa-mir-3161	hsa-miR-3161	11	48096783	48096858	+	7742	121868	rs67938441	11	48218726	48218726	0	1.44078e-05	0.669132	0	1	1.44078e-05	0.669132	0	1
hsa-mir-3161	hsa-miR-3161	11	48096783	48096858	+	7742	122065	rs76315297	11	48218923	48218923	0	3.96183e-14	0.855522	0	1	3.96183e-14	0.855522	0	1
hsa-mir-3161	hsa-miR-3161	11	48096783	48096858	+	7742	127310	rs67630889	11	48224168	48224168	0	2.01898e-05	0.657973	0	1	2.01898e-05	0.657973	0	1
hsa-mir-3161	hsa-miR-3161	11	48096783	48096858	+	7742	128047	rs10838835	11	48224905	48224905	0	7.0094e-14	0.842686	0	1	7.0094e-14	0.842686	0	1
hsa-mir-3161	hsa-miR-3161	11	48096783	48096858	+	7742	134006	rs113294115	11	48230864	48230864	0	6.24788e-06	0.71428	0	1	6.24788e-06	0.71428	0	1
hsa-mir-3161	hsa-miR-3161	11	48096783	48096858	+	7742	135324	rs12808102	11	48232182	48232182	0	1.1091e-05	0.695495	0	1	1.1091e-05	0.695495	0	1
hsa-mir-3161	hsa-miR-3161	11	48096783	48096858	+	7742	137324	rs112695799	11	48234182	48234182	0	8.90712e-06	0.867529	0	1	8.90712e-06	0.867529	0	1
hsa-mir-3161	hsa-miR-3161	11	48096783	48096858	+	7742	137543	rs12797239	11	48234401	48234401	0	9.00268e-06	0.7026	0	1	9.00268e-06	0.7026	0	1
hsa-mir-3161	hsa-miR-3161	11	48096783	48096858	+	7742	137913	rs7119813	11	48234771	48234771	0	1.3631e-13	0.841607	0	1	1.3631e-13	0.841607	0	1
hsa-mir-3161	hsa-miR-3161	11	48096783	48096858	+	7742	137942	rs113718215	11	48234800	48234800	0	7.27992e-06	0.703039	0	1	7.27992e-06	0.703039	0	1
hsa-mir-3161	hsa-miR-3161	11	48096783	48096858	+	7742	138376	rs11039603	11	48235234	48235234	0	1.73962e-13	0.938571	0	1	1.73962e-13	0.938571	0	1
hsa-mir-3161	hsa-miR-3161	11	48096783	48096858	+	7742	139821	rs7928284	11	48236679	48236679	0	2.28826e-14	0.86835	0	1	2.28826e-14	0.86835	0	1
hsa-mir-3161	hsa-miR-3161	11	48096783	48096858	+	7742	141625	rs7113888	11	48238483	48238483	0	1.19119e-05	0.699499	0	1	1.19119e-05	0.699499	0	1
hsa-mir-3161	hsa-miR-3161	11	48096783	48096858	+	7742	146301	rs6485820	11	48243159	48243159	0	1.5531e-14	0.870585	0	1	1.5531e-14	0.870585	0	1
hsa-mir-3161	hsa-miR-3161	11	48096783	48096858	+	7742	149446	rs67863238	11	48246304	48246304	0	7.27992e-06	0.703039	0	1	7.27992e-06	0.703039	0	1
hsa-mir-3161	hsa-miR-3161	11	48096783	48096858	+	7742	152765	rs11039614	11	48249623	48249623	0	7.27992e-06	0.703039	0	1	7.27992e-06	0.703039	0	1
hsa-mir-3161	hsa-miR-3161	11	48096783	48096858	+	7742	153304	rs11039615	11	48250162	48250162	0	7.27992e-06	0.703039	0	1	7.27992e-06	0.703039	0	1
hsa-mir-3161	hsa-miR-3161	11	48096783	48096858	+	7742	153931	rs12278363	11	48250789	48250789	0	7.27992e-06	0.703039	0	1	7.27992e-06	0.703039	0	1
hsa-mir-3161	hsa-miR-3161	11	48096783	48096858	+	7742	156368	rs1604655	11	48253226	48253226	0	2.5439e-14	0.866952	0	1	2.5439e-14	0.866952	0	1
hsa-mir-3161	hsa-miR-3161	11	48096783	48096858	+	7742	156702	rs66949996	11	48253560	48253560	0	9.62321e-06	0.700192	0	1	9.62321e-06	0.700192	0	1
hsa-mir-3161	hsa-miR-3161	11	48096783	48096858	+	7742	160503	rs59173570	11	48257361	48257361	0	7.27992e-06	0.703039	0	1	7.27992e-06	0.703039	0	1
hsa-mir-3161	hsa-miR-3161	11	48096783	48096858	+	7742	161386	rs1316604	11	48258244	48258244	0	5.0007e-14	0.857958	0	1	5.0007e-14	0.857958	0	1
hsa-mir-3161	hsa-miR-3161	11	48096783	48096858	+	7742	165401	rs34290179	11	48262259	48262259	0	9.62321e-06	0.700192	0	1	9.62321e-06	0.700192	0	1
hsa-mir-3161	hsa-miR-3161	11	48096783	48096858	+	7742	165569	rs12807125	11	48262427	48262427	0	7.22229e-06	0.709586	0	1	7.22229e-06	0.709586	0	1
hsa-mir-3161	hsa-miR-3161	11	48096783	48096858	+	7742	167496	rs16905753	11	48264354	48264354	0	5.56281e-14	0.853733	0	1	5.56281e-14	0.853733	0	1
hsa-mir-3161	hsa-miR-3161	11	48096783	48096858	+	7742	169521	rs12799818	11	48266379	48266379	0	7.22229e-06	0.709586	0	1	7.22229e-06	0.709586	0	1
hsa-mir-3161	hsa-miR-3161	11	48096783	48096858	+	7742	170035	rs12281474	11	48266893	48266893	0	4.35041e-14	0.859823	0	1	4.35041e-14	0.859823	0	1
hsa-mir-3161	hsa-miR-3161	11	48096783	48096858	+	7742	174210	rs67624356	11	48271068	48271068	0	4.1407e-06	0.727427	0	1	4.1407e-06	0.727427	0	1
hsa-mir-3161	hsa-miR-3161	11	48096783	48096858	+	7742	175058	rs7484031	11	48271916	48271916	0	2.02242e-05	0.681454	0	1	2.02242e-05	0.681454	0	1
hsa-mir-3161	hsa-miR-3161	11	48096783	48096858	+	7742	175120	rs7481374	11	48271978	48271978	0	2.59261e-06	0.742084	0	1	2.59261e-06	0.742084	0	1
hsa-mir-3161	hsa-miR-3161	11	48096783	48096858	+	7742	178887	rs12806319	11	48275745	48275745	0	7.27992e-06	0.703039	0	1	7.27992e-06	0.703039	0	1
hsa-mir-3161	hsa-miR-3161	11	48096783	48096858	+	7742	181402	rs12795320	11	48278260	48278260	0	7.04118e-06	0.681135	0	1	7.04118e-06	0.681135	0	1
hsa-mir-3161	hsa-miR-3161	11	48096783	48096858	+	7742	183445	rs12296067	11	48280303	48280303	0	7.27992e-06	0.703039	0	1	7.27992e-06	0.703039	0	1
hsa-mir-3161	hsa-miR-3161	11	48096783	48096858	+	7742	188208	rs12295436	11	48285066	48285066	0	3.26089e-06	0.741708	0	1	3.26089e-06	0.741708	0	1
hsa-mir-3161	hsa-miR-3161	11	48096783	48096858	+	7742	190379	rs376506699	11	48287237	48287237	0	4.06095e-06	0.728265	0	1	4.06095e-06	0.728265	0	1
hsa-mir-3161	hsa-miR-3161	11	48096783	48096858	+	7742	192143	rs7106486	11	48289001	48289001	0	4.77286e-07	0.817359	0	1	4.77286e-07	0.817359	0	1
hsa-mir-3161	hsa-miR-3161	11	48096783	48096858	+	7742	194806	rs7937670	11	48291664	48291664	0	1.19515e-13	0.849436	0	1	1.19515e-13	0.849436	0	1
hsa-mir-3161	hsa-miR-3161	11	48096783	48096858	+	7742	196318	rs34579705	11	48293176	48293176	0	7.27992e-06	0.703039	0	1	7.27992e-06	0.703039	0	1
hsa-mir-3161	hsa-miR-3161	11	48096783	48096858	+	7742	196848	rs7124493	11	48293706	48293706	0	2.13988e-05	0.651633	0	1	2.13988e-05	0.651633	0	1
hsa-mir-3161	hsa-miR-3161	11	48096783	48096858	+	7742	198405	rs11530205	11	48295263	48295263	0	1.88603e-05	0.69034	0	1	1.88603e-05	0.69034	0	1
hsa-mir-3161	hsa-miR-3161	11	48096783	48096858	+	7742	200850	rs1905286	11	48297708	48297708	0	2.71103e-14	0.863285	0	1	2.71103e-14	0.863285	0	1
hsa-mir-3161	hsa-miR-3161	11	48096783	48096858	+	7742	201282	rs66954292	11	48298140	48298140	0	9.78721e-06	0.699634	0	1	9.78721e-06	0.699634	0	1
hsa-mir-3161	hsa-miR-3161	11	48096783	48096858	+	7742	203194	rs66828634	11	48300052	48300052	0	7.27992e-06	0.703039	0	1	7.27992e-06	0.703039	0	1
hsa-mir-3161	hsa-miR-3161	11	48096783	48096858	+	7742	203863	rs66531366	11	48300721	48300721	0	3.64318e-06	0.72584	0	1	3.64318e-06	0.72584	0	1
hsa-mir-3161	hsa-miR-3161	11	48096783	48096858	+	7742	206431	rs11039666	11	48303289	48303289	0	2.57067e-13	0.932536	0	1	2.57067e-13	0.932536	0	1
hsa-mir-3161	hsa-miR-3161	11	48096783	48096858	+	7742	206587	rs12798215	11	48303445	48303445	0	1.39573e-05	0.694149	0	1	1.39573e-05	0.694149	0	1
hsa-mir-3161	hsa-miR-3161	11	48096783	48096858	+	7742	208209	rs7129548	11	48305067	48305067	0	4.1407e-06	0.727427	0	1	4.1407e-06	0.727427	0	1
hsa-mir-3161	hsa-miR-3161	11	48096783	48096858	+	7742	210408	rs11039669	11	48307266	48307266	0	1.02613e-13	0.848244	0	1	1.02613e-13	0.848244	0	1
hsa-mir-3161	hsa-miR-3161	11	48096783	48096858	+	7742	212658	rs76142260	11	48309516	48309516	0	4.45736e-13	0.903411	0	1	4.45736e-13	0.903411	0	1
hsa-mir-3161	hsa-miR-3161	11	48096783	48096858	+	7742	213329	rs1905284	11	48310187	48310187	0	8.2649e-06	0.705189	0	1	8.2649e-06	0.705189	0	1
hsa-mir-3161	hsa-miR-3161	11	48096783	48096858	+	7742	213728	rs7121333	11	48310586	48310586	0	5.69581e-15	0.874814	0	1	5.69581e-15	0.874814	0	1
hsa-mir-3161	hsa-miR-3161	11	48096783	48096858	+	7742	217525	rs79122629	11	48314383	48314383	0	3.07332e-06	0.993813	0	1	3.07332e-06	0.993813	0	1
hsa-mir-3161	hsa-miR-3161	11	48096783	48096858	+	7742	217706	rs11039674	11	48314564	48314564	0	2.608e-14	0.869525	0	1	2.608e-14	0.869525	0	1
hsa-mir-3161	hsa-miR-3161	11	48096783	48096858	+	7742	219355	rs10838873	11	48316213	48316213	0	1.7817e-11	0.73138	0	1	1.7817e-11	0.73138	0	1
hsa-mir-3161	hsa-miR-3161	11	48096783	48096858	+	7742	220446	rs7949550	11	48317304	48317304	0	7.27992e-06	0.703039	0	1	7.27992e-06	0.703039	0	1
hsa-mir-3161	hsa-miR-3161	11	48096783	48096858	+	7742	226079	rs12802967	11	48322937	48322937	0	7.27992e-06	0.703039	0	1	7.27992e-06	0.703039	0	1
hsa-mir-3161	hsa-miR-3161	11	48096783	48096858	+	7742	227792	rs7949865	11	48324650	48324650	0	3.00797e-15	0.885226	0	1	3.00797e-15	0.885226	0	1
hsa-mir-3161	hsa-miR-3161	11	48096783	48096858	+	7742	231072	rs9888200	11	48327930	48327930	0	7.27992e-06	0.703039	0	1	7.27992e-06	0.703039	0	1
hsa-mir-3161	hsa-miR-3161	11	48096783	48096858	+	7742	233488	rs11039683	11	48330346	48330346	0	1.14042e-14	0.877459	0	1	1.14042e-14	0.877459	0	1
hsa-mir-3161	hsa-miR-3161	11	48096783	48096858	+	7742	233869	rs1483117	11	48330727	48330727	0	7.27992e-06	0.703039	0	1	7.27992e-06	0.703039	0	1
hsa-mir-3161	hsa-miR-3161	11	48096783	48096858	+	7742	239820	rs11039684	11	48336678	48336678	0	1.6645e-14	0.973748	0	1	1.6645e-14	0.973748	0	1
hsa-mir-3161	hsa-miR-3161	11	48096783	48096858	+	7742	244672	rs12787698	11	48341530	48341530	0	1.69447e-05	0.694053	0	1	1.69447e-05	0.694053	0	1
hsa-mir-3161	hsa-miR-3161	11	48096783	48096858	+	7742	244967	rs2046301	11	48341825	48341825	0	1.96732e-14	0.867497	0	1	1.96732e-14	0.867497	0	1
hsa-mir-3161	hsa-miR-3161	11	48096783	48096858	+	7742	246003	rs11039687	11	48342861	48342861	0	1.34429e-14	0.869678	0	1	1.34429e-14	0.869678	0	1
hsa-mir-3161	hsa-miR-3161	11	48096783	48096858	+	7742	247347	rs7945174	11	48344205	48344205	0	5.23878e-14	0.842567	0	1	5.23878e-14	0.842567	0	1
hsa-mir-3161	hsa-miR-3161	11	48096783	48096858	+	7742	247786	rs111498341	11	48344644	48344644	0	1.81074e-13	0.938352	0	1	1.81074e-13	0.938352	0	1
hsa-mir-3161	hsa-miR-3161	11	48096783	48096858	+	7742	250446	rs12222821	11	48347304	48347304	0	1.14551e-13	0.949832	0	1	1.14551e-13	0.949832	0	1
hsa-mir-3161	hsa-miR-3161	11	48096783	48096858	+	7742	254600	rs7115182	11	48351458	48351458	0	9.37533e-14	0.834841	0	1	9.37533e-14	0.834841	0	1
hsa-mir-3161	hsa-miR-3161	11	48096783	48096858	+	7742	254645	rs182638776	11	48351503	48351503	0	6.97143e-11	0.867176	0	1	6.97143e-11	0.867176	0	1
hsa-mir-3161	hsa-miR-3161	11	48096783	48096858	+	7742	254669	rs36165687	11	48351527	48351527	0	1.55846e-06	0.772108	0	1	1.55846e-06	0.772108	0	1
hsa-mir-3161	hsa-miR-3161	11	48096783	48096858	+	7742	256078	rs12222378	11	48352936	48352936	0	1.34429e-14	0.869678	0	1	1.34429e-14	0.869678	0	1
hsa-mir-3161	hsa-miR-3161	11	48096783	48096858	+	7742	256825	rs1384657	11	48353683	48353683	0	1.22174e-05	0.692276	0	1	1.22174e-05	0.692276	0	1
hsa-mir-3161	hsa-miR-3161	11	48096783	48096858	+	7742	261966	rs2870431	11	48358824	48358824	0	3.99123e-06	1.07297	0	1	3.99123e-06	1.07297	0	1
hsa-mir-3161	hsa-miR-3161	11	48096783	48096858	+	7742	266879	rs1483120	11	48363737	48363737	0	1.60558e-13	0.935507	0	1	1.60558e-13	0.935507	0	1
hsa-mir-3161	hsa-miR-3161	11	48096783	48096858	+	7742	268578	rs10838880	11	48365436	48365436	0	2.25298e-13	0.825629	0	1	2.25298e-13	0.825629	0	1
hsa-mir-3161	hsa-miR-3161	11	48096783	48096858	+	7742	268865	rs10838881	11	48365723	48365723	0	1.78136e-14	0.868796	0	1	1.78136e-14	0.868796	0	1
hsa-mir-3161	hsa-miR-3161	11	48096783	48096858	+	7742	274625	rs10838882	11	48371483	48371483	0	1.34429e-14	0.869678	0	1	1.34429e-14	0.869678	0	1
hsa-mir-3161	hsa-miR-3161	11	48096783	48096858	+	7742	281420	rs12793628	11	48378278	48378278	0	2.88624e-06	0.732204	0	1	2.88624e-06	0.732204	0	1
hsa-mir-3161	hsa-miR-3161	11	48096783	48096858	+	7742	287586	rs1817506	11	48384444	48384444	0	6.95182e-07	0.788885	0	1	6.95182e-07	0.788885	0	1
hsa-mir-3161	hsa-miR-3161	11	48096783	48096858	+	7742	289422	rs35434643	11	48386280	48386280	0	2.1685e-06	0.734578	0	1	2.1685e-06	0.734578	0	1
hsa-mir-3161	hsa-miR-3161	11	48096783	48096858	+	7742	289777	rs12221788	11	48386635	48386635	0	1.34429e-14	0.869678	0	1	1.34429e-14	0.869678	0	1
hsa-mir-3161	hsa-miR-3161	11	48096783	48096858	+	7742	291354	rs9666092	11	48388212	48388212	0	4.90534e-14	0.870848	0	1	4.90534e-14	0.870848	0	1
hsa-mir-3161	hsa-miR-3161	11	48096783	48096858	+	7742	292194	rs142419521	11	48389052	48389052	0	2.1685e-06	0.734578	0	1	2.1685e-06	0.734578	0	1
hsa-mir-3161	hsa-miR-3161	11	48096783	48096858	+	7742	292610	rs78637543	11	48389468	48389468	0	2.1685e-06	0.734578	0	1	2.1685e-06	0.734578	0	1
hsa-mir-3161	hsa-miR-3161	11	48096783	48096858	+	7742	292613	rs7105402	11	48389471	48389471	0	5.30628e-14	0.854365	0	1	5.30628e-14	0.854365	0	1
hsa-mir-3161	hsa-miR-3161	11	48096783	48096858	+	7742	292714	rs138296701	11	48389572	48389572	0	1.30239e-07	0.985146	0	1	1.30239e-07	0.985146	0	1
hsa-mir-3161	hsa-miR-3161	11	48096783	48096858	+	7742	294501	rs10838889	11	48391359	48391359	0	3.20105e-13	0.829825	0	1	3.20105e-13	0.829825	0	1
hsa-mir-3161	hsa-miR-3161	11	48096783	48096858	+	7742	294634	rs4303259	11	48391492	48391492	0	1.41623e-13	0.846663	0	1	1.41623e-13	0.846663	0	1
hsa-mir-3161	hsa-miR-3161	11	48096783	48096858	+	7742	299010	rs12223271	11	48395868	48395868	0	5.11657e-14	0.854852	0	1	5.11657e-14	0.854852	0	1
hsa-mir-3161	hsa-miR-3161	11	48096783	48096858	+	7742	304477	rs118024467	11	48401335	48401335	0	8.15671e-06	0.971272	0	1	8.15671e-06	0.971272	0	1
hsa-mir-3161	hsa-miR-3161	11	48096783	48096858	+	7742	305926	rs4436572	11	48402784	48402784	0	1.6645e-14	0.973748	0	1	1.6645e-14	0.973748	0	1
hsa-mir-3161	hsa-miR-3161	11	48096783	48096858	+	7742	306866	rs150859661	11	48403724	48403724	0	4.78131e-06	0.731391	0	1	4.78131e-06	0.731391	0	1
hsa-mir-3161	hsa-miR-3161	11	48096783	48096858	+	7742	307557	rs11530219	11	48404415	48404415	0	1.10977e-13	0.940721	0	1	1.10977e-13	0.940721	0	1
hsa-mir-3161	hsa-miR-3161	11	48096783	48096858	+	7742	309788	rs75385801	11	48406646	48406646	0	1.34429e-14	0.869678	0	1	1.34429e-14	0.869678	0	1
hsa-mir-3161	hsa-miR-3161	11	48096783	48096858	+	7742	309842	rs12654724	11	48406700	48406700	0	2.22652e-06	0.907667	0	1	2.22652e-06	0.907667	0	1
hsa-mir-3161	hsa-miR-3161	11	48096783	48096858	+	7742	313562	rs80266416	11	48410420	48410420	0	1.81864e-05	0.728409	0	1	1.81864e-05	0.728409	0	1
hsa-mir-3161	hsa-miR-3161	11	48096783	48096858	+	7742	313602	rs80291466	11	48410460	48410460	0	2.22339e-06	0.792395	0	1	2.22339e-06	0.792395	0	1
hsa-mir-3161	hsa-miR-3161	11	48096783	48096858	+	7742	314030	rs4269954	11	48410888	48410888	0	1.26318e-14	0.879519	0	1	1.26318e-14	0.879519	0	1
hsa-mir-3161	hsa-miR-3161	11	48096783	48096858	+	7742	314119	rs36128756	11	48410977	48410977	0	1.53342e-07	1.04437	0	1	1.53342e-07	1.04437	0	1
hsa-mir-3161	hsa-miR-3161	11	48096783	48096858	+	7742	314123	rs554331752	11	48410981	48410981	0	1.53342e-07	1.04437	0	1	1.53342e-07	1.04437	0	1
hsa-mir-3161	hsa-miR-3161	11	48096783	48096858	+	7742	314124	rs182197453	11	48410982	48410982	0	1.53342e-07	1.04437	0	1	1.53342e-07	1.04437	0	1
hsa-mir-3161	hsa-miR-3161	11	48096783	48096858	+	7742	315533	rs4370963	11	48412391	48412391	0	1.1784e-14	0.877497	0	1	1.1784e-14	0.877497	0	1
hsa-mir-3161	hsa-miR-3161	11	48096783	48096858	+	7742	318811	rs4351844	11	48415669	48415669	0	2.1878e-12	0.805049	0	1	2.1878e-12	0.805049	0	1
hsa-mir-3161	hsa-miR-3161	11	48096783	48096858	+	7742	322085	rs11039730	11	48418943	48418943	0	3.369e-13	0.9331	0	1	3.369e-13	0.9331	0	1
hsa-mir-3161	hsa-miR-3161	11	48096783	48096858	+	7742	326301	rs145276599	11	48423159	48423159	0	6.97143e-11	0.867176	0	1	6.97143e-11	0.867176	0	1
hsa-mir-3161	hsa-miR-3161	11	48096783	48096858	+	7742	327201	rs35155832	11	48424059	48424059	0	5.98064e-07	0.742085	0	1	5.98064e-07	0.742085	0	1
hsa-mir-3161	hsa-miR-3161	11	48096783	48096858	+	7742	329101	rs375380568	11	48425959	48425959	0	2.30578e-05	0.653929	0	1	2.30578e-05	0.653929	0	1
hsa-mir-3161	hsa-miR-3161	11	48096783	48096858	+	7742	329255	rs11039733	11	48426113	48426113	0	1.52057e-13	0.851547	0	1	1.52057e-13	0.851547	0	1
hsa-mir-3161	hsa-miR-3161	11	48096783	48096858	+	7742	329556	rs10838898	11	48426414	48426414	0	2.98168e-13	0.833534	0	1	2.98168e-13	0.833534	0	1
hsa-mir-3161	hsa-miR-3161	11	48096783	48096858	+	7742	335105	rs11039741	11	48431963	48431963	0	2.73871e-12	0.893628	0	1	2.73871e-12	0.893628	0	1
hsa-mir-3161	hsa-miR-3161	11	48096783	48096858	+	7742	336621	rs6485831	11	48433479	48433479	0	9.38724e-15	0.874309	0	1	9.38724e-15	0.874309	0	1
hsa-mir-3161	hsa-miR-3161	11	48096783	48096858	+	7742	338232	rs7949597	11	48435090	48435090	0	7.91754e-13	0.792249	0	1	7.91754e-13	0.792249	0	1
hsa-mir-3161	hsa-miR-3161	11	48096783	48096858	+	7742	338817	rs10160423	11	48435675	48435675	0	1.34998e-13	0.844495	0	1	1.34998e-13	0.844495	0	1
hsa-mir-3161	hsa-miR-3161	11	48096783	48096858	+	7742	339951	rs7102865	11	48436809	48436809	0	1.52832e-12	0.79187	0	1	1.52832e-12	0.79187	0	1
hsa-mir-3161	hsa-miR-3161	11	48096783	48096858	+	7742	340709	rs201729909	11	48437567	48437567	0	7.43963e-12	0.745463	0	1	7.43963e-12	0.745463	0	1
hsa-mir-3161	hsa-miR-3161	11	48096783	48096858	+	7742	341031	rs10160520	11	48437889	48437889	0	2.27768e-13	0.817817	0	1	2.27768e-13	0.817817	0	1
hsa-mir-3161	hsa-miR-3161	11	48096783	48096858	+	7742	342153	rs7115175	11	48439011	48439011	0	1.72513e-09	0.623976	0	1	1.72513e-09	0.623976	0	1
hsa-mir-3161	hsa-miR-3161	11	48096783	48096858	+	7742	349332	rs10838902	11	48446190	48446190	0	1.21997e-13	0.826216	0	1	1.21997e-13	0.826216	0	1
hsa-mir-3161	hsa-miR-3161	11	48096783	48096858	+	7742	350859	rs111326151	11	48447717	48447717	0	7.81432e-06	0.683494	0	1	7.81432e-06	0.683494	0	1
hsa-mir-3161	hsa-miR-3161	11	48096783	48096858	+	7742	352531	rs7105118	11	48449389	48449389	0	2.96272e-14	0.862113	0	1	2.96272e-14	0.862113	0	1
hsa-mir-3161	hsa-miR-3161	11	48096783	48096858	+	7742	352859	rs10431004	11	48449717	48449717	0	2.4767e-07	0.426066	0	1	2.4767e-07	0.426066	0	1
hsa-mir-3161	hsa-miR-3161	11	48096783	48096858	+	7742	354718	rs59023708	11	48451576	48451576	0	1.99051e-06	0.74357	0	1	1.99051e-06	0.74357	0	1
hsa-mir-3161	hsa-miR-3161	11	48096783	48096858	+	7742	355499	rs11039753	11	48452357	48452357	0	1.1719e-13	0.840976	0	1	1.1719e-13	0.840976	0	1
hsa-mir-3161	hsa-miR-3161	11	48096783	48096858	+	7742	355818	rs56220108	11	48452676	48452676	0	1.69902e-06	0.741904	0	1	1.69902e-06	0.741904	0	1
hsa-mir-3161	hsa-miR-3161	11	48096783	48096858	+	7742	358450	rs12294395	11	48455308	48455308	0	9.9865e-10	0.61662	0	1	9.9865e-10	0.61662	0	1
hsa-mir-3161	hsa-miR-3161	11	48096783	48096858	+	7742	360335	rs112949143	11	48457193	48457193	0	2.95832e-06	0.737985	0	1	2.95832e-06	0.737985	0	1
hsa-mir-3161	hsa-miR-3161	11	48096783	48096858	+	7742	360341	rs113762606	11	48457199	48457199	0	2.95832e-06	0.737985	0	1	2.95832e-06	0.737985	0	1
hsa-mir-3161	hsa-miR-3161	11	48096783	48096858	+	7742	360599	rs11039760	11	48457457	48457457	0	7.53331e-14	0.951327	0	1	7.53331e-14	0.951327	0	1
hsa-mir-3161	hsa-miR-3161	11	48096783	48096858	+	7742	362244	rs67984345	11	48459102	48459102	0	9.45063e-06	0.68323	0	1	9.45063e-06	0.68323	0	1
hsa-mir-3161	hsa-miR-3161	11	48096783	48096858	+	7742	362968	rs72900884	11	48459826	48459826	0	3.64962e-07	0.849122	0	1	3.64962e-07	0.849122	0	1
hsa-mir-3161	hsa-miR-3161	11	48096783	48096858	+	7742	363082	rs7950258	11	48459940	48459940	0	2.54918e-10	0.649811	0	1	2.54918e-10	0.649811	0	1
hsa-mir-3161	hsa-miR-3161	11	48096783	48096858	+	7742	367467	rs9667626	11	48464325	48464325	0	1.1719e-13	0.840976	0	1	1.1719e-13	0.840976	0	1
hsa-mir-3161	hsa-miR-3161	11	48096783	48096858	+	7742	369483	rs6485839	11	48466341	48466341	0	6.17959e-14	0.849602	0	1	6.17959e-14	0.849602	0	1
hsa-mir-3161	hsa-miR-3161	11	48096783	48096858	+	7742	372402	rs6485840	11	48469260	48469260	0	1.56404e-10	0.650931	0	1	1.56404e-10	0.650931	0	1
hsa-mir-3161	hsa-miR-3161	11	48096783	48096858	+	7742	373889	rs145462423	11	48470747	48470747	0	2.92987e-06	0.738286	0	1	2.92987e-06	0.738286	0	1
hsa-mir-3161	hsa-miR-3161	11	48096783	48096858	+	7742	374066	rs112619912	11	48470924	48470924	0	1.62112e-05	0.695581	0	1	1.62112e-05	0.695581	0	1
hsa-mir-3161	hsa-miR-3161	11	48096783	48096858	+	7742	375092	rs10838911	11	48471950	48471950	0	1.61788e-09	0.624983	0	1	1.61788e-09	0.624983	0	1
hsa-mir-3161	hsa-miR-3161	11	48096783	48096858	+	7742	375464	rs7949448	11	48472322	48472322	0	7.69245e-11	0.725335	0	1	7.69245e-11	0.725335	0	1
hsa-mir-3161	hsa-miR-3161	11	48096783	48096858	+	7742	375620	rs7949395	11	48472478	48472478	0	3.95831e-13	0.835192	0	1	3.95831e-13	0.835192	0	1
hsa-mir-3161	hsa-miR-3161	11	48096783	48096858	+	7742	378180	rs111610732	11	48475038	48475038	0	8.10294e-07	0.739211	0	1	8.10294e-07	0.739211	0	1
hsa-mir-3161	hsa-miR-3161	11	48096783	48096858	+	7742	379290	rs10838913	11	48476148	48476148	0	1.94295e-14	0.864891	0	1	1.94295e-14	0.864891	0	1
hsa-mir-3161	hsa-miR-3161	11	48096783	48096858	+	7742	379312	rs113293917	11	48476170	48476170	0	2.7422e-06	0.740345	0	1	2.7422e-06	0.740345	0	1
hsa-mir-3161	hsa-miR-3161	11	48096783	48096858	+	7742	380158	rs112103194	11	48477016	48477016	0	3.40953e-06	0.709139	0	1	3.40953e-06	0.709139	0	1
hsa-mir-3161	hsa-miR-3161	11	48096783	48096858	+	7742	381731	rs112752712	11	48478589	48478589	0	5.80483e-12	0.862705	0	1	5.80483e-12	0.862705	0	1
hsa-mir-3161	hsa-miR-3161	11	48096783	48096858	+	7742	381855	rs11039770	11	48478713	48478713	0	2.92634e-10	0.653213	0	1	2.92634e-10	0.653213	0	1
hsa-mir-3161	hsa-miR-3161	11	48096783	48096858	+	7742	382163	rs4128116	11	48479021	48479021	0	3.655e-13	0.902172	0	1	3.655e-13	0.902172	0	1
hsa-mir-3161	hsa-miR-3161	11	48096783	48096858	+	7742	383090	rs10838915	11	48479948	48479948	0	7.35149e-09	0.593533	0	1	7.35149e-09	0.593533	0	1
hsa-mir-3161	hsa-miR-3161	11	48096783	48096858	+	7742	384485	rs112348947	11	48481343	48481343	0	1.92614e-06	0.744566	0	1	1.92614e-06	0.744566	0	1
hsa-mir-3161	hsa-miR-3161	11	48096783	48096858	+	7742	387205	rs12288979	11	48484063	48484063	0	1.12274e-13	0.841558	0	1	1.12274e-13	0.841558	0	1
hsa-mir-3161	hsa-miR-3161	11	48096783	48096858	+	7742	389039	rs10838918	11	48485897	48485897	0	6.56693e-13	0.819726	0	1	6.56693e-13	0.819726	0	1
hsa-mir-3161	hsa-miR-3161	11	48096783	48096858	+	7742	390611	rs12098919	11	48487469	48487469	0	1.99051e-06	0.74357	0	1	1.99051e-06	0.74357	0	1
hsa-mir-3161	hsa-miR-3161	11	48096783	48096858	+	7742	392905	rs66756334	11	48489763	48489763	0	1.99051e-06	0.74357	0	1	1.99051e-06	0.74357	0	1
hsa-mir-3161	hsa-miR-3161	11	48096783	48096858	+	7742	393936	rs117468934	11	48490794	48490794	0	2.92987e-06	0.738286	0	1	2.92987e-06	0.738286	0	1
hsa-mir-3161	hsa-miR-3161	11	48096783	48096858	+	7742	394055	rs7112076	11	48490913	48490913	0	2.80206e-10	0.649753	0	1	2.80206e-10	0.649753	0	1
hsa-mir-3161	hsa-miR-3161	11	48096783	48096858	+	7742	394863	rs11039771	11	48491721	48491721	0	1.18864e-14	0.871748	0	1	1.18864e-14	0.871748	0	1
hsa-mir-3161	hsa-miR-3161	11	48096783	48096858	+	7742	396960	rs146817184	11	48493818	48493818	0	5.65224e-07	0.788888	0	1	5.65224e-07	0.788888	0	1
hsa-mir-3161	hsa-miR-3161	11	48096783	48096858	+	7742	397020	rs10769370	11	48493878	48493878	0	4.39121e-12	0.778649	0	1	4.39121e-12	0.778649	0	1
hsa-mir-3161	hsa-miR-3161	11	48096783	48096858	+	7742	397110	rs73466714	11	48493968	48493968	0	1.69902e-06	0.741904	0	1	1.69902e-06	0.741904	0	1
hsa-mir-3161	hsa-miR-3161	11	48096783	48096858	+	7742	398337	rs146246611	11	48495195	48495195	0	1.79097e-06	0.783287	0	1	1.79097e-06	0.783287	0	1
hsa-mir-3161	hsa-miR-3161	11	48096783	48096858	+	7742	401755	rs67521233	11	48498613	48498613	0	4.42217e-07	0.802114	0	1	4.42217e-07	0.802114	0	1
hsa-mir-3161	hsa-miR-3161	11	48096783	48096858	+	7742	401860	rs7942042	11	48498718	48498718	0	1.29046e-14	0.85295	0	1	1.29046e-14	0.85295	0	1
hsa-mir-3161	hsa-miR-3161	11	48096783	48096858	+	7742	402014	rs7942284	11	48498872	48498872	0	5.27726e-14	0.849052	0	1	5.27726e-14	0.849052	0	1
hsa-mir-3161	hsa-miR-3161	11	48096783	48096858	+	7742	402794	rs139496934	11	48499652	48499652	0	1.99051e-06	0.74357	0	1	1.99051e-06	0.74357	0	1
hsa-mir-3161	hsa-miR-3161	11	48096783	48096858	+	7742	404675	rs11039781	11	48501533	48501533	0	2.80206e-10	0.649753	0	1	2.80206e-10	0.649753	0	1
hsa-mir-3161	hsa-miR-3161	11	48096783	48096858	+	7742	405217	rs58548509	11	48502075	48502075	0	1.69902e-06	0.741904	0	1	1.69902e-06	0.741904	0	1
hsa-mir-3161	hsa-miR-3161	11	48096783	48096858	+	7742	405349	rs7106401	11	48502207	48502207	0	4.26803e-10	0.638152	0	1	4.26803e-10	0.638152	0	1
hsa-mir-3161	hsa-miR-3161	11	48096783	48096858	+	7742	406375	rs11039782	11	48503233	48503233	0	2.56122e-10	0.653576	0	1	2.56122e-10	0.653576	0	1
hsa-mir-3161	hsa-miR-3161	11	48096783	48096858	+	7742	406911	rs112790366	11	48503769	48503769	0	3.88295e-06	0.736171	0	1	3.88295e-06	0.736171	0	1
hsa-mir-3161	hsa-miR-3161	11	48096783	48096858	+	7742	408418	rs11039783	11	48505276	48505276	0	3.61508e-14	0.850138	0	1	3.61508e-14	0.850138	0	1
hsa-mir-3161	hsa-miR-3161	11	48096783	48096858	+	7742	408741	rs113571523	11	48505599	48505599	0	5.52866e-07	0.762126	0	1	5.52866e-07	0.762126	0	1
hsa-mir-3161	hsa-miR-3161	11	48096783	48096858	+	7742	410116	rs75283549	11	48506974	48506974	0	1.27452e-06	0.763732	0	1	1.27452e-06	0.763732	0	1
hsa-mir-3161	hsa-miR-3161	11	48096783	48096858	+	7742	410205	rs10838920	11	48507063	48507063	0	5.57339e-10	0.633202	0	1	5.57339e-10	0.633202	0	1
hsa-mir-3161	hsa-miR-3161	11	48096783	48096858	+	7742	411933	rs113929234	11	48508791	48508791	0	4.42205e-06	0.725343	0	1	4.42205e-06	0.725343	0	1
hsa-mir-3161	hsa-miR-3161	11	48096783	48096858	+	7742	412628	rs111606553	11	48509486	48509486	0	2.95832e-06	0.737985	0	1	2.95832e-06	0.737985	0	1
hsa-mir-3161	hsa-miR-3161	11	48096783	48096858	+	7742	413511	rs10742850	11	48510369	48510369	0	1.96537e-09	0.598246	0	1	1.96537e-09	0.598246	0	1
hsa-mir-3161	hsa-miR-3161	11	48096783	48096858	+	7742	413570	rs10769373	11	48510428	48510428	0	4.79493e-13	0.810101	0	1	4.79493e-13	0.810101	0	1
hsa-mir-3161	hsa-miR-3161	11	48096783	48096858	+	7742	413640	rs7479209	11	48510498	48510498	0	3.62092e-06	0.731658	0	1	3.62092e-06	0.731658	0	1
hsa-mir-3161	hsa-miR-3161	11	48096783	48096858	+	7742	413646	rs7118670	11	48510504	48510504	0	6.53632e-10	0.633773	0	1	6.53632e-10	0.633773	0	1
hsa-mir-3161	hsa-miR-3161	11	48096783	48096858	+	7742	413653	rs7118675	11	48510511	48510511	0	7.43827e-10	0.640167	0	1	7.43827e-10	0.640167	0	1
hsa-mir-3161	hsa-miR-3161	11	48096783	48096858	+	7742	415349	rs60687021	11	48512207	48512207	0	1.54686e-06	0.76487	0	1	1.54686e-06	0.76487	0	1
hsa-mir-3161	hsa-miR-3161	11	48096783	48096858	+	7742	415421	rs60507802	11	48512279	48512279	0	1.99051e-06	0.74357	0	1	1.99051e-06	0.74357	0	1
hsa-mir-3161	hsa-miR-3161	11	48096783	48096858	+	7742	415750	rs73466754	11	48512608	48512608	0	1.69902e-06	0.741904	0	1	1.69902e-06	0.741904	0	1
hsa-mir-3161	hsa-miR-3161	11	48096783	48096858	+	7742	416454	rs10838923	11	48513312	48513312	0	4.50441e-10	0.643635	0	1	4.50441e-10	0.643635	0	1
hsa-mir-3161	hsa-miR-3161	11	48096783	48096858	+	7742	416823	rs67690900	11	48513681	48513681	0	3.63069e-06	0.701425	0	1	3.63069e-06	0.701425	0	1
hsa-mir-3161	hsa-miR-3161	11	48096783	48096858	+	7742	417404	rs113191250	11	48514262	48514262	0	8.66887e-06	0.659044	0	1	8.66887e-06	0.659044	0	1
hsa-mir-3161	hsa-miR-3161	11	48096783	48096858	+	7742	419410	rs11039796	11	48516268	48516268	0	8.70826e-10	0.629417	0	1	8.70826e-10	0.629417	0	1
hsa-mir-3161	hsa-miR-3161	11	48096783	48096858	+	7742	420828	rs10838930	11	48517686	48517686	0	2.59596e-14	0.866685	0	1	2.59596e-14	0.866685	0	1
hsa-mir-3161	hsa-miR-3161	11	48096783	48096858	+	7742	421813	rs11039798	11	48518671	48518671	0	1.41557e-13	0.946581	0	1	1.41557e-13	0.946581	0	1
hsa-mir-3161	hsa-miR-3161	11	48096783	48096858	+	7742	423107	rs6485848	11	48519965	48519965	0	2.38203e-13	0.831268	0	1	2.38203e-13	0.831268	0	1
hsa-mir-3161	hsa-miR-3161	11	48096783	48096858	+	7742	423421	rs113694226	11	48520279	48520279	0	3.32731e-06	0.777095	0	1	3.32731e-06	0.777095	0	1
hsa-mir-3161	hsa-miR-3161	11	48096783	48096858	+	7742	425479	rs112961670	11	48522337	48522337	0	1.69533e-06	0.723998	0	1	1.69533e-06	0.723998	0	1
hsa-mir-3161	hsa-miR-3161	11	48096783	48096858	+	7742	425510	rs7116858	11	48522368	48522368	0	2.93363e-10	0.634728	0	1	2.93363e-10	0.634728	0	1
hsa-mir-3161	hsa-miR-3161	11	48096783	48096858	+	7742	427094	rs7946443	11	48523952	48523952	0	3.75183e-09	0.606636	0	1	3.75183e-09	0.606636	0	1
hsa-mir-3161	hsa-miR-3161	11	48096783	48096858	+	7742	427491	rs77085047	11	48524349	48524349	0	5.30628e-14	0.854365	0	1	5.30628e-14	0.854365	0	1
hsa-mir-3161	hsa-miR-3161	11	48096783	48096858	+	7742	428014	rs10838933	11	48524872	48524872	0	2.21044e-09	0.619108	0	1	2.21044e-09	0.619108	0	1
hsa-mir-3161	hsa-miR-3161	11	48096783	48096858	+	7742	428265	rs4882001	11	48525123	48525123	0	1.73529e-11	-0.501115	0	1	1.73529e-11	-0.501115	0	1
hsa-mir-3161	hsa-miR-3161	11	48096783	48096858	+	7742	428693	rs67945924	11	48525551	48525551	0	1.99051e-06	0.74357	0	1	1.99051e-06	0.74357	0	1
hsa-mir-3161	hsa-miR-3161	11	48096783	48096858	+	7742	430139	rs12221667	11	48526997	48526997	0	1.6645e-14	0.973748	0	1	1.6645e-14	0.973748	0	1
hsa-mir-3161	hsa-miR-3161	11	48096783	48096858	+	7742	430514	rs7481276	11	48527372	48527372	0	2.80206e-10	0.649753	0	1	2.80206e-10	0.649753	0	1
hsa-mir-3161	hsa-miR-3161	11	48096783	48096858	+	7742	430793	rs72902667	11	48527651	48527651	0	2.69416e-06	0.740893	0	1	2.69416e-06	0.740893	0	1
hsa-mir-3161	hsa-miR-3161	11	48096783	48096858	+	7742	431215	rs148555378	11	48528073	48528073	0	2.78127e-12	0.887733	0	1	2.78127e-12	0.887733	0	1
hsa-mir-3161	hsa-miR-3161	11	48096783	48096858	+	7742	433660	rs11530224	11	48530518	48530518	0	2.33413e-13	0.934033	0	1	2.33413e-13	0.934033	0	1
hsa-mir-3161	hsa-miR-3161	11	48096783	48096858	+	7742	433929	rs11039813	11	48530787	48530787	0	9.26914e-10	0.642271	0	1	9.26914e-10	0.642271	0	1
hsa-mir-3161	hsa-miR-3161	11	48096783	48096858	+	7742	435009	rs7103107	11	48531867	48531867	0	9.13966e-14	0.849819	0	1	9.13966e-14	0.849819	0	1
hsa-mir-3161	hsa-miR-3161	11	48096783	48096858	+	7742	435117	rs112858421	11	48531975	48531975	0	4.46056e-07	0.794795	0	1	4.46056e-07	0.794795	0	1
hsa-mir-3161	hsa-miR-3161	11	48096783	48096858	+	7742	435118	rs145255947	11	48531976	48531976	0	4.46056e-07	0.794795	0	1	4.46056e-07	0.794795	0	1
hsa-mir-3161	hsa-miR-3161	11	48096783	48096858	+	7742	436610	rs12289500	11	48533468	48533468	0	5.23164e-10	0.641377	0	1	5.23164e-10	0.641377	0	1
hsa-mir-3161	hsa-miR-3161	11	48096783	48096858	+	7742	436817	rs150495317	11	48533675	48533675	0	1.1109e-06	0.748606	0	1	1.1109e-06	0.748606	0	1
hsa-mir-3161	hsa-miR-3161	11	48096783	48096858	+	7742	437217	rs12284168	11	48534075	48534075	0	1.543e-09	0.624754	0	1	1.543e-09	0.624754	0	1
hsa-mir-3161	hsa-miR-3161	11	48096783	48096858	+	7742	437699	rs72902676	11	48534557	48534557	0	6.6157e-06	0.770334	0	1	6.6157e-06	0.770334	0	1
hsa-mir-3161	hsa-miR-3161	11	48096783	48096858	+	7742	437888	rs6485856	11	48534746	48534746	0	4.09502e-13	0.838465	0	1	4.09502e-13	0.838465	0	1
hsa-mir-3161	hsa-miR-3161	11	48096783	48096858	+	7742	437909	rs7924372	11	48534767	48534767	0	1.10977e-13	0.940721	0	1	1.10977e-13	0.940721	0	1
hsa-mir-3161	hsa-miR-3161	11	48096783	48096858	+	7742	438101	rs6485857	11	48534959	48534959	0	2.80206e-10	0.649753	0	1	2.80206e-10	0.649753	0	1
hsa-mir-3161	hsa-miR-3161	11	48096783	48096858	+	7742	438753	rs10838942	11	48535611	48535611	0	1.93172e-13	0.820492	0	1	1.93172e-13	0.820492	0	1
hsa-mir-3161	hsa-miR-3161	11	48096783	48096858	+	7742	439762	rs114343057	11	48536620	48536620	0	9.50435e-10	0.632268	0	1	9.50435e-10	0.632268	0	1
hsa-mir-3161	hsa-miR-3161	11	48096783	48096858	+	7742	439954	rs111926231	11	48536812	48536812	0	3.6139e-06	0.782593	0	1	3.6139e-06	0.782593	0	1
hsa-mir-3161	hsa-miR-3161	11	48096783	48096858	+	7742	441264	rs67679995	11	48538122	48538122	0	1.84222e-06	0.739483	0	1	1.84222e-06	0.739483	0	1
hsa-mir-3161	hsa-miR-3161	11	48096783	48096858	+	7742	443710	rs11039818	11	48540568	48540568	0	3.8439e-10	0.639707	0	1	3.8439e-10	0.639707	0	1
hsa-mir-3161	hsa-miR-3161	11	48096783	48096858	+	7742	444169	rs76945016	11	48541027	48541027	0	5.16748e-06	0.727225	0	1	5.16748e-06	0.727225	0	1
hsa-mir-3161	hsa-miR-3161	11	48096783	48096858	+	7742	444575	rs72902692	11	48541433	48541433	0	3.11912e-06	0.736334	0	1	3.11912e-06	0.736334	0	1
hsa-mir-3161	hsa-miR-3161	11	48096783	48096858	+	7742	449110	rs112095687	11	48545968	48545968	0	1.99051e-06	0.74357	0	1	1.99051e-06	0.74357	0	1
hsa-mir-3161	hsa-miR-3161	11	48096783	48096858	+	7742	452620	rs12279378	11	48549478	48549478	0	1.8816e-14	0.853265	0	1	1.8816e-14	0.853265	0	1
hsa-mir-3161	hsa-miR-3161	11	48096783	48096858	+	7742	452622	rs12292685	11	48549480	48549480	0	1.8816e-14	0.853265	0	1	1.8816e-14	0.853265	0	1
hsa-mir-3161	hsa-miR-3161	11	48096783	48096858	+	7742	455802	rs113378345	11	48552660	48552660	0	5.20496e-06	0.696185	0	1	5.20496e-06	0.696185	0	1
hsa-mir-3161	hsa-miR-3161	11	48096783	48096858	+	7742	458303	rs72904630	11	48555161	48555161	0	6.32775e-07	0.75211	0	1	6.32775e-07	0.75211	0	1
hsa-mir-3161	hsa-miR-3161	11	48096783	48096858	+	7742	458304	rs7479655	11	48555162	48555162	0	3.24746e-12	0.799239	0	1	3.24746e-12	0.799239	0	1
hsa-mir-3161	hsa-miR-3161	11	48096783	48096858	+	7742	458493	rs6485869	11	48555351	48555351	0	1.02729e-10	0.668622	0	1	1.02729e-10	0.668622	0	1
hsa-mir-3161	hsa-miR-3161	11	48096783	48096858	+	7742	458785	rs6485870	11	48555643	48555643	0	2.7206e-14	0.863238	0	1	2.7206e-14	0.863238	0	1
hsa-mir-3161	hsa-miR-3161	11	48096783	48096858	+	7742	459501	rs145373019	11	48556359	48556359	0	2.2157e-07	0.900987	0	1	2.2157e-07	0.900987	0	1
hsa-mir-3161	hsa-miR-3161	11	48096783	48096858	+	7742	459820	rs7933661	11	48556678	48556678	0	8.2377e-11	0.660299	0	1	8.2377e-11	0.660299	0	1
hsa-mir-3161	hsa-miR-3161	11	48096783	48096858	+	7742	460136	rs146218962	11	48556994	48556994	0	5.32127e-06	0.911211	0	1	5.32127e-06	0.911211	0	1
hsa-mir-3161	hsa-miR-3161	11	48096783	48096858	+	7742	462125	rs7123704	11	48558983	48558983	0	6.98594e-14	0.847959	0	1	6.98594e-14	0.847959	0	1
hsa-mir-3161	hsa-miR-3161	11	48096783	48096858	+	7742	462198	rs7123802	11	48559056	48559056	0	2.06264e-13	0.838656	0	1	2.06264e-13	0.838656	0	1
hsa-mir-3161	hsa-miR-3161	11	48096783	48096858	+	7742	462989	rs7482934	11	48559847	48559847	0	3.55534e-07	0.966233	0	1	3.55534e-07	0.966233	0	1
hsa-mir-3161	hsa-miR-3161	11	48096783	48096858	+	7742	463047	rs3902927	11	48559905	48559905	0	1.43284e-14	0.881472	0	1	1.43284e-14	0.881472	0	1
hsa-mir-3161	hsa-miR-3161	11	48096783	48096858	+	7742	463048	rs3902928	11	48559906	48559906	0	1.43284e-14	0.881472	0	1	1.43284e-14	0.881472	0	1
hsa-mir-3161	hsa-miR-3161	11	48096783	48096858	+	7742	463323	rs3924476	11	48560181	48560181	0	1.94192e-10	0.647801	0	1	1.94192e-10	0.647801	0	1
hsa-mir-3161	hsa-miR-3161	11	48096783	48096858	+	7742	465473	rs7479641	11	48562331	48562331	0	1.35237e-10	0.645848	0	1	1.35237e-10	0.645848	0	1
hsa-mir-3161	hsa-miR-3161	11	48096783	48096858	+	7742	465860	rs147504968	11	48562718	48562718	0	1.10977e-13	0.940721	0	1	1.10977e-13	0.940721	0	1
hsa-mir-3161	hsa-miR-3161	11	48096783	48096858	+	7742	467309	rs7951944	11	48564167	48564167	0	2.78098e-10	0.643511	0	1	2.78098e-10	0.643511	0	1
hsa-mir-3161	hsa-miR-3161	11	48096783	48096858	+	7742	467760	rs145112597	11	48564618	48564618	0	6.59856e-14	0.857089	0	1	6.59856e-14	0.857089	0	1
hsa-mir-3161	hsa-miR-3161	11	48096783	48096858	+	7742	468776	rs10838965	11	48565634	48565634	0	4.3749e-11	0.670984	0	1	4.3749e-11	0.670984	0	1
hsa-mir-3161	hsa-miR-3161	11	48096783	48096858	+	7742	469248	rs7484136	11	48566106	48566106	0	1.99839e-12	0.792487	0	1	1.99839e-12	0.792487	0	1
hsa-mir-3161	hsa-miR-3161	11	48096783	48096858	+	7742	469574	rs6485879	11	48566432	48566432	0	7.90767e-10	0.630885	0	1	7.90767e-10	0.630885	0	1
hsa-mir-3161	hsa-miR-3161	11	48096783	48096858	+	7742	470124	rs7104642	11	48566982	48566982	0	5.27726e-14	0.849052	0	1	5.27726e-14	0.849052	0	1
hsa-mir-3161	hsa-miR-3161	11	48096783	48096858	+	7742	470249	rs11039835	11	48567107	48567107	0	8.9814e-10	0.63665	0	1	8.9814e-10	0.63665	0	1
hsa-mir-3161	hsa-miR-3161	11	48096783	48096858	+	7742	470782	rs7928243	11	48567640	48567640	0	3.81047e-13	0.813271	0	1	3.81047e-13	0.813271	0	1
hsa-mir-3161	hsa-miR-3161	11	48096783	48096858	+	7742	472268	rs7950737	11	48569126	48569126	0	6.17959e-14	0.849602	0	1	6.17959e-14	0.849602	0	1
hsa-mir-3161	hsa-miR-3161	11	48096783	48096858	+	7742	474100	rs10769383	11	48570958	48570958	0	5.27726e-14	0.849052	0	1	5.27726e-14	0.849052	0	1
hsa-mir-3161	hsa-miR-3161	11	48096783	48096858	+	7742	474269	rs113132613	11	48571127	48571127	0	6.75388e-06	0.711762	0	1	6.75388e-06	0.711762	0	1
hsa-mir-3161	hsa-miR-3161	11	48096783	48096858	+	7742	475376	rs7483361	11	48572234	48572234	0	4.54068e-09	0.612902	0	1	4.54068e-09	0.612902	0	1
hsa-mir-3161	hsa-miR-3161	11	48096783	48096858	+	7742	479353	rs10160636	11	48576211	48576211	0	1.80344e-14	0.868635	0	1	1.80344e-14	0.868635	0	1
hsa-mir-3161	hsa-miR-3161	11	48096783	48096858	+	7742	479833	rs11039848	11	48576691	48576691	0	1.10977e-13	0.940721	0	1	1.10977e-13	0.940721	0	1
hsa-mir-3161	hsa-miR-3161	11	48096783	48096858	+	7742	480449	rs10437592	11	48577307	48577307	0	5.10717e-10	0.642738	0	1	5.10717e-10	0.642738	0	1
hsa-mir-3161	hsa-miR-3161	11	48096783	48096858	+	7742	480682	rs7483123	11	48577540	48577540	0	1.81648e-10	0.658151	0	1	1.81648e-10	0.658151	0	1
hsa-mir-3161	hsa-miR-3161	11	48096783	48096858	+	7742	480693	rs7483180	11	48577551	48577551	0	4.17562e-11	0.68152	0	1	4.17562e-11	0.68152	0	1
hsa-mir-3161	hsa-miR-3161	11	48096783	48096858	+	7742	481081	rs10160381	11	48577939	48577939	0	1.87423e-10	0.659827	0	1	1.87423e-10	0.659827	0	1
hsa-mir-3161	hsa-miR-3161	11	48096783	48096858	+	7742	487857	rs10838970	11	48584715	48584715	0	2.80206e-10	0.649753	0	1	2.80206e-10	0.649753	0	1
hsa-mir-3161	hsa-miR-3161	11	48096783	48096858	+	7742	491537	rs72904684	11	48588395	48588395	0	4.0777e-06	0.734611	0	1	4.0777e-06	0.734611	0	1
hsa-mir-3161	hsa-miR-3161	11	48096783	48096858	+	7742	491681	rs11039855	11	48588539	48588539	0	6.69254e-10	0.630454	0	1	6.69254e-10	0.630454	0	1
hsa-mir-3161	hsa-miR-3161	11	48096783	48096858	+	7742	493614	rs6485891	11	48590472	48590472	0	2.80206e-10	0.649753	0	1	2.80206e-10	0.649753	0	1
hsa-mir-3161	hsa-miR-3161	11	48096783	48096858	+	7742	493653	rs12278284	11	48590511	48590511	0	3.10136e-10	0.640047	0	1	3.10136e-10	0.640047	0	1
hsa-mir-3161	hsa-miR-3161	11	48096783	48096858	+	7742	494235	rs10838974	11	48591093	48591093	0	5.27726e-14	0.849052	0	1	5.27726e-14	0.849052	0	1
hsa-mir-3161	hsa-miR-3161	11	48096783	48096858	+	7742	495117	rs7482967	11	48591975	48591975	0	3.67682e-13	0.827891	0	1	3.67682e-13	0.827891	0	1
hsa-mir-3161	hsa-miR-3161	11	48096783	48096858	+	7742	500434	rs12280020	11	48597292	48597292	0	1.54916e-13	0.823017	0	1	1.54916e-13	0.823017	0	1
hsa-mir-3161	hsa-miR-3161	11	48096783	48096858	+	7742	500541	rs72906624	11	48597399	48597399	0	2.05777e-06	0.701734	0	1	2.05777e-06	0.701734	0	1
hsa-mir-3161	hsa-miR-3161	11	48096783	48096858	+	7742	501046	rs11530230	11	48597904	48597904	0	3.95475e-13	0.935856	0	1	3.95475e-13	0.935856	0	1
hsa-mir-3161	hsa-miR-3161	11	48096783	48096858	+	7742	501510	rs73470675	11	48598368	48598368	0	2.43848e-06	0.731026	0	1	2.43848e-06	0.731026	0	1
hsa-mir-3161	hsa-miR-3161	11	48096783	48096858	+	7742	501846	rs111825520	11	48598704	48598704	0	1.55997e-06	0.752227	0	1	1.55997e-06	0.752227	0	1
hsa-mir-3161	hsa-miR-3161	11	48096783	48096858	+	7742	502866	rs112583865	11	48599724	48599724	0	3.04681e-06	0.737066	0	1	3.04681e-06	0.737066	0	1
hsa-mir-3161	hsa-miR-3161	11	48096783	48096858	+	7742	503966	rs11530232	11	48600824	48600824	0	1.66385e-13	0.918391	0	1	1.66385e-13	0.918391	0	1
hsa-mir-3161	hsa-miR-3161	11	48096783	48096858	+	7742	507953	rs7108164	11	48604811	48604811	0	1.22625e-09	0.620336	0	1	1.22625e-09	0.620336	0	1
hsa-mir-3161	hsa-miR-3161	11	48096783	48096858	+	7742	508400	rs10838979	11	48605258	48605258	0	7.2473e-10	0.636425	0	1	7.2473e-10	0.636425	0	1
hsa-mir-3161	hsa-miR-3161	11	48096783	48096858	+	7742	508716	rs116698009	11	48605574	48605574	0	5.29527e-06	0.778083	0	1	5.29527e-06	0.778083	0	1
hsa-mir-3161	hsa-miR-3161	11	48096783	48096858	+	7742	511385	rs28435129	11	48608243	48608243	0	6.30746e-09	0.597317	0	1	6.30746e-09	0.597317	0	1
hsa-mir-3161	hsa-miR-3161	11	48096783	48096858	+	7742	511400	rs113206307	11	48608258	48608258	0	2.08914e-05	0.657428	0	1	2.08914e-05	0.657428	0	1
hsa-mir-3161	hsa-miR-3161	11	48096783	48096858	+	7742	511913	rs7478904	11	48608771	48608771	0	1.10977e-13	0.940721	0	1	1.10977e-13	0.940721	0	1
hsa-mir-3161	hsa-miR-3161	11	48096783	48096858	+	7742	513563	rs113708469	11	48610421	48610421	0	1.99051e-06	0.74357	0	1	1.99051e-06	0.74357	0	1
hsa-mir-3161	hsa-miR-3161	11	48096783	48096858	+	7742	515127	rs11039877	11	48611985	48611985	0	1.16922e-07	0.561584	0	1	1.16922e-07	0.561584	0	1
hsa-mir-3161	hsa-miR-3161	11	48096783	48096858	+	7742	515604	rs144002647	11	48612462	48612462	0	1.04643e-06	0.784292	0	1	1.04643e-06	0.784292	0	1
hsa-mir-3161	hsa-miR-3161	11	48096783	48096858	+	7742	515679	rs112896819	11	48612537	48612537	0	1.41596e-05	0.707062	0	1	1.41596e-05	0.707062	0	1
hsa-mir-3161	hsa-miR-3161	11	48096783	48096858	+	7742	519970	rs6485902	11	48616828	48616828	0	1.16798e-12	0.802689	0	1	1.16798e-12	0.802689	0	1
hsa-mir-3161	hsa-miR-3161	11	48096783	48096858	+	7742	521090	rs7943354	11	48617948	48617948	0	5.27726e-14	0.849052	0	1	5.27726e-14	0.849052	0	1
hsa-mir-3161	hsa-miR-3161	11	48096783	48096858	+	7742	523722	rs7131020	11	48620580	48620580	0	1.82656e-11	0.78677	0	1	1.82656e-11	0.78677	0	1
hsa-mir-3161	hsa-miR-3161	11	48096783	48096858	+	7742	524277	rs11039883	11	48621135	48621135	0	1.4933e-14	0.868793	0	1	1.4933e-14	0.868793	0	1
hsa-mir-3161	hsa-miR-3161	11	48096783	48096858	+	7742	524549	rs7479285	11	48621407	48621407	0	8.05305e-06	0.772082	0	1	8.05305e-06	0.772082	0	1
hsa-mir-3161	hsa-miR-3161	11	48096783	48096858	+	7742	525753	rs113707670	11	48622611	48622611	0	6.56944e-07	0.783344	0	1	6.56944e-07	0.783344	0	1
hsa-mir-3161	hsa-miR-3161	11	48096783	48096858	+	7742	526999	rs72906668	11	48623857	48623857	0	2.64618e-06	0.741451	0	1	2.64618e-06	0.741451	0	1
hsa-mir-3161	hsa-miR-3161	11	48096783	48096858	+	7742	529504	rs57435556	11	48626362	48626362	0	5.27726e-14	0.849052	0	1	5.27726e-14	0.849052	0	1
hsa-mir-3161	hsa-miR-3161	11	48096783	48096858	+	7742	532081	rs12281162	11	48628939	48628939	0	7.69027e-14	0.846668	0	1	7.69027e-14	0.846668	0	1
hsa-mir-3161	hsa-miR-3161	11	48096783	48096858	+	7742	533788	rs6485908	11	48630646	48630646	0	5.27726e-14	0.849052	0	1	5.27726e-14	0.849052	0	1
hsa-mir-3161	hsa-miR-3161	11	48096783	48096858	+	7742	534363	rs77806469	11	48631221	48631221	0	2.31966e-06	0.720714	0	1	2.31966e-06	0.720714	0	1
[truncated: 655 more rows]

## Sheet: Table S4
Table S4. Identified conditional independent cis-miR-QTLs in AA
Pre-mirRNA	Mature miRNA	miRNA_Chr	miRNA_Start	miRNA_End	miRNA_Strand	Total_SNPs_in_cis	Distance	SNP	SNP_Chr	SNP_Start	SNP_End	Rank_of_the_association	Forward_nominal_P_val	Forward_regression_slope	Is_Forward_Top_variant	Is_Forward_P_below_threshold	Backward_nominal_P_val	Backward_regression_slope	Is_Backward_Top_variant	Is_Backward_P_below_threshold
hsa-mir-34c	hsa-miR-34c-5p	11	111513432	111513538	+	5355	389670	rs76294673	11	111903208	111903208	0	5.19884e-06	1.07284	0	1	5.19884e-06	1.07284	0	1
hsa-mir-34c	hsa-miR-34c-5p	11	111513432	111513538	+	5355	-16110	rs489078	11	111497322	111497322	0	5.49627e-07	0.970289	1	1	5.49627e-07	0.970289	1	1
hsa-mir-544b	hsa-miR-544b	3	124732440	124732516	+	5607	-5092	rs60088087	3	124727348	124727348	0	4.44643e-10	0.856389	0	1	4.44643e-10	0.856389	0	1
hsa-mir-544b	hsa-miR-544b	3	124732440	124732516	+	5607	-4767	rs9838750	3	124727673	124727673	0	4.24388e-12	0.988026	0	1	4.24388e-12	0.988026	0	1
hsa-mir-544b	hsa-miR-544b	3	124732440	124732516	+	5607	-4383	rs13075273	3	124728057	124728057	0	8.77985e-10	0.872349	0	1	8.77985e-10	0.872349	0	1
hsa-mir-544b	hsa-miR-544b	3	124732440	124732516	+	5607	-3743	rs12487919	3	124728697	124728697	0	6.79112e-09	0.841072	0	1	6.79112e-09	0.841072	0	1
hsa-mir-544b	hsa-miR-544b	3	124732440	124732516	+	5607	-3697	rs12487941	3	124728743	124728743	0	1.05793e-11	0.961524	0	1	1.05793e-11	0.961524	0	1
hsa-mir-544b	hsa-miR-544b	3	124732440	124732516	+	5607	-3522	rs113871220	3	124728918	124728918	0	9.85731e-11	0.90362	0	1	9.85731e-11	0.90362	0	1
hsa-mir-544b	hsa-miR-544b	3	124732440	124732516	+	5607	-3331	rs12492095	3	124729109	124729109	0	1.18908e-12	0.975746	0	1	1.18908e-12	0.975746	0	1
hsa-mir-544b	hsa-miR-544b	3	124732440	124732516	+	5607	-2924	rs1440148	3	124729516	124729516	0	5.99464e-12	0.953742	0	1	5.99464e-12	0.953742	0	1
hsa-mir-544b	hsa-miR-544b	3	124732440	124732516	+	5607	-2139	rs2279197	3	124730301	124730301	0	4.24661e-10	0.907139	0	1	4.24661e-10	0.907139	0	1
hsa-mir-544b	hsa-miR-544b	3	124732440	124732516	+	5607	-1003	rs9840078	3	124731437	124731437	0	6.37025e-12	0.957777	0	1	6.37025e-12	0.957777	0	1
hsa-mir-544b	hsa-miR-544b	3	124732440	124732516	+	5607	-223	rs9844948	3	124732217	124732217	0	9.93804e-12	0.94504	0	1	9.93804e-12	0.94504	0	1
hsa-mir-544b	hsa-miR-544b	3	124732440	124732516	+	5607	0	rs10934682	3	124732465	124732465	0	1.18908e-12	0.975746	0	1	1.18908e-12	0.975746	0	1
hsa-mir-544b	hsa-miR-544b	3	124732440	124732516	+	5607	796	rs9870260	3	124733312	124733312	0	1.18908e-12	0.975746	0	1	1.18908e-12	0.975746	0	1
hsa-mir-544b	hsa-miR-544b	3	124732440	124732516	+	5607	2300	rs13092695	3	124734816	124734816	0	4.02633e-12	0.960505	0	1	4.02633e-12	0.960505	0	1
hsa-mir-544b	hsa-miR-544b	3	124732440	124732516	+	5607	3321	rs1966981	3	124735837	124735837	0	1.18908e-12	0.975746	0	1	1.18908e-12	0.975746	0	1
hsa-mir-544b	hsa-miR-544b	3	124732440	124732516	+	5607	3851	rs16835929	3	124736367	124736367	0	8.93758e-10	0.891947	0	1	8.93758e-10	0.891947	0	1
hsa-mir-544b	hsa-miR-544b	3	124732440	124732516	+	5607	5379	rs1801019	3	124737895	124737895	0	6.03139e-10	0.824628	0	1	6.03139e-10	0.824628	0	1
hsa-mir-544b	hsa-miR-544b	3	124732440	124732516	+	5607	5909	rs13061561	3	124738425	124738425	0	3.92851e-13	1.00943	1	1	3.92851e-13	1.00943	1	1
hsa-mir-544b	hsa-miR-544b	3	124732440	124732516	+	5607	6120	rs17843826	3	124738636	124738636	0	4.32399e-11	0.923872	0	1	4.32399e-11	0.923872	0	1
hsa-mir-544b	hsa-miR-544b	3	124732440	124732516	+	5607	6970	rs3772806	3	124739486	124739486	0	9.72137e-10	0.847052	0	1	9.72137e-10	0.847052	0	1
hsa-mir-544b	hsa-miR-544b	3	124732440	124732516	+	5607	10441	rs4678148	3	124742957	124742957	0	2.27378e-10	0.839376	0	1	2.27378e-10	0.839376	0	1
hsa-mir-544b	hsa-miR-544b	3	124732440	124732516	+	5607	10695	rs4678149	3	124743211	124743211	0	4.34718e-09	0.777194	0	1	4.34718e-09	0.777194	0	1
hsa-mir-544b	hsa-miR-544b	3	124732440	124732516	+	5607	10896	rs9875527	3	124743412	124743412	0	8.62712e-11	0.874346	0	1	8.62712e-11	0.874346	0	1
hsa-mir-544b	hsa-miR-544b	3	124732440	124732516	+	5607	11445	rs13146	3	124743961	124743961	0	2.17585e-08	0.759359	0	1	2.17585e-08	0.759359	0	1
hsa-mir-544b	hsa-miR-544b	3	124732440	124732516	+	5607	12293	rs2242247	3	124744809	124744809	0	4.639e-10	0.833555	0	1	4.639e-10	0.833555	0	1
hsa-mir-544b	hsa-miR-544b	3	124732440	124732516	+	5607	12619	rs2242248	3	124745135	124745135	0	9.98672e-10	0.796406	0	1	9.98672e-10	0.796406	0	1
hsa-mir-544b	hsa-miR-544b	3	124732440	124732516	+	5607	14182	rs4677940	3	124746698	124746698	0	2.02847e-08	0.786575	0	1	2.02847e-08	0.786575	0	1
hsa-mir-544b	hsa-miR-544b	3	124732440	124732516	+	5607	14563	rs1979411	3	124747079	124747079	0	4.55176e-11	0.87097	0	1	4.55176e-11	0.87097	0	1
hsa-mir-544b	hsa-miR-544b	3	124732440	124732516	+	5607	14594	rs1979412	3	124747110	124747110	0	5.50747e-13	1.0164	0	1	5.50747e-13	1.0164	0	1
hsa-mir-544b	hsa-miR-544b	3	124732440	124732516	+	5607	14720	rs1979413	3	124747236	124747236	0	8.90669e-10	0.824628	0	1	8.90669e-10	0.824628	0	1
hsa-mir-544b	hsa-miR-544b	3	124732440	124732516	+	5607	15558	rs77082052	3	124748074	124748074	0	6.7787e-10	0.822441	0	1	6.7787e-10	0.822441	0	1
hsa-mir-544b	hsa-miR-544b	3	124732440	124732516	+	5607	18455	rs113096619	3	124750971	124750971	0	4.47463e-10	0.862954	0	1	4.47463e-10	0.862954	0	1
hsa-mir-544b	hsa-miR-544b	3	124732440	124732516	+	5607	18697	rs79986226	3	124751213	124751213	0	3.41659e-10	0.832888	0	1	3.41659e-10	0.832888	0	1
hsa-mir-544b	hsa-miR-544b	3	124732440	124732516	+	5607	19454	rs9835423	3	124751970	124751970	0	9.89431e-11	0.858857	0	1	9.89431e-11	0.858857	0	1
hsa-mir-544b	hsa-miR-544b	3	124732440	124732516	+	5607	20108	rs35879352	3	124752624	124752624	0	2.6048e-07	0.720383	0	1	2.6048e-07	0.720383	0	1
hsa-mir-544b	hsa-miR-544b	3	124732440	124732516	+	5607	20324	rs13323057	3	124752840	124752840	0	5.96671e-09	0.753432	0	1	5.96671e-09	0.753432	0	1
hsa-mir-544b	hsa-miR-544b	3	124732440	124732516	+	5607	20536	rs4429671	3	124753052	124753052	0	5.67772e-09	0.796912	0	1	5.67772e-09	0.796912	0	1
hsa-mir-544b	hsa-miR-544b	3	124732440	124732516	+	5607	20834	rs4305456	3	124753350	124753350	0	9.85911e-09	0.759947	0	1	9.85911e-09	0.759947	0	1
hsa-mir-544b	hsa-miR-544b	3	124732440	124732516	+	5607	20936	rs4305457	3	124753452	124753452	0	7.54376e-10	0.830588	0	1	7.54376e-10	0.830588	0	1
hsa-mir-544b	hsa-miR-544b	3	124732440	124732516	+	5607	21311	rs9826258	3	124753827	124753827	0	7.74698e-10	0.81993	0	1	7.74698e-10	0.81993	0	1
hsa-mir-544b	hsa-miR-544b	3	124732440	124732516	+	5607	21586	rs13082970	3	124754102	124754102	0	1.22734e-09	0.8609	0	1	1.22734e-09	0.8609	0	1
hsa-mir-544b	hsa-miR-544b	3	124732440	124732516	+	5607	21935	rs4678151	3	124754451	124754451	0	1.46779e-10	0.929375	0	1	1.46779e-10	0.929375	0	1
hsa-mir-544b	hsa-miR-544b	3	124732440	124732516	+	5607	22312	rs4677941	3	124754828	124754828	0	2.61798e-09	0.799652	0	1	2.61798e-09	0.799652	0	1
hsa-mir-544b	hsa-miR-544b	3	124732440	124732516	+	5607	22318	rs4678152	3	124754834	124754834	0	3.88258e-10	0.84684	0	1	3.88258e-10	0.84684	0	1
hsa-mir-544b	hsa-miR-544b	3	124732440	124732516	+	5607	22531	rs4677942	3	124755047	124755047	0	1.77059e-07	0.677865	0	1	1.77059e-07	0.677865	0	1
hsa-mir-544b	hsa-miR-544b	3	124732440	124732516	+	5607	23069	rs10470416	3	124755585	124755585	0	2.16246e-09	0.781868	0	1	2.16246e-09	0.781868	0	1
hsa-mir-544b	hsa-miR-544b	3	124732440	124732516	+	5607	23070	rs10470417	3	124755586	124755586	0	2.16246e-09	0.781868	0	1	2.16246e-09	0.781868	0	1
hsa-mir-544b	hsa-miR-544b	3	124732440	124732516	+	5607	23119	rs10470418	3	124755635	124755635	0	2.43557e-09	0.79489	0	1	2.43557e-09	0.79489	0	1
hsa-mir-544b	hsa-miR-544b	3	124732440	124732516	+	5607	23256	rs10470419	3	124755772	124755772	0	5.88823e-10	0.821946	0	1	5.88823e-10	0.821946	0	1
hsa-mir-544b	hsa-miR-544b	3	124732440	124732516	+	5607	23261	rs10470420	3	124755777	124755777	0	5.88823e-10	0.821946	0	1	5.88823e-10	0.821946	0	1
hsa-mir-544b	hsa-miR-544b	3	124732440	124732516	+	5607	23349	rs10470421	3	124755865	124755865	0	1.89098e-08	0.756242	0	1	1.89098e-08	0.756242	0	1
hsa-mir-544b	hsa-miR-544b	3	124732440	124732516	+	5607	24684	rs10470426	3	124757200	124757200	0	7.98117e-07	0.778533	0	1	7.98117e-07	0.778533	0	1
hsa-mir-544b	hsa-miR-544b	3	124732440	124732516	+	5607	24829	rs10470428	3	124757345	124757345	0	3.51509e-10	0.905196	0	1	3.51509e-10	0.905196	0	1
hsa-mir-544b	hsa-miR-544b	3	124732440	124732516	+	5607	25325	rs4678153	3	124757841	124757841	0	1.09781e-08	0.77543	0	1	1.09781e-08	0.77543	0	1
hsa-mir-544b	hsa-miR-544b	3	124732440	124732516	+	5607	25565	rs4678154	3	124758081	124758081	0	1.17067e-08	0.77576	0	1	1.17067e-08	0.77576	0	1
hsa-mir-544b	hsa-miR-544b	3	124732440	124732516	+	5607	25897	rs13075349	3	124758413	124758413	0	3.65204e-09	0.786924	0	1	3.65204e-09	0.786924	0	1
hsa-mir-544b	hsa-miR-544b	3	124732440	124732516	+	5607	26695	rs13081549	3	124759211	124759211	0	3.75489e-09	0.786374	0	1	3.75489e-09	0.786374	0	1
hsa-mir-544b	hsa-miR-544b	3	124732440	124732516	+	5607	27937	rs9854336	3	124760453	124760453	0	1.36963e-09	0.803074	0	1	1.36963e-09	0.803074	0	1
hsa-mir-544b	hsa-miR-544b	3	124732440	124732516	+	5607	28217	rs9834841	3	124760733	124760733	0	1.36963e-09	0.803074	0	1	1.36963e-09	0.803074	0	1
hsa-mir-544b	hsa-miR-544b	3	124732440	124732516	+	5607	29067	rs2055983	3	124761583	124761583	0	1.36963e-09	0.803074	0	1	1.36963e-09	0.803074	0	1
hsa-mir-544b	hsa-miR-544b	3	124732440	124732516	+	5607	29348	rs36124110	3	124761864	124761864	0	1.79135e-07	0.711538	0	1	1.79135e-07	0.711538	0	1
hsa-mir-544b	hsa-miR-544b	3	124732440	124732516	+	5607	29403	rs9840461	3	124761919	124761919	0	3.42024e-10	0.841882	0	1	3.42024e-10	0.841882	0	1
hsa-mir-544b	hsa-miR-544b	3	124732440	124732516	+	5607	29480	rs9878092	3	124761996	124761996	0	1.36963e-09	0.803074	0	1	1.36963e-09	0.803074	0	1
hsa-mir-544b	hsa-miR-544b	3	124732440	124732516	+	5607	29689	rs14386	3	124762205	124762205	0	2.45401e-11	0.944624	0	1	2.45401e-11	0.944624	0	1
hsa-mir-544b	hsa-miR-544b	3	124732440	124732516	+	5607	30114	rs72970713	3	124762630	124762630	0	3.10951e-10	1.32136	0	1	3.10951e-10	1.32136	0	1
hsa-mir-544b	hsa-miR-544b	3	124732440	124732516	+	5607	30624	rs2676	3	124763140	124763140	0	3.79309e-08	0.691044	0	1	3.79309e-08	0.691044	0	1
hsa-mir-544b	hsa-miR-544b	3	124732440	124732516	+	5607	30750	rs2675	3	124763266	124763266	0	3.70862e-11	0.948421	0	1	3.70862e-11	0.948421	0	1
hsa-mir-544b	hsa-miR-544b	3	124732440	124732516	+	5607	30859	rs2674	3	124763375	124763375	0	3.24691e-08	0.930995	0	1	3.24691e-08	0.930995	0	1
hsa-mir-544b	hsa-miR-544b	3	124732440	124732516	+	5607	31827	rs61761681	3	124764343	124764343	0	1.41989e-07	0.856743	0	1	1.41989e-07	0.856743	0	1
hsa-mir-544b	hsa-miR-544b	3	124732440	124732516	+	5607	32178	rs6782056	3	124764694	124764694	0	6.0223e-09	0.822044	0	1	6.0223e-09	0.822044	0	1
hsa-mir-544b	hsa-miR-544b	3	124732440	124732516	+	5607	32334	rs6795142	3	124764850	124764850	0	2.30989e-10	0.883275	0	1	2.30989e-10	0.883275	0	1
hsa-mir-544b	hsa-miR-544b	3	124732440	124732516	+	5607	32710	rs3772813	3	124765226	124765226	0	3.49884e-10	0.879833	0	1	3.49884e-10	0.879833	0	1
hsa-mir-544b	hsa-miR-544b	3	124732440	124732516	+	5607	32956	rs3772815	3	124765472	124765472	0	2.21385e-09	0.847504	0	1	2.21385e-09	0.847504	0	1
hsa-mir-544b	hsa-miR-544b	3	124732440	124732516	+	5607	33872	rs2291081	3	124766388	124766388	0	8.80289e-10	0.839076	0	1	8.80289e-10	0.839076	0	1
hsa-mir-544b	hsa-miR-544b	3	124732440	124732516	+	5607	34437	rs3772816	3	124766953	124766953	0	4.19427e-09	0.804101	0	1	4.19427e-09	0.804101	0	1
hsa-mir-544b	hsa-miR-544b	3	124732440	124732516	+	5607	34507	rs3772817	3	124767023	124767023	0	1.32327e-09	0.833374	0	1	1.32327e-09	0.833374	0	1
hsa-mir-544b	hsa-miR-544b	3	124732440	124732516	+	5607	34663	rs3772818	3	124767179	124767179	0	9.70651e-09	0.816097	0	1	9.70651e-09	0.816097	0	1
hsa-mir-544b	hsa-miR-544b	3	124732440	124732516	+	5607	34980	rs3772820	3	124767496	124767496	0	4.92445e-09	0.830722	0	1	4.92445e-09	0.830722	0	1
hsa-mir-544b	hsa-miR-544b	3	124732440	124732516	+	5607	35737	rs6792936	3	124768253	124768253	0	7.55076e-10	0.85609	0	1	7.55076e-10	0.85609	0	1
hsa-mir-544b	hsa-miR-544b	3	124732440	124732516	+	5607	36904	rs2840061	3	124769420	124769420	0	1.25003e-09	0.850985	0	1	1.25003e-09	0.850985	0	1
hsa-mir-544b	hsa-miR-544b	3	124732440	124732516	+	5607	38887	rs12494846	3	124771403	124771403	0	6.24472e-10	0.869885	0	1	6.24472e-10	0.869885	0	1
hsa-mir-544b	hsa-miR-544b	3	124732440	124732516	+	5607	40511	rs7648120	3	124773027	124773027	0	1.75109e-08	0.762556	0	1	1.75109e-08	0.762556	0	1
hsa-mir-544b	hsa-miR-544b	3	124732440	124732516	+	5607	40637	rs1871397	3	124773153	124773153	0	1.24551e-10	0.909273	0	1	1.24551e-10	0.909273	0	1
hsa-mir-544b	hsa-miR-544b	3	124732440	124732516	+	5607	42065	rs4558801	3	124774581	124774581	0	2.97982e-09	0.811035	0	1	2.97982e-09	0.811035	0	1
hsa-mir-544b	hsa-miR-544b	3	124732440	124732516	+	5607	42923	rs3755706	3	124775439	124775439	0	6.75148e-08	0.768093	0	1	6.75148e-08	0.768093	0	1
hsa-mir-544b	hsa-miR-544b	3	124732440	124732516	+	5607	44364	rs76303575	3	124776880	124776880	0	1.59098e-08	0.800949	0	1	1.59098e-08	0.800949	0	1
hsa-mir-544b	hsa-miR-544b	3	124732440	124732516	+	5607	44369	rs77810504	3	124776885	124776885	0	1.59098e-08	0.800949	0	1	1.59098e-08	0.800949	0	1
hsa-mir-544b	hsa-miR-544b	3	124732440	124732516	+	5607	44795	rs28553402	3	124777311	124777311	0	1.14967e-07	0.764285	0	1	1.14967e-07	0.764285	0	1
hsa-mir-544b	hsa-miR-544b	3	124732440	124732516	+	5607	45114	rs13064025	3	124777630	124777630	0	4.71423e-08	0.772461	0	1	4.71423e-08	0.772461	0	1
hsa-mir-544b	hsa-miR-544b	3	124732440	124732516	+	5607	46243	rs3772825	3	124778759	124778759	0	7.05214e-09	0.806603	0	1	7.05214e-09	0.806603	0	1
hsa-mir-544b	hsa-miR-544b	3	124732440	124732516	+	5607	46742	rs35473994	3	124779258	124779258	0	6.42422e-09	0.795334	0	1	6.42422e-09	0.795334	0	1
hsa-mir-544b	hsa-miR-544b	3	124732440	124732516	+	5607	46913	rs9879197	3	124779429	124779429	0	3.40779e-08	0.776007	0	1	3.40779e-08	0.776007	0	1
hsa-mir-544b	hsa-miR-544b	3	124732440	124732516	+	5607	47380	rs3772826	3	124779896	124779896	0	2.40565e-08	0.783801	0	1	2.40565e-08	0.783801	0	1
hsa-mir-544b	hsa-miR-544b	3	124732440	124732516	+	5607	64146	rs2291088	3	124796662	124796662	0	1.57707e-09	0.83171	0	1	1.57707e-09	0.83171	0	1
hsa-mir-544b	hsa-miR-544b	3	124732440	124732516	+	5607	64513	rs3772832	3	124797029	124797029	0	6.88219e-09	0.805691	0	1	6.88219e-09	0.805691	0	1
hsa-mir-544b	hsa-miR-544b	3	124732440	124732516	+	5607	64868	rs3821539	3	124797384	124797384	0	2.90957e-09	0.823771	0	1	2.90957e-09	0.823771	0	1
hsa-mir-544b	hsa-miR-544b	3	124732440	124732516	+	5607	65332	rs4678162	3	124797848	124797848	0	7.4866e-08	0.778419	0	1	7.4866e-08	0.778419	0	1
hsa-mir-544b	hsa-miR-544b	3	124732440	124732516	+	5607	66999	rs3772833	3	124799515	124799515	0	2.43906e-09	0.845496	0	1	2.43906e-09	0.845496	0	1
hsa-mir-544b	hsa-miR-544b	3	124732440	124732516	+	5607	74823	rs66468076	3	124807339	124807339	0	2.91517e-07	0.7255	0	1	2.91517e-07	0.7255	0	1
hsa-mir-544b	hsa-miR-544b	3	124732440	124732516	+	5607	84786	rs2086272	3	124817302	124817302	0	2.71466e-08	0.793819	0	1	2.71466e-08	0.793819	0	1
hsa-mir-544b	hsa-miR-544b	3	124732440	124732516	+	5607	87401	rs12490538	3	124819917	124819917	0	8.03944e-07	0.703457	0	1	8.03944e-07	0.703457	0	1
hsa-mir-544b	hsa-miR-544b	3	124732440	124732516	+	5607	90491	rs9879407	3	124823007	124823007	0	7.50117e-07	0.712647	0	1	7.50117e-07	0.712647	0	1
hsa-mir-544b	hsa-miR-544b	3	124732440	124732516	+	5607	91212	rs9860625	3	124823728	124823728	0	2.92914e-07	0.716997	0	1	2.92914e-07	0.716997	0	1
hsa-mir-544b	hsa-miR-544b	3	124732440	124732516	+	5607	-4178	rs879882546	3	124728262	124728262	0	1.07077e-12	1.05447	0	1	1.07077e-12	1.05447	0	1
hsa-mir-544b	hsa-mir-544b-p5	3	124732440	124732516	+	5607	-5092	rs60088087	3	124727348	124727348	0	7.87211e-11	0.888529	0	1	7.87211e-11	0.888529	0	1
hsa-mir-544b	hsa-mir-544b-p5	3	124732440	124732516	+	5607	-4767	rs9838750	3	124727673	124727673	0	1.14905e-11	0.970422	0	1	1.14905e-11	0.970422	0	1
hsa-mir-544b	hsa-mir-544b-p5	3	124732440	124732516	+	5607	-4383	rs13075273	3	124728057	124728057	0	4.07701e-09	0.840512	0	1	4.07701e-09	0.840512	0	1
hsa-mir-544b	hsa-mir-544b-p5	3	124732440	124732516	+	5607	-3743	rs12487919	3	124728697	124728697	0	2.193e-08	0.814732	0	1	2.193e-08	0.814732	0	1
hsa-mir-544b	hsa-mir-544b-p5	3	124732440	124732516	+	5607	-3697	rs12487941	3	124728743	124728743	0	1.09277e-11	0.96095	0	1	1.09277e-11	0.96095	0	1
hsa-mir-544b	hsa-mir-544b-p5	3	124732440	124732516	+	5607	-3522	rs113871220	3	124728918	124728918	0	1.43167e-10	0.896645	0	1	1.43167e-10	0.896645	0	1
hsa-mir-544b	hsa-mir-544b-p5	3	124732440	124732516	+	5607	-3331	rs12492095	3	124729109	124729109	0	2.52213e-12	0.963404	0	1	2.52213e-12	0.963404	0	1
hsa-mir-544b	hsa-mir-544b-p5	3	124732440	124732516	+	5607	-2924	rs1440148	3	124729516	124729516	0	1.57564e-11	0.936994	0	1	1.57564e-11	0.936994	0	1
hsa-mir-544b	hsa-mir-544b-p5	3	124732440	124732516	+	5607	-2139	rs2279197	3	124730301	124730301	0	1.39775e-09	0.882634	0	1	1.39775e-09	0.882634	0	1
hsa-mir-544b	hsa-mir-544b-p5	3	124732440	124732516	+	5607	-1003	rs9840078	3	124731437	124731437	0	1.91939e-12	0.978073	1	1	1.91939e-12	0.978073	1	1
hsa-mir-544b	hsa-mir-544b-p5	3	124732440	124732516	+	5607	-223	rs9844948	3	124732217	124732217	0	1.11589e-11	0.943028	0	1	1.11589e-11	0.943028	0	1
hsa-mir-544b	hsa-mir-544b-p5	3	124732440	124732516	+	5607	0	rs10934682	3	124732465	124732465	0	2.52213e-12	0.963404	0	1	2.52213e-12	0.963404	0	1
hsa-mir-544b	hsa-mir-544b-p5	3	124732440	124732516	+	5607	796	rs9870260	3	124733312	124733312	0	2.52213e-12	0.963404	0	1	2.52213e-12	0.963404	0	1
hsa-mir-544b	hsa-mir-544b-p5	3	124732440	124732516	+	5607	2300	rs13092695	3	124734816	124734816	0	8.67139e-12	0.9474	0	1	8.67139e-12	0.9474	0	1
hsa-mir-544b	hsa-mir-544b-p5	3	124732440	124732516	+	5607	3321	rs1966981	3	124735837	124735837	0	2.52213e-12	0.963404	0	1	2.52213e-12	0.963404	0	1
hsa-mir-544b	hsa-mir-544b-p5	3	124732440	124732516	+	5607	3851	rs16835929	3	124736367	124736367	0	3.23481e-10	0.912602	0	1	3.23481e-10	0.912602	0	1
hsa-mir-544b	hsa-mir-544b-p5	3	124732440	124732516	+	5607	5379	rs1801019	3	124737895	124737895	0	3.59704e-10	0.834207	0	1	3.59704e-10	0.834207	0	1
hsa-mir-544b	hsa-mir-544b-p5	3	124732440	124732516	+	5607	5909	rs13061561	3	124738425	124738425	0	2.91117e-12	0.976462	0	1	2.91117e-12	0.976462	0	1
hsa-mir-544b	hsa-mir-544b-p5	3	124732440	124732516	+	5607	6120	rs17843826	3	124738636	124738636	0	2.34471e-11	0.934918	0	1	2.34471e-11	0.934918	0	1
hsa-mir-544b	hsa-mir-544b-p5	3	124732440	124732516	+	5607	6970	rs3772806	3	124739486	124739486	0	3.99426e-10	0.864337	0	1	3.99426e-10	0.864337	0	1
hsa-mir-544b	hsa-mir-544b-p5	3	124732440	124732516	+	5607	10441	rs4678148	3	124742957	124742957	0	4.17084e-10	0.828326	0	1	4.17084e-10	0.828326	0	1
hsa-mir-544b	hsa-mir-544b-p5	3	124732440	124732516	+	5607	10695	rs4678149	3	124743211	124743211	0	1.14013e-08	0.757799	0	1	1.14013e-08	0.757799	0	1
hsa-mir-544b	hsa-mir-544b-p5	3	124732440	124732516	+	5607	10896	rs9875527	3	124743412	124743412	0	8.04952e-11	0.875583	0	1	8.04952e-11	0.875583	0	1
hsa-mir-544b	hsa-mir-544b-p5	3	124732440	124732516	+	5607	11445	rs13146	3	124743961	124743961	0	1.53043e-08	0.766838	0	1	1.53043e-08	0.766838	0	1
hsa-mir-544b	hsa-mir-544b-p5	3	124732440	124732516	+	5607	12293	rs2242247	3	124744809	124744809	0	8.38163e-10	0.822432	0	1	8.38163e-10	0.822432	0	1
hsa-mir-544b	hsa-mir-544b-p5	3	124732440	124732516	+	5607	12619	rs2242248	3	124745135	124745135	0	5.49675e-10	0.807385	0	1	5.49675e-10	0.807385	0	1
hsa-mir-544b	hsa-mir-544b-p5	3	124732440	124732516	+	5607	14182	rs4677940	3	124746698	124746698	0	1.15798e-07	0.746815	0	1	1.15798e-07	0.746815	0	1
hsa-mir-544b	hsa-mir-544b-p5	3	124732440	124732516	+	5607	14563	rs1979411	3	124747079	124747079	0	8.93131e-10	0.817243	0	1	8.93131e-10	0.817243	0	1
hsa-mir-544b	hsa-mir-544b-p5	3	124732440	124732516	+	5607	14594	rs1979412	3	124747110	124747110	0	5.36232e-12	0.977969	0	1	5.36232e-12	0.977969	0	1
hsa-mir-544b	hsa-mir-544b-p5	3	124732440	124732516	+	5607	14720	rs1979413	3	124747236	124747236	0	1.34928e-10	0.859588	0	1	1.34928e-10	0.859588	0	1
hsa-mir-544b	hsa-mir-544b-p5	3	124732440	124732516	+	5607	15558	rs77082052	3	124748074	124748074	0	1.87538e-09	0.803017	0	1	1.87538e-09	0.803017	0	1
hsa-mir-544b	hsa-mir-544b-p5	3	124732440	124732516	+	5607	18455	rs113096619	3	124750971	124750971	0	6.7042e-09	0.808416	0	1	6.7042e-09	0.808416	0	1
hsa-mir-544b	hsa-mir-544b-p5	3	124732440	124732516	+	5607	18697	rs79986226	3	124751213	124751213	0	2.79389e-09	0.793065	0	1	2.79389e-09	0.793065	0	1
hsa-mir-544b	hsa-mir-544b-p5	3	124732440	124732516	+	5607	19454	rs9835423	3	124751970	124751970	0	7.07e-09	0.777917	0	1	7.07e-09	0.777917	0	1
hsa-mir-544b	hsa-mir-544b-p5	3	124732440	124732516	+	5607	20108	rs35879352	3	124752624	124752624	0	2.54914e-07	0.720906	0	1	2.54914e-07	0.720906	0	1
hsa-mir-544b	hsa-mir-544b-p5	3	124732440	124732516	+	5607	20324	rs13323057	3	124752840	124752840	0	1.34599e-08	0.737298	0	1	1.34599e-08	0.737298	0	1
hsa-mir-544b	hsa-mir-544b-p5	3	124732440	124732516	+	5607	20536	rs4429671	3	124753052	124753052	0	2.7247e-07	0.71098	0	1	2.7247e-07	0.71098	0	1
hsa-mir-544b	hsa-mir-544b-p5	3	124732440	124732516	+	5607	20936	rs4305457	3	124753452	124753452	0	1.14323e-09	0.822607	0	1	1.14323e-09	0.822607	0	1
hsa-mir-544b	hsa-mir-544b-p5	3	124732440	124732516	+	5607	21311	rs9826258	3	124753827	124753827	0	1.15011e-09	0.812433	0	1	1.15011e-09	0.812433	0	1
hsa-mir-544b	hsa-mir-544b-p5	3	124732440	124732516	+	5607	21586	rs13082970	3	124754102	124754102	0	5.9255e-08	0.776424	0	1	5.9255e-08	0.776424	0	1
hsa-mir-544b	hsa-mir-544b-p5	3	124732440	124732516	+	5607	21935	rs4678151	3	124754451	124754451	0	3.21726e-11	0.958301	0	1	3.21726e-11	0.958301	0	1
hsa-mir-544b	hsa-mir-544b-p5	3	124732440	124732516	+	5607	22312	rs4677941	3	124754828	124754828	0	1.06068e-08	0.771357	0	1	1.06068e-08	0.771357	0	1
hsa-mir-544b	hsa-mir-544b-p5	3	124732440	124732516	+	5607	22318	rs4678152	3	124754834	124754834	0	1.43913e-09	0.821758	0	1	1.43913e-09	0.821758	0	1
hsa-mir-544b	hsa-mir-544b-p5	3	124732440	124732516	+	5607	23069	rs10470416	3	124755585	124755585	0	3.03326e-09	0.775377	0	1	3.03326e-09	0.775377	0	1
hsa-mir-544b	hsa-mir-544b-p5	3	124732440	124732516	+	5607	23070	rs10470417	3	124755586	124755586	0	3.03326e-09	0.775377	0	1	3.03326e-09	0.775377	0	1
hsa-mir-544b	hsa-mir-544b-p5	3	124732440	124732516	+	5607	23119	rs10470418	3	124755635	124755635	0	1.00448e-08	0.76652	0	1	1.00448e-08	0.76652	0	1
hsa-mir-544b	hsa-mir-544b-p5	3	124732440	124732516	+	5607	23256	rs10470419	3	124755772	124755772	0	3.62457e-09	0.787074	0	1	3.62457e-09	0.787074	0	1
hsa-mir-544b	hsa-mir-544b-p5	3	124732440	124732516	+	5607	23261	rs10470420	3	124755777	124755777	0	3.62457e-09	0.787074	0	1	3.62457e-09	0.787074	0	1
hsa-mir-544b	hsa-mir-544b-p5	3	124732440	124732516	+	5607	23349	rs10470421	3	124755865	124755865	0	8.37025e-08	0.723917	0	1	8.37025e-08	0.723917	0	1
hsa-mir-544b	hsa-mir-544b-p5	3	124732440	124732516	+	5607	24684	rs10470426	3	124757200	124757200	0	1.51392e-07	0.824367	0	1	1.51392e-07	0.824367	0	1
hsa-mir-544b	hsa-mir-544b-p5	3	124732440	124732516	+	5607	24829	rs10470428	3	124757345	124757345	0	3.7638e-10	0.903833	0	1	3.7638e-10	0.903833	0	1
hsa-mir-544b	hsa-mir-544b-p5	3	124732440	124732516	+	5607	25325	rs4678153	3	124757841	124757841	0	9.72834e-09	0.77795	0	1	9.72834e-09	0.77795	0	1
hsa-mir-544b	hsa-mir-544b-p5	3	124732440	124732516	+	5607	25565	rs4678154	3	124758081	124758081	0	7.90093e-09	0.783954	0	1	7.90093e-09	0.783954	0	1
hsa-mir-544b	hsa-mir-544b-p5	3	124732440	124732516	+	5607	25897	rs13075349	3	124758413	124758413	0	2.74171e-08	0.745504	0	1	2.74171e-08	0.745504	0	1
hsa-mir-544b	hsa-mir-544b-p5	3	124732440	124732516	+	5607	26695	rs13081549	3	124759211	124759211	0	1.67061e-08	0.755972	0	1	1.67061e-08	0.755972	0	1
hsa-mir-544b	hsa-mir-544b-p5	3	124732440	124732516	+	5607	27937	rs9854336	3	124760453	124760453	0	6.21581e-09	0.773458	0	1	6.21581e-09	0.773458	0	1
hsa-mir-544b	hsa-mir-544b-p5	3	124732440	124732516	+	5607	28217	rs9834841	3	124760733	124760733	0	6.21581e-09	0.773458	0	1	6.21581e-09	0.773458	0	1
hsa-mir-544b	hsa-mir-544b-p5	3	124732440	124732516	+	5607	29067	rs2055983	3	124761583	124761583	0	6.21581e-09	0.773458	0	1	6.21581e-09	0.773458	0	1
hsa-mir-544b	hsa-mir-544b-p5	3	124732440	124732516	+	5607	29403	rs9840461	3	124761919	124761919	0	3.82376e-08	0.747165	0	1	3.82376e-08	0.747165	0	1
hsa-mir-544b	hsa-mir-544b-p5	3	124732440	124732516	+	5607	29480	rs9878092	3	124761996	124761996	0	6.21581e-09	0.773458	0	1	6.21581e-09	0.773458	0	1
hsa-mir-544b	hsa-mir-544b-p5	3	124732440	124732516	+	5607	29689	rs14386	3	124762205	124762205	0	5.73636e-11	0.929049	0	1	5.73636e-11	0.929049	0	1
hsa-mir-544b	hsa-mir-544b-p5	3	124732440	124732516	+	5607	30114	rs72970713	3	124762630	124762630	0	3.22788e-08	1.17604	0	1	3.22788e-08	1.17604	0	1
hsa-mir-544b	hsa-mir-544b-p5	3	124732440	124732516	+	5607	30624	rs2676	3	124763140	124763140	0	2.1889e-08	0.702039	0	1	2.1889e-08	0.702039	0	1
hsa-mir-544b	hsa-mir-544b-p5	3	124732440	124732516	+	5607	30750	rs2675	3	124763266	124763266	0	1.65597e-11	0.963203	0	1	1.65597e-11	0.963203	0	1
hsa-mir-544b	hsa-mir-544b-p5	3	124732440	124732516	+	5607	30859	rs2674	3	124763375	124763375	0	3.80827e-08	0.926685	0	1	3.80827e-08	0.926685	0	1
hsa-mir-544b	hsa-mir-544b-p5	3	124732440	124732516	+	5607	32178	rs6782056	3	124764694	124764694	0	1.48913e-08	0.80241	0	1	1.48913e-08	0.80241	0	1
hsa-mir-544b	hsa-mir-544b-p5	3	124732440	124732516	+	5607	32334	rs6795142	3	124764850	124764850	0	5.95089e-09	0.818093	0	1	5.95089e-09	0.818093	0	1
hsa-mir-544b	hsa-mir-544b-p5	3	124732440	124732516	+	5607	32710	rs3772813	3	124765226	124765226	0	3.97933e-10	0.877338	0	1	3.97933e-10	0.877338	0	1
hsa-mir-544b	hsa-mir-544b-p5	3	124732440	124732516	+	5607	32956	rs3772815	3	124765472	124765472	0	2.18719e-08	0.798099	0	1	2.18719e-08	0.798099	0	1
hsa-mir-544b	hsa-mir-544b-p5	3	124732440	124732516	+	5607	33872	rs2291081	3	124766388	124766388	0	3.10059e-09	0.814083	0	1	3.10059e-09	0.814083	0	1
hsa-mir-544b	hsa-mir-544b-p5	3	124732440	124732516	+	5607	34437	rs3772816	3	124766953	124766953	0	1.95652e-08	0.77178	0	1	1.95652e-08	0.77178	0	1
hsa-mir-544b	hsa-mir-544b-p5	3	124732440	124732516	+	5607	34507	rs3772817	3	124767023	124767023	0	3.53022e-09	0.813662	0	1	3.53022e-09	0.813662	0	1
hsa-mir-544b	hsa-mir-544b-p5	3	124732440	124732516	+	5607	34663	rs3772818	3	124767179	124767179	0	1.01447e-08	0.815132	0	1	1.01447e-08	0.815132	0	1
hsa-mir-544b	hsa-mir-544b-p5	3	124732440	124732516	+	5607	34980	rs3772820	3	124767496	124767496	0	4.45288e-09	0.832861	0	1	4.45288e-09	0.832861	0	1
hsa-mir-544b	hsa-mir-544b-p5	3	124732440	124732516	+	5607	35737	rs6792936	3	124768253	124768253	0	1.85223e-09	0.838188	0	1	1.85223e-09	0.838188	0	1
hsa-mir-544b	hsa-mir-544b-p5	3	124732440	124732516	+	5607	36904	rs2840061	3	124769420	124769420	0	3.33294e-09	0.830935	0	1	3.33294e-09	0.830935	0	1
hsa-mir-544b	hsa-mir-544b-p5	3	124732440	124732516	+	5607	38887	rs12494846	3	124771403	124771403	0	1.13289e-08	0.809683	0	1	1.13289e-08	0.809683	0	1
hsa-mir-544b	hsa-mir-544b-p5	3	124732440	124732516	+	5607	40511	rs7648120	3	124773027	124773027	0	4.12882e-08	0.744088	0	1	4.12882e-08	0.744088	0	1
hsa-mir-544b	hsa-mir-544b-p5	3	124732440	124732516	+	5607	40637	rs1871397	3	124773153	124773153	0	1.16333e-10	0.910563	0	1	1.16333e-10	0.910563	0	1
hsa-mir-544b	hsa-mir-544b-p5	3	124732440	124732516	+	5607	42065	rs4558801	3	124774581	124774581	0	1.80551e-09	0.821049	0	1	1.80551e-09	0.821049	0	1
hsa-mir-544b	hsa-mir-544b-p5	3	124732440	124732516	+	5607	42923	rs3755706	3	124775439	124775439	0	4.82448e-08	0.775898	0	1	4.82448e-08	0.775898	0	1
hsa-mir-544b	hsa-mir-544b-p5	3	124732440	124732516	+	5607	44364	rs76303575	3	124776880	124776880	0	2.85436e-08	0.787883	0	1	2.85436e-08	0.787883	0	1
hsa-mir-544b	hsa-mir-544b-p5	3	124732440	124732516	+	5607	44369	rs77810504	3	124776885	124776885	0	2.85436e-08	0.787883	0	1	2.85436e-08	0.787883	0	1
hsa-mir-544b	hsa-mir-544b-p5	3	124732440	124732516	+	5607	44795	rs28553402	3	124777311	124777311	0	1.54391e-07	0.757115	0	1	1.54391e-07	0.757115	0	1
hsa-mir-544b	hsa-mir-544b-p5	3	124732440	124732516	+	5607	45114	rs13064025	3	124777630	124777630	0	8.03184e-08	0.760111	0	1	8.03184e-08	0.760111	0	1
hsa-mir-544b	hsa-mir-544b-p5	3	124732440	124732516	+	5607	46243	rs3772825	3	124778759	124778759	0	5.43812e-09	0.81207	0	1	5.43812e-09	0.81207	0	1
hsa-mir-544b	hsa-mir-544b-p5	3	124732440	124732516	+	5607	46742	rs35473994	3	124779258	124779258	0	3.13925e-09	0.809984	0	1	3.13925e-09	0.809984	0	1
hsa-mir-544b	hsa-mir-544b-p5	3	124732440	124732516	+	5607	46913	rs9879197	3	124779429	124779429	0	2.66418e-08	0.781527	0	1	2.66418e-08	0.781527	0	1
hsa-mir-544b	hsa-mir-544b-p5	3	124732440	124732516	+	5607	47380	rs3772826	3	124779896	124779896	0	2.03593e-08	0.787499	0	1	2.03593e-08	0.787499	0	1
hsa-mir-544b	hsa-mir-544b-p5	3	124732440	124732516	+	5607	64146	rs2291088	3	124796662	124796662	0	6.71517e-10	0.848467	0	1	6.71517e-10	0.848467	0	1
hsa-mir-544b	hsa-mir-544b-p5	3	124732440	124732516	+	5607	64513	rs3772832	3	124797029	124797029	0	1.42117e-08	0.790199	0	1	1.42117e-08	0.790199	0	1
hsa-mir-544b	hsa-mir-544b-p5	3	124732440	124732516	+	5607	64868	rs3821539	3	124797384	124797384	0	3.76747e-07	0.714648	0	1	3.76747e-07	0.714648	0	1
hsa-mir-544b	hsa-mir-544b-p5	3	124732440	124732516	+	5607	65332	rs4678162	3	124797848	124797848	0	7.10146e-08	0.779679	0	1	7.10146e-08	0.779679	0	1
hsa-mir-544b	hsa-mir-544b-p5	3	124732440	124732516	+	5607	66999	rs3772833	3	124799515	124799515	0	1.80093e-08	0.802454	0	1	1.80093e-08	0.802454	0	1
hsa-mir-544b	hsa-mir-544b-p5	3	124732440	124732516	+	5607	73708	rs4678164	3	124806224	124806224	0	2.73342e-07	0.734443	0	1	2.73342e-07	0.734443	0	1
hsa-mir-544b	hsa-mir-544b-p5	3	124732440	124732516	+	5607	74823	rs66468076	3	124807339	124807339	0	3.63711e-08	0.774538	0	1	3.63711e-08	0.774538	0	1
hsa-mir-544b	hsa-mir-544b-p5	3	124732440	124732516	+	5607	84786	rs2086272	3	124817302	124817302	0	6.69293e-08	0.772972	0	1	6.69293e-08	0.772972	0	1
hsa-mir-544b	hsa-mir-544b-p5	3	124732440	124732516	+	5607	87401	rs12490538	3	124819917	124819917	0	9.19033e-08	0.756947	0	1	9.19033e-08	0.756947	0	1
hsa-mir-544b	hsa-mir-544b-p5	3	124732440	124732516	+	5607	90491	rs9879407	3	124823007	124823007	0	4.54419e-08	0.781417	0	1	4.54419e-08	0.781417	0	1
hsa-mir-544b	hsa-mir-544b-p5	3	124732440	124732516	+	5607	91212	rs9860625	3	124823728	124823728	0	8.44746e-09	0.79729	0	1	8.44746e-09	0.79729	0	1
hsa-mir-544b	hsa-mir-544b-p5	3	124732440	124732516	+	5607	91485	rs9861248	3	124824001	124824001	0	1.85758e-07	0.743935	0	1	1.85758e-07	0.743935	0	1
hsa-mir-544b	hsa-mir-544b-p5	3	124732440	124732516	+	5607	-4178	rs879882546	3	124728262	124728262	0	4.5283e-11	0.985427	0	1	4.5283e-11	0.985427	0	1
hsa-mir-548j	hsa-miR-548ap-5p	22	26555213	26555323	-	7909	0	rs4822739	22	26555219	26555219	0	6.868e-08	0.76293	1	1	6.868e-08	0.76293	1	1
hsa-mir-548f-3	hsa-miR-548f-3p	5	110513828	110513936	-	6733	194508	rs79031725	5	110319320	110319320	0	7.34255e-06	1.14019	0	1	7.34255e-06	1.14019	0	1
hsa-mir-548f-3	hsa-miR-548f-3p	5	110513828	110513936	-	6733	190056	rs75376396	5	110323772	110323772	0	3.61484e-06	1.05227	1	1	3.61484e-06	1.05227	1	1
hsa-mir-548f-3	hsa-miR-548f-3p	5	110513828	110513936	-	6733	174384	rs113888741	5	110339444	110339444	0	7.34255e-06	1.14019	0	1	7.34255e-06	1.14019	0	1
hsa-mir-548l	hsa-miR-548l	11	94466496	94466580	-	6314	50313	rs2508678	11	94416183	94416183	0	2.13175e-06	-0.484963	1	1	2.13175e-06	-0.484963	1	1
hsa-mir-582	hsa-miR-582-3p	5	59703579	59703731	-	5528	-543366	rs4604150	5	60247097	60247097	0	2.10998e-06	0.486969	0	1	2.10998e-06	0.486969	0	1
hsa-mir-582	hsa-miR-582-3p	5	59703579	59703731	-	5528	-544704	rs4410606	5	60248435	60248435	0	2.75938e-06	0.47812	0	1	2.75938e-06	0.47812	0	1
hsa-mir-582	hsa-miR-582-3p	5	59703579	59703731	-	5528	-515082	rs10079009	5	60218813	60218813	0	1.69023e-06	-0.511952	0	1	1.69023e-06	-0.511952	0	1
hsa-mir-582	hsa-miR-582-3p	5	59703579	59703731	-	5528	-516285	rs1862614	5	60220016	60220016	0	3.82773e-07	-0.540707	0	1	3.82773e-07	-0.540707	0	1
hsa-mir-582	hsa-miR-582-3p	5	59703579	59703731	-	5528	-527438	rs6864705	5	60231169	60231169	0	4.02726e-06	-0.502981	0	1	4.02726e-06	-0.502981	0	1
hsa-mir-582	hsa-miR-582-3p	5	59703579	59703731	-	5528	-528639	rs7710822	5	60232370	60232370	0	1.56756e-06	-0.512182	0	1	1.56756e-06	-0.512182	0	1
hsa-mir-582	hsa-miR-582-3p	5	59703579	59703731	-	5528	-545095	rs4235479	5	60248826	60248826	0	7.32062e-07	-0.555501	0	1	7.32062e-07	-0.555501	0	1
hsa-mir-582	hsa-miR-582-3p	5	59703579	59703731	-	5528	-546335	rs5024245	5	60250066	60250066	0	3.33007e-07	-0.566997	0	1	3.33007e-07	-0.566997	0	1
hsa-mir-582	hsa-miR-582-3p	5	59703579	59703731	-	5528	-548447	rs7734400	5	60252178	60252178	0	3.13048e-07	-0.563514	1	1	3.13048e-07	-0.563514	1	1
hsa-mir-582	hsa-miR-582-5p	5	59703579	59703731	-	5528	-506439	rs2962969	5	60210170	60210170	0	2.03548e-07	-0.749017	0	1	2.03548e-07	-0.749017	0	1
hsa-mir-582	hsa-miR-582-5p	5	59703579	59703731	-	5528	-508315	rs10064516	5	60212046	60212046	0	7.53428e-06	0.468505	0	1	7.53428e-06	0.468505	0	1
hsa-mir-582	hsa-miR-582-5p	5	59703579	59703731	-	5528	-508415	rs2409741	5	60212146	60212146	0	3.60071e-06	-0.710513	0	1	3.60071e-06	-0.710513	0	1
hsa-mir-582	hsa-miR-582-5p	5	59703579	59703731	-	5528	-511178	rs12520400	5	60214909	60214909	0	1.7603e-07	0.544237	0	1	1.7603e-07	0.544237	0	1
hsa-mir-582	hsa-miR-582-5p	5	59703579	59703731	-	5528	-511275	rs2962967	5	60215006	60215006	0	4.72925e-07	-0.707217	0	1	4.72925e-07	-0.707217	0	1
hsa-mir-582	hsa-miR-582-5p	5	59703579	59703731	-	5528	-518318	rs10059334	5	60222049	60222049	0	6.26119e-08	0.538671	0	1	6.26119e-08	0.538671	0	1
hsa-mir-582	hsa-miR-582-5p	5	59703579	59703731	-	5528	-518483	rs2962964	5	60222214	60222214	0	5.26648e-07	-0.722499	0	1	5.26648e-07	-0.722499	0	1
hsa-mir-582	hsa-miR-582-5p	5	59703579	59703731	-	5528	-521636	rs72755103	5	60225367	60225367	0	2.80002e-06	0.512569	0	1	2.80002e-06	0.512569	0	1
hsa-mir-582	hsa-miR-582-5p	5	59703579	59703731	-	5528	-527645	rs59518781	5	60231376	60231376	0	1.52682e-08	0.574045	0	1	1.52682e-08	0.574045	0	1
hsa-mir-582	hsa-miR-582-5p	5	59703579	59703731	-	5528	-537249	rs10051717	5	60240980	60240980	0	3.51455e-07	0.535233	0	1	3.51455e-07	0.535233	0	1
hsa-mir-582	hsa-miR-582-5p	5	59703579	59703731	-	5528	-543366	rs4604150	5	60247097	60247097	0	1.08915e-09	0.612752	0	1	1.08915e-09	0.612752	0	1
hsa-mir-582	hsa-miR-582-5p	5	59703579	59703731	-	5528	-543615	rs4328990	5	60247346	60247346	0	7.2553e-09	0.571481	0	1	7.2553e-09	0.571481	0	1
hsa-mir-582	hsa-miR-582-5p	5	59703579	59703731	-	5528	-544034	rs6862158	5	60247765	60247765	0	3.63714e-08	0.542793	0	1	3.63714e-08	0.542793	0	1
hsa-mir-582	hsa-miR-582-5p	5	59703579	59703731	-	5528	-544704	rs4410606	5	60248435	60248435	0	5.23291e-10	0.61849	0	1	5.23291e-10	0.61849	0	1
hsa-mir-582	hsa-miR-582-5p	5	59703579	59703731	-	5528	-547037	rs10471474	5	60250768	60250768	0	2.05713e-07	0.539653	0	1	2.05713e-07	0.539653	0	1
hsa-mir-582	hsa-miR-582-5p	5	59703579	59703731	-	5528	-550948	rs7444733	5	60254679	60254679	0	5.92659e-07	0.5229	0	1	5.92659e-07	0.5229	0	1
hsa-mir-582	hsa-miR-582-5p	5	59703579	59703731	-	5528	-551460	rs62370659	5	60255191	60255191	0	1.52018e-06	0.4896	0	1	1.52018e-06	0.4896	0	1
hsa-mir-582	hsa-miR-582-5p	5	59703579	59703731	-	5528	-562160	rs12516794	5	60265891	60265891	0	9.71168e-07	0.520729	0	1	9.71168e-07	0.520729	0	1
hsa-mir-582	hsa-miR-582-5p	5	59703579	59703731	-	5528	-562423	rs60399456	5	60266154	60266154	0	5.50656e-07	0.529747	0	1	5.50656e-07	0.529747	0	1
hsa-mir-582	hsa-miR-582-5p	5	59703579	59703731	-	5528	-515082	rs10079009	5	60218813	60218813	0	1.8e-10	-0.66472	0	1	1.8e-10	-0.66472	0	1
hsa-mir-582	hsa-miR-582-5p	5	59703579	59703731	-	5528	-516285	rs1862614	5	60220016	60220016	0	6.7848e-11	-0.678274	0	1	6.7848e-11	-0.678274	0	1
hsa-mir-582	hsa-miR-582-5p	5	59703579	59703731	-	5528	-522947	rs4302546	5	60226678	60226678	0	2.67811e-07	-0.737116	0	1	2.67811e-07	-0.737116	0	1
hsa-mir-582	hsa-miR-582-5p	5	59703579	59703731	-	5528	-524717	rs7721457	5	60228448	60228448	0	6.82238e-09	-0.792922	0	1	6.82238e-09	-0.792922	0	1
hsa-mir-582	hsa-miR-582-5p	5	59703579	59703731	-	5528	-527438	rs6864705	5	60231169	60231169	0	5.77531e-11	-0.692581	0	1	5.77531e-11	-0.692581	0	1
hsa-mir-582	hsa-miR-582-5p	5	59703579	59703731	-	5528	-528639	rs7710822	5	60232370	60232370	0	1.63163e-11	-0.695621	0	1	1.63163e-11	-0.695621	0	1
hsa-mir-582	hsa-miR-582-5p	5	59703579	59703731	-	5528	-545095	rs4235479	5	60248826	60248826	0	7.44656e-11	-0.711734	0	1	7.44656e-11	-0.711734	0	1
hsa-mir-582	hsa-miR-582-5p	5	59703579	59703731	-	5528	-546335	rs5024245	5	60250066	60250066	0	6.30342e-11	-0.708899	0	1	6.30342e-11	-0.708899	0	1
hsa-mir-582	hsa-miR-582-5p	5	59703579	59703731	-	5528	-548447	rs7734400	5	60252178	60252178	0	1.2882e-11	-0.72496	1	1	1.2882e-11	-0.72496	1	1
hsa-mir-582	hsa-miR-582-5p	5	59703579	59703731	-	5528	-553020	rs4700370	5	60256751	60256751	0	7.30555e-09	-0.589153	0	1	7.30555e-09	-0.589153	0	1
hsa-mir-582	hsa-miR-582-5p	5	59703579	59703731	-	5528	-556713	rs9291685	5	60260444	60260444	0	1.41883e-09	-0.661359	0	1	1.41883e-09	-0.661359	0	1
hsa-mir-582	hsa-miR-582-5p	5	59703579	59703731	-	5528	-558755	rs9291686	5	60262486	60262486	0	1.07084e-09	-0.653429	0	1	1.07084e-09	-0.653429	0	1
hsa-mir-618	hsa-miR-618	12	80935734	80935833	-	4874	9828	rs11114656	12	80925906	80925906	0	1.75593e-08	-0.703516	0	1	1.75593e-08	-0.703516	0	1
hsa-mir-618	hsa-miR-618	12	80935734	80935833	-	4874	8828	rs12823074	12	80926906	80926906	0	7.19534e-06	-0.531401	0	1	7.19534e-06	-0.531401	0	1
hsa-mir-618	hsa-miR-618	12	80935734	80935833	-	4874	3516	rs17007704	12	80932218	80932218	0	1.00251e-07	-0.658927	0	1	1.00251e-07	-0.658927	0	1
hsa-mir-618	hsa-miR-618	12	80935734	80935833	-	4874	2558	rs10862209	12	80933176	80933176	0	2.61878e-08	-0.672585	0	1	2.61878e-08	-0.672585	0	1
hsa-mir-618	hsa-miR-618	12	80935734	80935833	-	4874	2356	rs11114658	12	80933378	80933378	0	3.29973e-09	-0.720933	0	1	3.29973e-09	-0.720933	0	1
hsa-mir-618	hsa-miR-618	12	80935734	80935833	-	4874	2236	rs7310000	12	80933498	80933498	0	1.83163e-09	-0.720174	0	1	1.83163e-09	-0.720174	0	1
hsa-mir-618	hsa-miR-618	12	80935734	80935833	-	4874	1467	rs17007709	12	80934267	80934267	0	2.24315e-07	-0.566196	0	1	2.24315e-07	-0.566196	0	1
hsa-mir-618	hsa-miR-618	12	80935734	80935833	-	4874	1429	rs17007711	12	80934305	80934305	0	7.73255e-12	-0.806969	0	1	7.73255e-12	-0.806969	0	1
hsa-mir-618	hsa-miR-618	12	80935734	80935833	-	4874	0	rs2682818	12	80935757	80935757	0	3.90527e-13	-0.792199	1	1	3.90527e-13	-0.792199	1	1
hsa-mir-625	hsa-miR-625-3p	14	65471103	65471186	+	5691	-157917	rs4899172	14	65313186	65313186	0	7.82396e-09	0.610089	1	1	7.82396e-09	0.610089	1	1
hsa-mir-641	hsa-miR-641	19	40282536	40282646	-	6089	56498	rs874269	19	40226038	40226038	0	3.45433e-08	0.707219	0	1	3.45433e-08	0.707219	0	1
hsa-mir-641	hsa-miR-641	19	40282536	40282646	-	6089	52778	rs73933225	19	40229758	40229758	0	5.16694e-08	0.684759	0	1	5.16694e-08	0.684759	0	1
hsa-mir-641	hsa-miR-641	19	40282536	40282646	-	6089	51605	rs41275746	19	40230931	40230931	0	1.00648e-06	0.611191	0	1	1.00648e-06	0.611191	0	1
hsa-mir-641	hsa-miR-641	19	40282536	40282646	-	6089	46749	rs3730055	19	40235787	40235787	0	1.08428e-07	0.660722	0	1	1.08428e-07	0.660722	0	1
hsa-mir-641	hsa-miR-641	19	40282536	40282646	-	6089	45077	rs28746190	19	40237459	40237459	0	6.46382e-09	0.724009	0	1	6.46382e-09	0.724009	0	1
hsa-mir-641	hsa-miR-641	19	40282536	40282646	-	6089	44097	rs17846842	19	40238439	40238439	0	1.33644e-07	0.664163	0	1	1.33644e-07	0.664163	0	1
hsa-mir-641	hsa-miR-641	19	40282536	40282646	-	6089	44004	rs11670860	19	40238532	40238532	0	6.95637e-08	0.679506	0	1	6.95637e-08	0.679506	0	1
hsa-mir-641	hsa-miR-641	19	40282536	40282646	-	6089	43895	rs3730052	19	40238641	40238641	0	2.98616e-08	0.695041	0	1	2.98616e-08	0.695041	0	1
hsa-mir-641	hsa-miR-641	19	40282536	40282646	-	6089	32528	rs7247515	19	40250008	40250008	0	2.98616e-08	0.695041	0	1	2.98616e-08	0.695041	0	1
hsa-mir-641	hsa-miR-641	19	40282536	40282646	-	6089	27882	rs2356230	19	40254654	40254654	0	4.29749e-08	0.689395	0	1	4.29749e-08	0.689395	0	1
hsa-mir-641	hsa-miR-641	19	40282536	40282646	-	6089	22657	rs7252506	19	40259879	40259879	0	6.46382e-09	0.724009	0	1	6.46382e-09	0.724009	0	1
hsa-mir-641	hsa-miR-641	19	40282536	40282646	-	6089	21190	rs78036157	19	40261346	40261346	0	5.27865e-08	0.685425	0	1	5.27865e-08	0.685425	0	1
hsa-mir-641	hsa-miR-641	19	40282536	40282646	-	6089	19481	rs11670912	19	40263055	40263055	0	1.05627e-06	0.618258	0	1	1.05627e-06	0.618258	0	1
hsa-mir-641	hsa-miR-641	19	40282536	40282646	-	6089	15125	rs873143	19	40267411	40267411	0	2.01512e-09	0.73232	1	1	2.01512e-09	0.73232	1	1
hsa-mir-641	hsa-miR-641	19	40282536	40282646	-	6089	10266	rs11671439	19	40272270	40272270	0	1.34365e-07	0.664828	0	1	1.34365e-07	0.664828	0	1
hsa-mir-641	hsa-miR-641	19	40282536	40282646	-	6089	9730	rs11667443	19	40272806	40272806	0	6.46382e-09	0.724009	0	1	6.46382e-09	0.724009	0	1
hsa-mir-641	hsa-miR-641	19	40282536	40282646	-	6089	9379	rs78667702	19	40273157	40273157	0	8.19414e-09	0.723184	0	1	8.19414e-09	0.723184	0	1
hsa-mir-641	hsa-miR-641	19	40282536	40282646	-	6089	9238	rs80230248	19	40273298	40273298	0	6.70876e-08	0.666459	0	1	6.70876e-08	0.666459	0	1
hsa-mir-641	hsa-miR-641	19	40282536	40282646	-	6089	8651	rs11669332	19	40273885	40273885	0	1.58905e-07	0.662093	0	1	1.58905e-07	0.662093	0	1
hsa-mir-641	hsa-miR-641	19	40282536	40282646	-	6089	4875	rs73933236	19	40277661	40277661	0	1.8771e-07	0.652115	0	1	1.8771e-07	0.652115	0	1
hsa-mir-641	hsa-miR-641	19	40282536	40282646	-	6089	4715	rs73933237	19	40277821	40277821	0	3.13796e-08	0.694862	0	1	3.13796e-08	0.694862	0	1
hsa-mir-641	hsa-miR-641	19	40282536	40282646	-	6089	3584	rs11669006	19	40278952	40278952	0	2.30395e-07	0.64298	0	1	2.30395e-07	0.64298	0	1
hsa-mir-641	hsa-miR-641	19	40282536	40282646	-	6089	3279	rs73933240	19	40279257	40279257	0	4.33076e-07	0.6338	0	1	4.33076e-07	0.6338	0	1
hsa-mir-641	hsa-miR-641	19	40282536	40282646	-	6089	2196	rs59106111	19	40280340	40280340	0	1.9333e-07	0.655562	0	1	1.9333e-07	0.655562	0	1
hsa-mir-641	hsa-miR-641	19	40282536	40282646	-	6089	1	rs73933241	19	40282535	40282535	0	5.50473e-09	0.715531	0	1	5.50473e-09	0.715531	0	1
hsa-mir-641	hsa-miR-641	19	40282536	40282646	-	6089	-8991	rs74825295	19	40291637	40291637	0	1.06288e-07	0.672573	0	1	1.06288e-07	0.672573	0	1
hsa-mir-641	hsa-miR-641	19	40282536	40282646	-	6089	-13943	rs74365370	19	40296589	40296589	0	3.72438e-08	0.721165	0	1	3.72438e-08	0.721165	0	1
hsa-mir-641	hsa-miR-641	19	40282536	40282646	-	6089	-14169	rs11668520	19	40296815	40296815	0	2.2122e-08	0.717406	0	1	2.2122e-08	0.717406	0	1
hsa-mir-641	hsa-miR-641	19	40282536	40282646	-	6089	-17276	rs75064714	19	40299922	40299922	0	7.43245e-08	0.707707	0	1	7.43245e-08	0.707707	0	1
hsa-mir-641	hsa-miR-641	19	40282536	40282646	-	6089	-20851	rs75408639	19	40303497	40303497	0	1.9039e-07	0.69816	0	1	1.9039e-07	0.69816	0	1
hsa-mir-641	hsa-miR-641	19	40282536	40282646	-	6089	-20886	rs35090721	19	40303532	40303532	0	4.05295e-07	0.67699	0	1	4.05295e-07	0.67699	0	1
hsa-mir-641	hsa-miR-641	19	40282536	40282646	-	6089	-21875	rs78017046	19	40304521	40304521	0	8.21822e-08	0.725692	0	1	8.21822e-08	0.725692	0	1
hsa-mir-641	hsa-miR-641	19	40282536	40282646	-	6089	-49124	rs74768924	19	40331770	40331770	0	1.04405e-06	0.620045	0	1	1.04405e-06	0.620045	0	1
hsa-mir-641	hsa-miR-641	19	40282536	40282646	-	6089	-53027	rs113452492	19	40335673	40335673	0	2.64573e-07	0.691364	0	1	2.64573e-07	0.691364	0	1
hsa-mir-641	hsa-miR-641	19	40282536	40282646	-	6089	-53327	rs11668006	19	40335973	40335973	0	6.64893e-07	0.654558	0	1	6.64893e-07	0.654558	0	1
hsa-mir-641	hsa-miR-641	19	40282536	40282646	-	6089	-54574	rs6508937	19	40337220	40337220	0	1.41967e-06	0.638392	0	1	1.41967e-06	0.638392	0	1
hsa-mir-641	hsa-miR-641	19	40282536	40282646	-	6089	-58680	rs7245751	19	40341326	40341326	0	2.25355e-07	0.679582	0	1	2.25355e-07	0.679582	0	1
hsa-mir-641	hsa-miR-641	19	40282536	40282646	-	6089	-62578	rs11670323	19	40345224	40345224	0	5.01054e-08	0.738541	0	1	5.01054e-08	0.738541	0	1
hsa-mir-641	hsa-miR-641	19	40282536	40282646	-	6089	-64823	rs7249819	19	40347469	40347469	0	1.24624e-07	0.696378	0	1	1.24624e-07	0.696378	0	1
hsa-mir-641	hsa-miR-641	19	40282536	40282646	-	6089	-67968	rs76895241	19	40350614	40350614	0	8.00734e-07	0.641294	0	1	8.00734e-07	0.641294	0	1
hsa-mir-641	hsa-miR-641	19	40282536	40282646	-	6089	-73310	rs11666860	19	40355956	40355956	0	1.65601e-06	0.624045	0	1	1.65601e-06	0.624045	0	1
hsa-mir-641	hsa-miR-641	19	40282536	40282646	-	6089	-74938	rs3760636	19	40357584	40357584	0	4.86139e-07	0.554484	0	1	4.86139e-07	0.554484	0	1
hsa-mir-641	hsa-miR-641	19	40282536	40282646	-	6089	-77015	rs45441197	19	40359661	40359661	0	8.38087e-07	0.550621	0	1	8.38087e-07	0.550621	0	1
hsa-mir-1271	hsa-miR-1271-5p	5	176367943	176368048	+	5285	-75605	rs73805774	5	176292338	176292338	0	9.73403e-07	-1.17513	1	1	9.73403e-07	-1.17513	1	1
hsa-mir-1271	hsa-miR-1271-5p	5	176367943	176368048	+	5285	-36854	rs58267972	5	176331089	176331089	0	7.6647e-06	-0.758867	0	1	7.6647e-06	-0.758867	0	1
hsa-mir-1271	hsa-miR-1271-5p	5	176367943	176368048	+	5285	-31036	rs3749802	5	176336907	176336907	0	7.6647e-06	-0.758867	0	1	7.6647e-06	-0.758867	0	1
hsa-mir-1271	hsa-miR-1271-5p	5	176367943	176368048	+	5285	-27744	rs4524528	5	176340199	176340199	0	7.42219e-06	-0.767267	0	1	7.42219e-06	-0.767267	0	1
hsa-mir-1271	hsa-miR-1271-5p	5	176367943	176368048	+	5285	-26195	rs12108763	5	176341748	176341748	0	5.24608e-06	-0.756614	0	1	5.24608e-06	-0.756614	0	1
hsa-mir-1271	hsa-miR-1271-5p	5	176367943	176368048	+	5285	-18893	rs10516135	5	176349050	176349050	0	7.6647e-06	-0.758867	0	1	7.6647e-06	-0.758867	0	1
hsa-mir-1271	hsa-miR-1271-5p	5	176367943	176368048	+	5285	-12547	rs59267692	5	176355396	176355396	0	7.42219e-06	-0.767267	0	1	7.42219e-06	-0.767267	0	1
hsa-mir-6813	hsa-miR-6813-3p	20	64076956	64077010	-	3353	817242	rs6122109	20	63259714	63259714	0	4.58874e-06	-0.537696	1	1	4.58874e-06	-0.537696	1	1
hsa-mir-6819	hsa-miR-6819-3p	22	36286848	36286907	-	5434	-349093	rs146803383	22	36636000	36636000	0	6.81331e-07	-1.11071	1	1	6.81331e-07	-1.11071	1	1
hsa-mir-6819	hsa-miR-6819-3p	22	36286848	36286907	-	5434	-353234	rs76128212	22	36640141	36640141	0	2.99699e-06	-1.13934	0	1	2.99699e-06	-1.13934	0	1
hsa-mir-708	hsa-miR-708-3p	11	79402011	79402125	-	6762	20569	rs12269882	11	79381442	79381442	0	2.38824e-06	0.590221	0	1	2.38824e-06	0.590221	0	1
hsa-mir-708	hsa-miR-708-3p	11	79402011	79402125	-	6762	-41495	rs61884098	11	79443620	79443620	0	1.83322e-06	1.03175	1	1	1.83322e-06	1.03175	1	1
hsa-mir-708	hsa-miR-708-5p	11	79402011	79402125	-	6762	23167	rs11237814	11	79378844	79378844	0	1.31832e-06	0.666834	0	1	1.31832e-06	0.666834	0	1
hsa-mir-708	hsa-miR-708-5p	11	79402011	79402125	-	6762	22605	rs11822489	11	79379406	79379406	0	2.94443e-06	0.61312	0	1	2.94443e-06	0.61312	0	1
hsa-mir-708	hsa-miR-708-5p	11	79402011	79402125	-	6762	22459	rs61526289	11	79379552	79379552	0	4.08383e-06	0.595669	0	1	4.08383e-06	0.595669	0	1
hsa-mir-708	hsa-miR-708-5p	11	79402011	79402125	-	6762	22372	rs57602129	11	79379639	79379639	0	1.67164e-06	0.606948	0	1	1.67164e-06	0.606948	0	1
hsa-mir-708	hsa-miR-708-5p	11	79402011	79402125	-	6762	22094	rs59798793	11	79379917	79379917	0	1.55366e-06	0.656912	0	1	1.55366e-06	0.656912	0	1
hsa-mir-708	hsa-miR-708-5p	11	79402011	79402125	-	6762	20569	rs12269882	11	79381442	79381442	0	1.9352e-08	0.693416	1	1	1.9352e-08	0.693416	1	1
hsa-mir-941-3	hsa-miR-941	20	63919506	63919576	+	4029	-32130	rs3795156	20	63887376	63887376	0	2.64179e-08	-0.552863	0	1	2.64179e-08	-0.552863	0	1
hsa-mir-941-3	hsa-miR-941	20	63919506	63919576	+	4029	-32093	rs3795157	20	63887413	63887413	0	1.47932e-06	-0.48676	0	1	1.47932e-06	-0.48676	0	1
hsa-mir-941-3	hsa-miR-941	20	63919506	63919576	+	4029	-30188	rs6062569	20	63889318	63889318	0	2.89163e-07	-0.53078	0	1	2.89163e-07	-0.53078	0	1
hsa-mir-941-3	hsa-miR-941	20	63919506	63919576	+	4029	-30185	rs6010690	20	63889321	63889321	0	3.81922e-06	-0.480094	0	1	3.81922e-06	-0.480094	0	1
hsa-mir-941-3	hsa-miR-941	20	63919506	63919576	+	4029	-24835	rs6122208	20	63894671	63894671	0	5.17377e-06	-0.440877	0	1	5.17377e-06	-0.440877	0	1
hsa-mir-941-3	hsa-miR-941	20	63919506	63919576	+	4029	-21428	rs4809379	20	63898078	63898078	0	3.82535e-06	-0.486398	0	1	3.82535e-06	-0.486398	0	1
hsa-mir-941-3	hsa-miR-941	20	63919506	63919576	+	4029	-21101	rs6011209	20	63898405	63898405	0	8.76828e-06	-0.470749	0	1	8.76828e-06	-0.470749	0	1
hsa-mir-941-3	hsa-miR-941	20	63919506	63919576	+	4029	-9592	rs817384	20	63909914	63909914	0	2.02573e-07	-0.513622	0	1	2.02573e-07	-0.513622	0	1
hsa-mir-941-3	hsa-miR-941	20	63919506	63919576	+	4029	-9511	rs817385	20	63909995	63909995	0	2.6745e-09	-0.572542	1	1	2.6745e-09	-0.572542	1	1
hsa-mir-941-3	hsa-miR-941	20	63919506	63919576	+	4029	-9441	rs817386	20	63910065	63910065	0	3.24292e-09	-0.556836	0	1	3.24292e-09	-0.556836	0	1
hsa-mir-618	hsa-mir-618-p3	12	80935734	80935833	-	4874	2558	rs10862209	12	80933176	80933176	0	9.44021e-06	-0.544262	0	1	9.44021e-06	-0.544262	0	1
hsa-mir-618	hsa-mir-618-p3	12	80935734	80935833	-	4874	2356	rs11114658	12	80933378	80933378	0	2.10671e-06	-0.588562	0	1	2.10671e-06	-0.588562	0	1
hsa-mir-618	hsa-mir-618-p3	12	80935734	80935833	-	4874	2236	rs7310000	12	80933498	80933498	0	2.20849e-05	-0.5218	0	1	2.20849e-05	-0.5218	0	1
hsa-mir-618	hsa-mir-618-p3	12	80935734	80935833	-	4874	1429	rs17007711	12	80934305	80934305	0	1.55375e-07	-0.636031	1	1	1.55375e-07	-0.636031	1	1
hsa-mir-618	hsa-mir-618-p3	12	80935734	80935833	-	4874	0	rs2682818	12	80935757	80935757	0	9.89256e-07	-0.556596	0	1	9.89256e-07	-0.556596	0	1
hsa-mir-130b	hsa-miR-130b-5p	22	21653285	21653395	+	5327	-1887	rs374659	22	21651398	21651398	0	1.30353e-06	0.548682	1	1	1.30353e-06	0.548682	1	1
hsa-mir-1343	hsa-miR-1343-3p	11	34941830	34941923	+	6857	-62254	rs7118017	11	34879576	34879576	0	6.27899e-08	0.586694	0	1	6.27899e-08	0.586694	0	1
hsa-mir-1343	hsa-miR-1343-3p	11	34941830	34941923	+	6857	-44808	rs12290759	11	34897022	34897022	0	3.6993e-06	0.715026	0	1	3.6993e-06	0.715026	0	1
hsa-mir-1343	hsa-miR-1343-3p	11	34941830	34941923	+	6857	3858	rs11032943	11	34945781	34945781	0	3.37158e-09	0.630493	0	1	3.37158e-09	0.630493	0	1
hsa-mir-1343	hsa-miR-1343-3p	11	34941830	34941923	+	6857	-74614	rs1509662	11	34867216	34867216	0	1.72814e-06	-0.778315	0	1	1.72814e-06	-0.778315	0	1
hsa-mir-1343	hsa-miR-1343-3p	11	34941830	34941923	+	6857	-70696	rs919554	11	34871134	34871134	0	2.82233e-08	-0.664922	0	1	2.82233e-08	-0.664922	0	1
hsa-mir-1343	hsa-miR-1343-3p	11	34941830	34941923	+	6857	-69211	rs2915232	11	34872619	34872619	0	2.6135e-08	-0.678104	0	1	2.6135e-08	-0.678104	0	1
hsa-mir-1343	hsa-miR-1343-3p	11	34941830	34941923	+	6857	-68600	rs2915231	11	34873230	34873230	0	7.11667e-10	-0.714575	0	1	7.11667e-10	-0.714575	0	1
hsa-mir-1343	hsa-miR-1343-3p	11	34941830	34941923	+	6857	-68449	rs2033357	11	34873381	34873381	0	3.39196e-10	-0.741788	0	1	3.39196e-10	-0.741788	0	1
hsa-mir-1343	hsa-miR-1343-3p	11	34941830	34941923	+	6857	-68398	rs2033358	11	34873432	34873432	0	2.6135e-08	-0.678104	0	1	2.6135e-08	-0.678104	0	1
hsa-mir-1343	hsa-miR-1343-3p	11	34941830	34941923	+	6857	-68106	rs2033360	11	34873724	34873724	0	6.60869e-10	-0.715784	0	1	6.60869e-10	-0.715784	0	1
hsa-mir-1343	hsa-miR-1343-3p	11	34941830	34941923	+	6857	-66171	rs2116090	11	34875659	34875659	0	2.71729e-10	-0.708254	0	1	2.71729e-10	-0.708254	0	1
hsa-mir-1343	hsa-miR-1343-3p	11	34941830	34941923	+	6857	-62630	rs2915230	11	34879200	34879200	0	2.6135e-08	-0.678104	0	1	2.6135e-08	-0.678104	0	1
hsa-mir-1343	hsa-miR-1343-3p	11	34941830	34941923	+	6857	-62013	rs2956084	11	34879817	34879817	0	2.25557e-10	-0.744847	0	1	2.25557e-10	-0.744847	0	1
hsa-mir-1343	hsa-miR-1343-3p	11	34941830	34941923	+	6857	-61014	rs2915226	11	34880816	34880816	0	5.07637e-11	-0.769426	0	1	5.07637e-11	-0.769426	0	1
hsa-mir-1343	hsa-miR-1343-3p	11	34941830	34941923	+	6857	-59864	rs2915225	11	34881966	34881966	0	2.26481e-09	-0.695276	0	1	2.26481e-09	-0.695276	0	1
hsa-mir-1343	hsa-miR-1343-3p	11	34941830	34941923	+	6857	-54448	rs2956095	11	34887382	34887382	0	7.89983e-11	-0.762616	0	1	7.89983e-11	-0.762616	0	1
hsa-mir-1343	hsa-miR-1343-3p	11	34941830	34941923	+	6857	-52542	rs2956097	11	34889288	34889288	0	9.94529e-08	-0.65554	0	1	9.94529e-08	-0.65554	0	1
hsa-mir-1343	hsa-miR-1343-3p	11	34941830	34941923	+	6857	-44190	rs2956125	11	34897640	34897640	0	7.53272e-11	-0.707142	0	1	7.53272e-11	-0.707142	0	1
hsa-mir-1343	hsa-miR-1343-3p	11	34941830	34941923	+	6857	-44015	rs2915218	11	34897815	34897815	0	3.53602e-09	-0.730976	0	1	3.53602e-09	-0.730976	0	1
hsa-mir-1343	hsa-miR-1343-3p	11	34941830	34941923	+	6857	-42428	rs2985385	11	34899402	34899402	0	3.86719e-09	-0.703397	0	1	3.86719e-09	-0.703397	0	1
hsa-mir-1343	hsa-miR-1343-3p	11	34941830	34941923	+	6857	-40255	rs2985382	11	34901575	34901575	0	2.96679e-06	-0.669039	0	1	2.96679e-06	-0.669039	0	1
hsa-mir-1343	hsa-miR-1343-3p	11	34941830	34941923	+	6857	-37383	rs2915214	11	34904447	34904447	0	2.68379e-09	-0.721388	0	1	2.68379e-09	-0.721388	0	1
hsa-mir-1343	hsa-miR-1343-3p	11	34941830	34941923	+	6857	-37284	rs1117051	11	34904546	34904546	0	5.47536e-12	-0.775567	1	1	5.47536e-12	-0.775567	1	1
hsa-mir-1343	hsa-miR-1343-3p	11	34941830	34941923	+	6857	-35226	rs1960524	11	34906604	34906604	0	1.80946e-09	-0.74183	0	1	1.80946e-09	-0.74183	0	1
hsa-mir-1343	hsa-miR-1343-3p	11	34941830	34941923	+	6857	-34849	rs1117445	11	34906981	34906981	0	2.28593e-11	-0.794797	0	1	2.28593e-11	-0.794797	0	1
hsa-mir-1343	hsa-miR-1343-3p	11	34941830	34941923	+	6857	-33465	rs2915208	11	34908365	34908365	0	3.41939e-10	-0.728558	0	1	3.41939e-10	-0.728558	0	1
hsa-mir-1343	hsa-miR-1343-3p	11	34941830	34941923	+	6857	-32846	rs2956120	11	34908984	34908984	0	4.65639e-09	-0.726867	0	1	4.65639e-09	-0.726867	0	1
hsa-mir-1343	hsa-miR-1343-3p	11	34941830	34941923	+	6857	-32671	rs2986421	11	34909159	34909159	0	2.05216e-11	-0.757222	0	1	2.05216e-11	-0.757222	0	1
hsa-mir-1343	hsa-miR-1343-3p	11	34941830	34941923	+	6857	-32193	rs2956119	11	34909637	34909637	0	3.36125e-06	-0.687781	0	1	3.36125e-06	-0.687781	0	1
hsa-mir-1343	hsa-miR-1343-3p	11	34941830	34941923	+	6857	-29456	rs2986417	11	34912374	34912374	0	4.65008e-10	-0.702104	0	1	4.65008e-10	-0.702104	0	1
hsa-mir-1343	hsa-miR-1343-3p	11	34941830	34941923	+	6857	-29114	rs2956118	11	34912716	34912716	0	2.28593e-11	-0.794797	0	1	2.28593e-11	-0.794797	0	1
hsa-mir-1343	hsa-miR-1343-3p	11	34941830	34941923	+	6857	-28794	rs2986415	11	34913036	34913036	0	4.89246e-11	-0.758732	0	1	4.89246e-11	-0.758732	0	1
hsa-mir-1343	hsa-miR-1343-3p	11	34941830	34941923	+	6857	-28725	rs2956116	11	34913105	34913105	0	1.98575e-07	-0.599309	0	1	1.98575e-07	-0.599309	0	1
hsa-mir-1343	hsa-miR-1343-3p	11	34941830	34941923	+	6857	-28431	rs2147341	11	34913399	34913399	0	3.19296e-09	-0.712433	0	1	3.19296e-09	-0.712433	0	1
hsa-mir-1343	hsa-miR-1343-3p	11	34941830	34941923	+	6857	-27716	rs984690	11	34914114	34914114	0	6.57408e-11	-0.779353	0	1	6.57408e-11	-0.779353	0	1
hsa-mir-1343	hsa-miR-1343-3p	11	34941830	34941923	+	6857	-27541	rs984689	11	34914289	34914289	0	5.33013e-11	-0.712076	0	1	5.33013e-11	-0.712076	0	1
hsa-mir-1343	hsa-miR-1343-3p	11	34941830	34941923	+	6857	-25112	rs2956109	11	34916718	34916718	0	6.25738e-11	-0.701498	0	1	6.25738e-11	-0.701498	0	1
hsa-mir-1343	hsa-miR-1343-3p	11	34941830	34941923	+	6857	-22931	rs2986413	11	34918899	34918899	0	6.47852e-11	-0.719165	0	1	6.47852e-11	-0.719165	0	1
hsa-mir-1343	hsa-miR-1343-3p	11	34941830	34941923	+	6857	-21883	rs724714	11	34919947	34919947	0	2.28593e-11	-0.794797	0	1	2.28593e-11	-0.794797	0	1
hsa-mir-1343	hsa-miR-1343-3p	11	34941830	34941923	+	6857	-21501	rs2915203	11	34920329	34920329	0	2.87793e-10	-0.729642	0	1	2.87793e-10	-0.729642	0	1
hsa-mir-1343	hsa-miR-1343-3p	11	34941830	34941923	+	6857	-20858	rs2986408	11	34920972	34920972	0	3.62005e-11	-0.737984	0	1	3.62005e-11	-0.737984	0	1
hsa-mir-1343	hsa-miR-1343-3p	11	34941830	34941923	+	6857	-20148	rs2915202	11	34921682	34921682	0	1.80813e-11	-0.78497	0	1	1.80813e-11	-0.78497	0	1
hsa-mir-1343	hsa-miR-1343-3p	11	34941830	34941923	+	6857	-19630	rs2915201	11	34922200	34922200	0	2.42661e-11	-0.756365	0	1	2.42661e-11	-0.756365	0	1
hsa-mir-1343	hsa-miR-1343-3p	11	34941830	34941923	+	6857	-18853	rs1326944	11	34922977	34922977	0	1.77127e-08	-0.677521	0	1	1.77127e-08	-0.677521	0	1
hsa-mir-1343	hsa-miR-1343-3p	11	34941830	34941923	+	6857	-18811	rs1326945	11	34923019	34923019	0	5.02648e-11	-0.734666	0	1	5.02648e-11	-0.734666	0	1
hsa-mir-1343	hsa-miR-1343-3p	11	34941830	34941923	+	6857	-17209	rs2915199	11	34924621	34924621	0	1.93539e-11	-0.771974	0	1	1.93539e-11	-0.771974	0	1
hsa-mir-1343	hsa-miR-1343-3p	11	34941830	34941923	+	6857	-16321	rs2915198	11	34925509	34925509	0	1.44885e-11	-0.750791	0	1	1.44885e-11	-0.750791	0	1
hsa-mir-1343	hsa-miR-1343-3p	11	34941830	34941923	+	6857	-14261	rs2915197	11	34927569	34927569	0	5.21889e-11	-0.722284	0	1	5.21889e-11	-0.722284	0	1
hsa-mir-1343	hsa-miR-1343-3p	11	34941830	34941923	+	6857	-11384	rs1991648	11	34930446	34930446	0	6.26345e-11	-0.742139	0	1	6.26345e-11	-0.742139	0	1
hsa-mir-1343	hsa-miR-1343-3p	11	34941830	34941923	+	6857	-11262	rs2956098	11	34930568	34930568	0	1.87628e-11	-0.771774	0	1	1.87628e-11	-0.771774	0	1
hsa-mir-1343	hsa-miR-1343-3p	11	34941830	34941923	+	6857	-11136	rs2986412	11	34930694	34930694	0	2.21924e-06	-0.676971	0	1	2.21924e-06	-0.676971	0	1
hsa-mir-1343	hsa-miR-1343-3p	11	34941830	34941923	+	6857	-10812	rs2956101	11	34931018	34931018	0	2.05216e-11	-0.757222	0	1	2.05216e-11	-0.757222	0	1
hsa-mir-1343	hsa-miR-1343-3p	11	34941830	34941923	+	6857	-9395	rs2031686	11	34932435	34932435	0	3.26017e-09	-0.706421	0	1	3.26017e-09	-0.706421	0	1
hsa-mir-1343	hsa-miR-1343-3p	11	34941830	34941923	+	6857	-8898	rs1409717	11	34932932	34932932	0	1.61033e-11	-0.786684	0	1	1.61033e-11	-0.786684	0	1
hsa-mir-1343	hsa-miR-1343-3p	11	34941830	34941923	+	6857	-6093	rs2956126	11	34935737	34935737	0	2.54109e-11	-0.74334	0	1	2.54109e-11	-0.74334	0	1
hsa-mir-1343	hsa-miR-1343-3p	11	34941830	34941923	+	6857	-5369	rs2956128	11	34936461	34936461	0	7.73302e-11	-0.778869	0	1	7.73302e-11	-0.778869	0	1
hsa-mir-1343	hsa-miR-1343-3p	11	34941830	34941923	+	6857	-4880	rs2915195	11	34936950	34936950	0	1.74201e-09	-0.64284	0	1	1.74201e-09	-0.64284	0	1
hsa-mir-1343	hsa-miR-1343-3p	11	34941830	34941923	+	6857	-2469	rs520658	11	34939361	34939361	0	2.92175e-11	-0.720671	0	1	2.92175e-11	-0.720671	0	1
hsa-mir-1343	hsa-miR-1343-3p	11	34941830	34941923	+	6857	-449	rs2956077	11	34941381	34941381	0	3.53602e-09	-0.730976	0	1	3.53602e-09	-0.730976	0	1
hsa-mir-1343	hsa-miR-1343-3p	11	34941830	34941923	+	6857	-331	rs2915191	11	34941499	34941499	0	3.10454e-11	-0.765013	0	1	3.10454e-11	-0.765013	0	1
hsa-mir-1343	hsa-miR-1343-3p	11	34941830	34941923	+	6857	0	rs2986407	11	34941869	34941869	0	1.69914e-11	-0.78589	0	1	1.69914e-11	-0.78589	0	1
hsa-mir-1343	hsa-miR-1343-3p	11	34941830	34941923	+	6857	258	rs2986406	11	34942181	34942181	0	7.21323e-11	-0.708849	0	1	7.21323e-11	-0.708849	0	1
hsa-mir-1343	hsa-miR-1343-3p	11	34941830	34941923	+	6857	390	rs2985150	11	34942313	34942313	0	4.68335e-10	-0.671136	0	1	4.68335e-10	-0.671136	0	1
hsa-mir-1343	hsa-miR-1343-3p	11	34941830	34941923	+	6857	874	rs2986405	11	34942797	34942797	0	3.53602e-09	-0.730976	0	1	3.53602e-09	-0.730976	0	1
hsa-mir-1343	hsa-miR-1343-3p	11	34941830	34941923	+	6857	1081	rs2915189	11	34943004	34943004	0	1.03218e-08	-0.685648	0	1	1.03218e-08	-0.685648	0	1
hsa-mir-1343	hsa-miR-1343-3p	11	34941830	34941923	+	6857	3076	rs2986403	11	34944999	34944999	0	6.34005e-12	-0.764676	0	1	6.34005e-12	-0.764676	0	1
hsa-mir-1343	hsa-miR-1343-3p	11	34941830	34941923	+	6857	6156	rs2986402	11	34948079	34948079	0	2.36489e-08	-0.684524	0	1	2.36489e-08	-0.684524	0	1
hsa-mir-1343	hsa-miR-1343-3p	11	34941830	34941923	+	6857	6170	rs2915187	11	34948093	34948093	0	1.86263e-08	-0.687895	0	1	1.86263e-08	-0.687895	0	1
hsa-mir-1343	hsa-miR-1343-3p	11	34941830	34941923	+	6857	10076	rs3118498	11	34951999	34951999	0	5.52659e-08	-0.613624	0	1	5.52659e-08	-0.613624	0	1
hsa-mir-1343	hsa-miR-1343-3p	11	34941830	34941923	+	6857	21102	rs2732556	11	34963025	34963025	0	7.72421e-08	-0.649218	0	1	7.72421e-08	-0.649218	0	1
hsa-mir-1343	hsa-miR-1343-3p	11	34941830	34941923	+	6857	23887	rs511776	11	34965810	34965810	0	2.36489e-08	-0.684524	0	1	2.36489e-08	-0.684524	0	1
hsa-mir-1343	hsa-miR-1343-3p	11	34941830	34941923	+	6857	30218	rs2761823	11	34972141	34972141	0	7.20082e-07	-0.591302	0	1	7.20082e-07	-0.591302	0	1
hsa-mir-1343	hsa-miR-1343-3p	11	34941830	34941923	+	6857	34681	rs2767037	11	34976604	34976604	0	2.72297e-08	-0.669596	0	1	2.72297e-08	-0.669596	0	1
hsa-mir-1343	hsa-miR-1343-3p	11	34941830	34941923	+	6857	36014	rs733567	11	34977937	34977937	0	2.36489e-08	-0.684524	0	1	2.36489e-08	-0.684524	0	1
hsa-mir-1343	hsa-miR-1343-3p	11	34941830	34941923	+	6857	53893	rs7808	11	34995816	34995816	0	1.94366e-08	-0.691836	0	1	1.94366e-08	-0.691836	0	1
hsa-mir-1343	hsa-miR-1343-3p	11	34941830	34941923	+	6857	64300	rs1359725	11	35006223	35006223	0	1.42347e-08	-0.646391	0	1	1.42347e-08	-0.646391	0	1
hsa-mir-1343	hsa-miR-1343-3p	11	34941830	34941923	+	6857	65465	rs1409716	11	35007388	35007388	0	1.65757e-07	-0.621062	0	1	1.65757e-07	-0.621062	0	1
hsa-mir-148b	hsa-miR-148b-5p	12	54337209	54337320	+	5747	266179	rs1157486	12	54603499	54603499	0	1.62991e-05	-0.452911	0	1	1.62991e-05	-0.452911	0	1
hsa-mir-148b	hsa-miR-148b-5p	12	54337209	54337320	+	5747	267568	rs2706221	12	54604888	54604888	0	9.87839e-06	-0.471242	0	1	9.87839e-06	-0.471242	0	1
hsa-mir-148b	hsa-miR-148b-5p	12	54337209	54337320	+	5747	269185	rs1610839	12	54606505	54606505	0	3.06606e-06	-0.496342	1	1	3.06606e-06	-0.496342	1	1
hsa-mir-148b	hsa-miR-148b-5p	12	54337209	54337320	+	5747	269354	rs1610820	12	54606674	54606674	0	1.44934e-05	-0.480984	0	1	1.44934e-05	-0.480984	0	1
hsa-mir-148b	hsa-miR-148b-5p	12	54337209	54337320	+	5747	269359	rs1610821	12	54606679	54606679	0	1.44934e-05	-0.480984	0	1	1.44934e-05	-0.480984	0	1
hsa-mir-148b	hsa-miR-148b-5p	12	54337209	54337320	+	5747	269505	rs2706225	12	54606825	54606825	0	1.58105e-05	-0.480176	0	1	1.58105e-05	-0.480176	0	1
hsa-mir-148b	hsa-miR-148b-5p	12	54337209	54337320	+	5747	269802	rs1795821	12	54607122	54607122	0	1.14515e-05	-0.480141	0	1	1.14515e-05	-0.480141	0	1
hsa-mir-148b	hsa-miR-148b-5p	12	54337209	54337320	+	5747	269869	rs1623481	12	54607189	54607189	0	1.01596e-05	-0.487913	0	1	1.01596e-05	-0.487913	0	1
hsa-mir-148b	hsa-miR-148b-5p	12	54337209	54337320	+	5747	270487	rs1716353	12	54607807	54607807	0	9.46808e-06	-0.481888	0	1	9.46808e-06	-0.481888	0	1
hsa-mir-148b	hsa-miR-148b-5p	12	54337209	54337320	+	5747	270523	rs1716354	12	54607843	54607843	0	9.54715e-06	-0.476968	0	1	9.54715e-06	-0.476968	0	1
hsa-mir-148b	hsa-miR-148b-5p	12	54337209	54337320	+	5747	270598	rs1691626	12	54607918	54607918	0	7.70453e-06	-0.452687	0	1	7.70453e-06	-0.452687	0	1
hsa-mir-2277	hsa-miR-2277-3p	5	93620697	93620788	-	4100	139042	rs76891676	5	93481655	93481655	0	1.4339e-05	-0.83522	0	1	1.4339e-05	-0.83522	0	1
hsa-mir-2277	hsa-miR-2277-3p	5	93620697	93620788	-	4100	139024	rs74424943	5	93481673	93481673	0	1.4339e-05	-0.83522	0	1	1.4339e-05	-0.83522	0	1
hsa-mir-2277	hsa-miR-2277-3p	5	93620697	93620788	-	4100	-9074	rs7703845	5	93629862	93629862	0	4.4638e-06	-0.786772	0	1	4.4638e-06	-0.786772	0	1
hsa-mir-2277	hsa-miR-2277-3p	5	93620697	93620788	-	4100	-14049	rs148910900	5	93634837	93634837	0	1.2176e-06	-0.821562	1	1	1.2176e-06	-0.821562	1	1
hsa-mir-2277	hsa-miR-2277-3p	5	93620697	93620788	-	4100	-24044	rs115905160	5	93644832	93644832	0	4.4638e-06	-0.786772	0	1	4.4638e-06	-0.786772	0	1
hsa-mir-2277	hsa-miR-2277-3p	5	93620697	93620788	-	4100	-30838	rs6869245	5	93651626	93651626	0	1.77411e-06	-0.832943	0	1	1.77411e-06	-0.832943	0	1
hsa-mir-2277	hsa-miR-2277-5p	5	93620697	93620788	-	4100	139042	rs76891676	5	93481655	93481655	0	2.17854e-07	-0.986209	0	1	2.17854e-07	-0.986209	0	1
hsa-mir-2277	hsa-miR-2277-5p	5	93620697	93620788	-	4100	139024	rs74424943	5	93481673	93481673	0	2.17854e-07	-0.986209	0	1	2.17854e-07	-0.986209	0	1
hsa-mir-2277	hsa-miR-2277-5p	5	93620697	93620788	-	4100	133450	rs114535454	5	93487247	93487247	0	1.70284e-06	-0.928284	0	1	1.70284e-06	-0.928284	0	1
hsa-mir-2277	hsa-miR-2277-5p	5	93620697	93620788	-	4100	71463	rs78252490	5	93549234	93549234	0	1.33638e-06	-0.901379	0	1	1.33638e-06	-0.901379	0	1
hsa-mir-2277	hsa-miR-2277-5p	5	93620697	93620788	-	4100	-9074	rs7703845	5	93629862	93629862	0	2.6064e-09	-0.999893	1	1	2.6064e-09	-0.999893	1	1
hsa-mir-2277	hsa-miR-2277-5p	5	93620697	93620788	-	4100	-14049	rs148910900	5	93634837	93634837	0	3.45255e-09	-0.983956	0	1	3.45255e-09	-0.983956	0	1
hsa-mir-2277	hsa-miR-2277-5p	5	93620697	93620788	-	4100	-23382	rs74819278	5	93644170	93644170	0	3.049e-06	-0.883161	0	1	3.049e-06	-0.883161	0	1
hsa-mir-2277	hsa-miR-2277-5p	5	93620697	93620788	-	4100	-24044	rs115905160	5	93644832	93644832	0	2.6064e-09	-0.999893	0	1	2.6064e-09	-0.999893	0	1
hsa-mir-2277	hsa-miR-2277-5p	5	93620697	93620788	-	4100	-30838	rs6869245	5	93651626	93651626	0	5.94986e-09	-0.99826	0	1	5.94986e-09	-0.99826	0	1
hsa-mir-2277	hsa-miR-2277-5p	5	93620697	93620788	-	4100	-159329	rs17083336	5	93780117	93780117	0	1.18377e-05	-0.794191	0	1	1.18377e-05	-0.794191	0	1
hsa-mir-2277	hsa-miR-2277-5p	5	93620697	93620788	-	4100	-210671	rs17314172	5	93831459	93831459	0	2.74447e-06	-0.694655	0	1	2.74447e-06	-0.694655	0	1
hsa-mir-2277	hsa-miR-2277-5p	5	93620697	93620788	-	4100	-458748	rs7721368	5	94079536	94079536	0	1.20973e-05	-0.759527	0	1	1.20973e-05	-0.759527	0	1
hsa-mir-2277	hsa-miR-2277-5p	5	93620697	93620788	-	4100	-527071	rs115523301	5	94147859	94147859	0	1.01261e-05	-0.80809	0	1	1.01261e-05	-0.80809	0	1
hsa-mir-3161	hsa-miR-3161	11	48096783	48096858	+	7742	-66001	rs74236456	11	48030782	48030782	0	2.43626e-06	0.566869	0	1	2.43626e-06	0.566869	0	1
hsa-mir-3161	hsa-miR-3161	11	48096783	48096858	+	7742	-34284	rs4508163	11	48062499	48062499	0	8.19176e-07	0.501104	0	1	8.19176e-07	0.501104	0	1
hsa-mir-3161	hsa-miR-3161	11	48096783	48096858	+	7742	-16612	rs6485805	11	48080171	48080171	0	5.02546e-06	0.558727	0	1	5.02546e-06	0.558727	0	1
hsa-mir-3161	hsa-miR-3161	11	48096783	48096858	+	7742	23449	rs7113857	11	48120307	48120307	0	7.94721e-06	0.501208	0	1	7.94721e-06	0.501208	0	1
hsa-mir-3161	hsa-miR-3161	11	48096783	48096858	+	7742	27704	rs2279822	11	48124562	48124562	0	5.83254e-06	0.529851	0	1	5.83254e-06	0.529851	0	1
hsa-mir-3161	hsa-miR-3161	11	48096783	48096858	+	7742	29671	rs74236459	11	48126529	48126529	0	2.36711e-06	0.542445	0	1	2.36711e-06	0.542445	0	1
hsa-mir-3161	hsa-miR-3161	11	48096783	48096858	+	7742	32166	rs7129364	11	48129024	48129024	0	5.27556e-06	0.524768	0	1	5.27556e-06	0.524768	0	1
hsa-mir-3161	hsa-miR-3161	11	48096783	48096858	+	7742	-17498	rs7396592	11	48079285	48079285	0	1.57919e-07	0.522079	0	1	1.57919e-07	0.522079	0	1
hsa-mir-3161	hsa-miR-3161	11	48096783	48096858	+	7742	-11849	rs7122335	11	48084934	48084934	0	2.55278e-08	0.567879	0	1	2.55278e-08	0.567879	0	1
hsa-mir-3161	hsa-miR-3161	11	48096783	48096858	+	7742	-9184	rs6485808	11	48087599	48087599	0	3.18616e-08	0.568759	0	1	3.18616e-08	0.568759	0	1
hsa-mir-3161	hsa-miR-3161	11	48096783	48096858	+	7742	30196	rs905477	11	48127054	48127054	0	1.37605e-10	0.633189	1	1	1.37605e-10	0.633189	1	1
hsa-mir-3161	hsa-miR-3161	11	48096783	48096858	+	7742	51307	rs10742834	11	48148165	48148165	0	5.00744e-09	0.6114	0	1	5.00744e-09	0.6114	0	1
hsa-mir-3161	hsa-miR-3161	11	48096783	48096858	+	7742	57421	rs10742836	11	48154279	48154279	0	1.02802e-08	0.616218	0	1	1.02802e-08	0.616218	0	1
hsa-mir-3161	hsa-miR-3161	11	48096783	48096858	+	7742	63827	rs1039481	11	48160685	48160685	0	1.37292e-08	0.602655	0	1	1.37292e-08	0.602655	0	1
hsa-mir-3161	hsa-miR-3161	11	48096783	48096858	+	7742	66573	rs2270990	11	48163431	48163431	0	3.46729e-08	0.587121	0	1	3.46729e-08	0.587121	0	1
hsa-mir-3188	hsa-miR-3188	19	18282078	18282161	+	6193	-6825	rs10416600	19	18275253	18275253	0	3.8862e-07	-0.533726	0	1	3.8862e-07	-0.533726	0	1
hsa-mir-3188	hsa-miR-3188	19	18282078	18282161	+	6193	-3753	rs12608504	19	18278325	18278325	0	2.26246e-07	-0.539598	0	1	2.26246e-07	-0.539598	0	1
hsa-mir-3188	hsa-miR-3188	19	18282078	18282161	+	6193	5059	rs12973608	19	18287220	18287220	0	3.14356e-07	-0.523558	0	1	3.14356e-07	-0.523558	0	1
hsa-mir-3188	hsa-miR-3188	19	18282078	18282161	+	6193	5168	rs12980403	19	18287329	18287329	0	9.34997e-07	-0.517301	0	1	9.34997e-07	-0.517301	0	1
hsa-mir-3188	hsa-miR-3188	19	18282078	18282161	+	6193	5657	rs11086102	19	18287818	18287818	0	1.33329e-06	-0.483951	0	1	1.33329e-06	-0.483951	0	1
hsa-mir-3188	hsa-miR-3188	19	18282078	18282161	+	6193	11965	rs4808779	19	18294126	18294126	0	2.11664e-07	-0.54997	1	1	2.11664e-07	-0.54997	1	1

## Sheet: Table S5
Table S5. Significant associations between miRNA and analyzed traits
PANEL	Analysis method	Sex	Trait	Data source	Pre-mirRNA	Mature miRNA	miRNA_Chr	miRNA_Start	miRNA_End	Z	P	FDR
AA	Individual-level predicted miRNA	Male	LOS	SPN_BMD	hsa-mir-335	hsa-miR-335-3p	7	130496111	130496215	3.93848	8.64718e-05	0.0185914
CAU	Individual-level predicted miRNA	Female	LOS	FNK_BMD	hsa-mir-323a	hsa-miR-323a-3p	14	101025712	101025825	4.14265	3.60568e-05	0.00890602
CAU	Individual-level predicted miRNA	Female	LOS	HIP_BMD	hsa-mir-323a	hsa-miR-323a-3p	14	101025712	101025825	4.67727	3.14241e-06	0.000776176
CAU	Individual-level predicted miRNA	Male	LOS	FNK_BMD	hsa-mir-4701	hsa-miR-4701-5p	12	48771975	48772037	-3.84838	0.000123834	0.030587
CAU	Individual-level predicted miRNA	Male	LOS	SPN_BMD	hsa-mir-7976	hsa-miR-7976	3	127587111	127587176	-4.07747	4.78875e-05	0.0118282
AA	Summary-level GWAS statistics	Mixed	GEFOS	eBMD	hsa-mir-338	hsa-miR-338-3p	17	81125870	81125978	4.43947	9.02e-06	0.000186413
[truncated: 90 more rows]

## Sheet: Table S6
Table S6. Significant associations between target genes and analyzed traits in CAU
[truncated: 2,615 more rows]

[truncated: 2 more sheets: Table S7, Table S8]
